# Supplementary material for: Tomato drought-responsive transcription factor TINY1 suppresses embryonic growth
Source: J Exp Bot. 2026 Feb 6;77(12):3700–11. doi: 10.1093/jxb/erag054 (PMC13293088; doi:10.1093/jxb/erag054)
Supplement: erag054_Supplementary_Data [file erag054_supplementary_data.zip]

Archive with 3 entries (3 files):
- jexbot316968-file001.pdf
- jexbot316968-file002.xlsx
- jexbot316968-file003.xlsx
