# Supplementary material for: Tomato drought-responsive transcription factor TINY1 suppresses embryonic growth
Source: J Exp Bot. 2026 Feb 6;77(12):3700–11. doi: 10.1093/jxb/erag054 (PMC13293088; doi:10.1093/jxb/erag054)
Supplement: erag054_Supplementary_Data [file erag054_supplementary_data.zip › jexbot316968-file002.xlsx]

## Sheet: Explanation
		Gene Filtering and Differential Expression Analysis To identify differentially expressed (DE) genes under drought stress, RNA-Seq data from the M82 and tiny1#23 genotypes were analyzed using the DESeq2 pipeline. The following criteria and cutoffs were applied to define upregulated and downregulated gene lists: 1.Differential Expression Criteria: Genes were considered differentially expressed if t…

## Sheet: MDvsMI PADJ<0.05 UP L2F>2 GA>30
Gene		M82Dr_vs_M82Ir
Gene	Gene_name	Comparison	FoldChange	log2FoldChange	Direction	pvalue	padj	max_count	baseMean	baseMean_max	GroupA_baseMean	GroupB_baseMean	pass
gene:Solyc03g025810.4	Solyc03g025810.4	M82Dr_vs_M82Ir	110000	16.7337	up	1e-20	1e-20	35745	8569.8	23701.5	23701.5	0	DE
gene:Solyc10g078770.2	Solyc10g078770.2	M82Dr_vs_M82Ir	95000	16.5417	up	1e-20	1e-20	67911	16212.8	40411.6	40411.6	0.4	DE
gene:Solyc03g116390.4	Solyc03g116390.4	M82Dr_vs_M82Ir	66000	16.0024	up	1e-20	1e-20	85297	18016.2	49794.6	49794.6	0.6	DE
gene:Solyc02g084850.3	Solyc02g084850.3	M82Dr_vs_M82Ir	57000	15.7914	up	1e-20	1e-20	307157	84742	197869	197869	3.7	DE
gene:Solyc05g053160.3	Solyc05g053160.3	M82Dr_vs_M82Ir	23000	14.495	up	1e-20	1e-20	7726	1728.2	5022	5022	0	DE
gene:Solyc03g019820.3	Solyc03g019820.3	M82Dr_vs_M82Ir	15000	13.8922	up	1e-20	1e-20	26763	7908.6	17605.1	17605.1	1.2	DE
gene:Solyc06g051860.3	Solyc06g051860.3	M82Dr_vs_M82Ir	12000	13.5393	up	1e-20	1e-20	3841	988.5	2589.4	2589.4	0	DE
gene:Solyc06g060970.2	Solyc06g060970.2	M82Dr_vs_M82Ir	12000	13.4936	up	1e-20	1e-20	4156	1010.2	2508.7	2508.7	0	DE
gene:Solyc01g057000.3	Solyc01g057000.3	M82Dr_vs_M82Ir	11000	13.3635	up	1e-20	1e-20	15702	3582	8128.8	8128.8	0.8	DE
gene:Solyc03g116400.3	Solyc03g116400.3	M82Dr_vs_M82Ir	9000	13.1394	up	1e-20	1e-20	3595	689.2	1962.5	1962.5	0	DE
gene:Solyc06g072130.4	Solyc06g072130.4	M82Dr_vs_M82Ir	8600	13.0726	up	1e-20	1e-20	10233	3150.9	6634.2	6634.2	0.7	DE
gene:Solyc01g095930.4	Solyc01g095930.4	M82Dr_vs_M82Ir	8400	13.0447	up	1e-20	1e-20	3189	757.5	1837.8	1837.8	0	DE
gene:Solyc01g087180.4	Solyc01g087180.4	M82Dr_vs_M82Ir	5800	12.5045	up	1e-20	1e-20	9751	3333.8	6628.5	6628.5	0.9	DE
gene:Solyc05g056477.1	Solyc05g056477.1	M82Dr_vs_M82Ir	5700	12.476	up	9.13005e-19	6.04866e-18	2359	428.9	1239.1	1239.1	0	DE
gene:Solyc06g075990.4	Solyc06g075990.4	M82Dr_vs_M82Ir	5100	12.3031	up	1e-20	1e-20	1638	461.4	1099.1	1099.1	0	DE
gene:Solyc08g006800.3	Solyc08g006800.3	M82Dr_vs_M82Ir	4900	12.2684	up	1e-20	1e-20	1883	402.1	1073	1073	0	DE
gene:Solyc09g090800.2	Solyc09g090800.2	M82Dr_vs_M82Ir	4800	12.241	up	1e-20	1e-20	1576	377.3	1052.9	1052.9	0	DE
gene:Solyc10g079150.3	Solyc10g079150.3	M82Dr_vs_M82Ir	4400	12.1191	up	1e-20	1e-20	3064	816.4	1884.6	1884.6	0.5	DE
gene:Solyc11g067250.3	Solyc11g067250.3	M82Dr_vs_M82Ir	4300	12.0747	up	1e-20	1e-20	1590	328.7	938.2	938.2	0	DE
gene:Solyc06g074680.4	Solyc06g074680.4	M82Dr_vs_M82Ir	4300	12.0611	up	1e-20	1e-20	1410	443.9	929.5	929.5	0	DE
gene:Solyc09g082100.3	Solyc09g082100.3	M82Dr_vs_M82Ir	4200	12.0242	up	1e-20	1e-20	1408	342	906	906	0	DE
gene:Solyc09g098120.3	Solyc09g098120.3	M82Dr_vs_M82Ir	4100	11.9868	up	1e-20	1e-20	1571	375.2	882.7	882.7	0	DE
gene:Solyc02g093890.1	Solyc02g093890.1	M82Dr_vs_M82Ir	3800	11.8931	up	1e-20	1e-20	2604	746.1	1611.1	1611.1	0.3	DE
gene:Solyc03g006360.3	Solyc03g006360.3	M82Dr_vs_M82Ir	3600	11.7938	up	1e-20	1e-20	12117	3197.6	8205.4	8205.4	2.3	DE
gene:Solyc07g007710.4	Solyc07g007710.4	M82Dr_vs_M82Ir	3400	11.7273	up	1e-20	1.24846e-20	1613	417.9	737.3	737.3	0	DE
gene:Solyc03g118050.3	Solyc03g118050.3	M82Dr_vs_M82Ir	2900	11.5234	up	1.9728e-20	1.43655e-19	1183	237.4	640.2	640.2	0	DE
gene:Solyc12g098900.2	Solyc12g098900.2	M82Dr_vs_M82Ir	2900	11.5156	up	1e-20	1e-20	47737	12321.7	29062.5	29062.5	9.7	DE
gene:Solyc01g009470.2	Solyc01g009470.2	M82Dr_vs_M82Ir	2700	11.4103	up	3.24011e-19	2.19575e-18	1191	171.9	592.1	592.1	0	DE
gene:Solyc04g072250.4	Solyc04g072250.4	M82Dr_vs_M82Ir	2700	11.4021	up	1.9665e-20	1.43244e-19	1113	214	588.7	588.7	0	DE
gene:Solyc06g034410.3	Solyc06g034410.3	M82Dr_vs_M82Ir	2600	11.3508	up	1.22126e-18	8.03247e-18	1042	171	568.1	568.1	0	DE
gene:Solyc06g065050.2	Solyc06g065050.2	M82Dr_vs_M82Ir	2400	11.2314	up	3.00135e-20	2.16107e-19	915	182.3	522.9	522.9	0	DE
gene:Solyc06g068160.3	Solyc06g068160.3	M82Dr_vs_M82Ir	1800	10.817	up	1e-20	1e-20	5514	1547.7	3459.2	3459.2	1.8	DE
gene:Solyc10g078780.2	Solyc10g078780.2	M82Dr_vs_M82Ir	1700	10.6919	up	1.29416e-11	5.31281e-11	783	105.6	359.8	359.8	0	DE
gene:Solyc06g007180.3	Solyc06g007180.3	M82Dr_vs_M82Ir	1600	10.6166	up	1e-20	1e-20	12567	2726.8	6109.4	6109.4	3.9	DE
gene:Solyc06g036240.2	Solyc06g036240.2	M82Dr_vs_M82Ir	1500	10.5353	up	8.75285e-17	5.1255e-16	554	115.8	322.8	322.8	0	DE
gene:Solyc09g082340.2	Solyc09g082340.2	M82Dr_vs_M82Ir	1400	10.4157	up	1e-20	1e-20	5672	1468.6	2775.9	2775.9	2.2	DE
gene:Solyc02g067750.4	Solyc02g067750.4	M82Dr_vs_M82Ir	1300	10.3943	up	1.99247e-06	5.14912e-06	1057	505.9	292.7	292.7	0	DE
gene:Solyc12g088240.2	Solyc12g088240.2	M82Dr_vs_M82Ir	1300	10.3672	up	8.91374e-18	5.56511e-17	535	148.6	287.2	287.2	0	DE
gene:Solyc05g053150.2	Solyc05g053150.2	M82Dr_vs_M82Ir	1300	10.3305	up	1.36258e-15	7.40822e-15	615	91.4	280	280	0	DE
gene:Solyc07g042230.1	Solyc07g042230.1	M82Dr_vs_M82Ir	1200	10.2425	up	2.87618e-12	1.23517e-11	433	148.4	263.5	263.5	0	DE
gene:Solyc02g062770.2	Solyc02g062770.2	M82Dr_vs_M82Ir	1200	10.2303	up	4.37645e-16	2.45254e-15	492	104.8	261.3	261.3	0	DE
gene:Solyc03g044460.1	Solyc03g044460.1	M82Dr_vs_M82Ir	1200	10.1757	up	1.9522e-17	1.19663e-16	381	115	251.5	251.5	0	DE
gene:Solyc02g062390.3	Solyc02g062390.3	M82Dr_vs_M82Ir	1100	10.1603	up	1.45953e-17	9.01713e-17	2895	494.8	1293.4	1293.4	1.1	DE
gene:Solyc09g063150.3	Solyc09g063150.3	M82Dr_vs_M82Ir	1100	10.1283	up	3.41024e-15	1.79915e-14	1120	193	474.1	474.1	0.4	DE
gene:Solyc08g077900.3	Solyc08g077900.3	M82Dr_vs_M82Ir	1100	10.0919	up	1e-20	1e-20	23909	7231.6	14779.9	14779.9	13.9	DE
gene:Solyc09g005060.3	Solyc09g005060.3	M82Dr_vs_M82Ir	1100	10.0882	up	2.00158e-16	1.14903e-15	403	79.1	236.9	236.9	0	DE
gene:Solyc08g062437.1	Solyc08g062437.1	M82Dr_vs_M82Ir	1100	10.0538	up	1e-20	1e-20	9780	1977.9	4099.7	4099.7	3.7	DE
gene:Solyc04g077650.3	Solyc04g077650.3	M82Dr_vs_M82Ir	1000	9.96509	up	1e-20	1e-20	2103	418.8	1133	1133	1	DE
gene:Solyc07g063410.3	Solyc07g063410.3	M82Dr_vs_M82Ir	950	9.89339	up	1e-20	1e-20	20032	5673.8	12888.1	12888.1	13.7	DE
gene:Solyc09g015070.3	Solyc09g015070.3	M82Dr_vs_M82Ir	950	9.88428	up	2.05519e-16	1.17857e-15	318	78.6	205.6	205.6	0	DE
gene:Solyc11g071760.3	Solyc11g071760.3	M82Dr_vs_M82Ir	890	9.80405	up	1.43647e-10	5.41186e-10	410	128.1	194.5	194.5	0	DE
gene:Solyc08g083130.4	Solyc08g083130.4	M82Dr_vs_M82Ir	840	9.71493	up	1e-20	1e-20	14927	5072	8765.4	8765.4	10.4	DE
gene:Solyc04g055030.2	Solyc04g055030.2	M82Dr_vs_M82Ir	830	9.70193	up	7.22108e-13	3.23633e-12	392	53.4	181.2	181.2	0	DE
gene:Solyc12g098607.1	Solyc12g098607.1	M82Dr_vs_M82Ir	790	9.63052	up	4.77797e-08	1.45743e-07	515	62.2	172.4	172.4	0	DE
gene:Solyc02g064560.1	Solyc02g064560.1	M82Dr_vs_M82Ir	750	9.55142	up	1.40108e-14	7.10079e-14	619	154.9	318	318	0.3	DE
gene:Solyc12g010030.3	Solyc12g010030.3	M82Dr_vs_M82Ir	730	9.51911	up	2.56103e-08	7.99122e-08	2273	1255.4	1004.9	1004.9	1.5	DE
gene:Solyc01g057165.1	Solyc01g057165.1	M82Dr_vs_M82Ir	720	9.48797	up	1e-20	1e-20	1585	475.4	1094.3	1094.3	1.3	DE
gene:Solyc03g112590.4	Solyc03g112590.4	M82Dr_vs_M82Ir	700	9.44318	up	1e-20	1e-20	4468	1012.2	2417.5	2417.5	3.5	DE
gene:Solyc01g009660.3	Solyc01g009660.3	M82Dr_vs_M82Ir	690	9.42871	up	8.24632e-14	3.94285e-13	295	54.6	150	150	0	DE
gene:Solyc01g112230.4	Solyc01g112230.4	M82Dr_vs_M82Ir	690	9.42321	up	1e-20	1e-20	1867	448.2	1062.7	1062.7	1.6	DE
gene:Solyc03g116530.3	Solyc03g116530.3	M82Dr_vs_M82Ir	660	9.3572	up	1e-20	1e-20	5262	965.3	2776.2	2776.2	4.2	DE
gene:Solyc01g097960.3	Solyc01g097960.3	M82Dr_vs_M82Ir	650	9.33478	up	3.45945e-14	1.70128e-13	514	146.3	273.5	273.5	0.5	DE
gene:Solyc06g050800.4	Solyc06g050800.4	M82Dr_vs_M82Ir	630	9.30451	up	1e-20	1e-20	13987	3765.3	8575.4	8575.4	14.6	DE
gene:Solyc09g014750.1	Solyc09g014750.1	M82Dr_vs_M82Ir	620	9.26636	up	1e-20	1e-20	1182	290.3	717.5	717.5	1.3	DE
gene:Solyc06g064650.4	Solyc06g064650.4	M82Dr_vs_M82Ir	610	9.24131	up	5.78633e-17	3.42965e-16	834	197.2	474.1	474.1	0.9	DE
gene:Solyc03g005940.4	Solyc03g005940.4	M82Dr_vs_M82Ir	600	9.23525	up	1.56075e-13	7.34535e-13	242	59.2	131.1	131.1	0	DE
gene:Solyc01g018020.3	Solyc01g018020.3	M82Dr_vs_M82Ir	580	9.17498	up	1e-20	1e-20	1163	230.3	657.9	657.9	1	DE
gene:Solyc06g150115.1	Solyc06g150115.1	M82Dr_vs_M82Ir	570	9.16435	up	1e-20	1e-20	1993	448.9	1115.5	1115.5	2	DE
gene:Solyc04g071770.3	Solyc04g071770.3	M82Dr_vs_M82Ir	570	9.1578	up	1e-20	1e-20	2135	371	920.5	920.5	1.9	DE
gene:Solyc12g010020.3	Solyc12g010020.3	M82Dr_vs_M82Ir	560	9.1181	up	1.27459e-10	4.82524e-10	6081	2336.7	2482.3	2482.3	4.6	DE
gene:Solyc12g010920.2	Solyc12g010920.2	M82Dr_vs_M82Ir	550	9.10073	up	1e-20	1e-20	5379	1105.1	3050.8	3050.8	5.2	DE
gene:Solyc08g016415.1	Solyc08g016415.1	M82Dr_vs_M82Ir	540	9.08591	up	1e-20	1e-20	1520	386	841.3	841.3	1.7	DE
gene:Solyc02g068410.3	Solyc02g068410.3	M82Dr_vs_M82Ir	540	9.08472	up	2.97146e-13	1.36989e-12	199	42.5	118.1	118.1	0	DE
gene:Solyc10g007800.3	Solyc10g007800.3	M82Dr_vs_M82Ir	540	9.08231	up	1.03446e-11	4.28041e-11	308	56.4	117.9	117.9	0	DE
gene:Solyc09g097760.3	Solyc09g097760.3	M82Dr_vs_M82Ir	530	9.04675	up	1.2673e-07	3.70309e-07	283	48.5	115	115	0	DE
gene:Solyc07g063470.1	Solyc07g063470.1	M82Dr_vs_M82Ir	520	9.02125	up	5.03893e-13	2.28975e-12	167	41.3	113	113	0	DE
gene:Solyc03g007230.4	Solyc03g007230.4	M82Dr_vs_M82Ir	510	9.00801	up	1e-20	1e-20	46477	15071.8	29819.9	29819.9	57.9	DE
gene:Solyc01g102960.3	Solyc01g102960.3	M82Dr_vs_M82Ir	510	8.98216	up	1e-20	1e-20	7038	1381.5	2850.5	2850.5	5.4	DE
gene:Solyc07g008390.3	Solyc07g008390.3	M82Dr_vs_M82Ir	490	8.94759	up	1.41803e-11	5.80718e-11	209	34.8	107.4	107.4	0	DE
gene:Solyc01g100830.2	Solyc01g100830.2	M82Dr_vs_M82Ir	490	8.942	up	1.04106e-05	2.48938e-05	264	40.3	107	107	0	DE
gene:Solyc01g005140.3	Solyc01g005140.3	M82Dr_vs_M82Ir	490	8.92698	up	3.39391e-12	1.44898e-11	199	36	105.9	105.9	0	DE
gene:Solyc02g077970.4	Solyc02g077970.4	M82Dr_vs_M82Ir	470	8.87646	up	1e-20	1e-20	16208	3763.1	9634.8	9634.8	20.6	DE
gene:Solyc03g098100.4	Solyc03g098100.4	M82Dr_vs_M82Ir	440	8.78723	up	1e-20	1e-20	13982	2182.9	6517	6517	15	DE
gene:Solyc04g016420.3	Solyc04g016420.3	M82Dr_vs_M82Ir	420	8.71008	up	1e-20	1e-20	3161	1031.4	2099.1	2099.1	5.1	DE
gene:Solyc02g085150.4	Solyc02g085150.4	M82Dr_vs_M82Ir	410	8.67457	up	1e-20	1e-20	2590	740.8	1699.3	1699.3	3.5	DE
gene:Solyc07g066400.1	Solyc07g066400.1	M82Dr_vs_M82Ir	410	8.67412	up	1.66914e-11	6.78853e-11	155	32.5	88.9	88.9	0	DE
gene:Solyc06g074710.1	Solyc06g074710.1	M82Dr_vs_M82Ir	380	8.58814	up	1e-20	1e-20	11106	2003.9	6176.7	6176.7	16	DE
gene:Solyc03g034150.2	Solyc03g034150.2	M82Dr_vs_M82Ir	370	8.54166	up	8.18885e-05	0.000176475	298	33.2	81	81	0	DE
gene:Solyc09g005610.4	Solyc09g005610.4	M82Dr_vs_M82Ir	370	8.51511	up	1e-20	1e-20	5726	1254.2	3156.6	3156.6	8.9	DE
gene:Solyc06g034040.1	Solyc06g034040.1	M82Dr_vs_M82Ir	360	8.5087	up	9.48009e-12	3.93383e-11	135	40.2	79.3	79.3	0	DE
gene:Solyc04g007630.2	Solyc04g007630.2	M82Dr_vs_M82Ir	350	8.45196	up	1.97308e-12	8.58281e-12	253	73.6	148.2	148.2	0.3	DE
gene:Solyc06g066510.1	Solyc06g066510.1	M82Dr_vs_M82Ir	350	8.43681	up	3.49664e-12	1.4908e-11	117	39.6	75.3	75.3	0	DE
gene:Solyc04g078450.4	Solyc04g078450.4	M82Dr_vs_M82Ir	350	8.43235	up	1e-20	1e-20	1863	374.1	932.8	932.8	2.7	DE
gene:Solyc10g076250.2	Solyc10g076250.2	M82Dr_vs_M82Ir	340	8.40824	up	1e-20	1e-20	7045	2293.7	4538	4538	13.3	DE
gene:Solyc02g087890.4	Solyc02g087890.4	M82Dr_vs_M82Ir	330	8.35866	up	1e-20	1e-20	12173	3312.1	7164.4	7164.4	22.1	DE
gene:Solyc06g067980.3	Solyc06g067980.3	M82Dr_vs_M82Ir	330	8.35755	up	1e-20	1e-20	40334	8718.4	22892.3	22892.3	69.6	DE
gene:Solyc06g073080.4	Solyc06g073080.4	M82Dr_vs_M82Ir	330	8.35753	up	8.37797e-05	0.000180289	550	72.4	138.9	138.9	0.3	DE
gene:Solyc10g085890.1	Solyc10g085890.1	M82Dr_vs_M82Ir	320	8.32183	up	3.20701e-10	1.1796e-09	133	21	69.6	69.6	0	DE
gene:Solyc08g075150.3	Solyc08g075150.3	M82Dr_vs_M82Ir	310	8.28162	up	1e-20	1e-20	7764	1995.5	3548.9	3548.9	11.7	DE
gene:Solyc08g075320.4	Solyc08g075320.4	M82Dr_vs_M82Ir	310	8.27987	up	1.73739e-09	6.00313e-09	316	50.9	131.7	131.7	0.4	DE
gene:Solyc11g072310.2	Solyc11g072310.2	M82Dr_vs_M82Ir	300	8.22309	up	6.76564e-11	2.6188e-10	117	30.2	65	65	0	DE
gene:Solyc12g017250.2	Solyc12g017250.2	M82Dr_vs_M82Ir	290	8.16415	up	5.59122e-09	1.84539e-08	147	24.1	62.4	62.4	0	DE
gene:Solyc02g062590.3	Solyc02g062590.3	M82Dr_vs_M82Ir	290	8.16322	up	1e-20	1e-20	768	177.4	440.6	440.6	1.5	DE
gene:Solyc03g121240.1	Solyc03g121240.1	M82Dr_vs_M82Ir	280	8.15391	up	4.18881e-11	1.64789e-10	218	88.5	120.8	120.8	0.4	DE
gene:Solyc07g053360.4	Solyc07g053360.4	M82Dr_vs_M82Ir	280	8.14524	up	1e-20	1e-20	10983	3288.8	7818.9	7818.9	26.5	DE
gene:Solyc10g005550.3	Solyc10g005550.3	M82Dr_vs_M82Ir	270	8.08584	up	1.23575e-10	4.68305e-10	104	23.5	59.1	59.1	0	DE
gene:Solyc04g079660.2	Solyc04g079660.2	M82Dr_vs_M82Ir	260	8.02932	up	2.13821e-14	1.06979e-13	1097	186.5	527.4	527.4	2.1	DE
gene:Solyc03g006930.3	Solyc03g006930.3	M82Dr_vs_M82Ir	260	8.00801	up	1.67916e-09	5.81293e-09	119	28.1	56.1	56.1	0	DE
gene:Solyc10g083450.3	Solyc10g083450.3	M82Dr_vs_M82Ir	250	7.94803	up	1.71126e-10	6.41292e-10	82	27	53.7	53.7	0	DE
gene:Solyc03g113130.3	Solyc03g113130.3	M82Dr_vs_M82Ir	250	7.9448	up	7.37441e-10	2.62896e-09	182	36.2	104.4	104.4	0.5	DE
gene:Solyc07g065990.1	Solyc07g065990.1	M82Dr_vs_M82Ir	240	7.92524	up	1e-20	1e-20	2382	604.7	1607.7	1607.7	7.2	DE
gene:Solyc03g114705.1	Solyc03g114705.1	M82Dr_vs_M82Ir	240	7.9141	up	1.36521e-10	5.1576e-10	92	22.8	52.4	52.4	0	DE
gene:Solyc09g089540.4	Solyc09g089540.4	M82Dr_vs_M82Ir	230	7.8666	up	1.35864e-05	3.2061e-05	677	368.8	208	208	1	DE
gene:Solyc05g005720.4	Solyc05g005720.4	M82Dr_vs_M82Ir	230	7.85216	up	7.90054e-12	3.29526e-11	554	156.9	286.7	286.7	1.4	DE
gene:Solyc07g062990.2	Solyc07g062990.2	M82Dr_vs_M82Ir	230	7.83697	up	6.22351e-10	2.22988e-09	90	16.8	49.8	49.8	0	DE
gene:Solyc03g044120.1	Solyc03g044120.1	M82Dr_vs_M82Ir	230	7.81735	up	1.2357e-09	4.33187e-09	104	16.6	49	49	0	DE
gene:Solyc07g055690.1	Solyc07g055690.1	M82Dr_vs_M82Ir	220	7.78207	up	5.37084e-09	1.77506e-08	226	23.6	93.2	93.2	0.3	DE
gene:Solyc10g081840.3	Solyc10g081840.3	M82Dr_vs_M82Ir	220	7.78181	up	1e-20	1e-20	2318	733.3	1373.5	1373.5	6.5	DE
gene:Solyc06g061100.4	Solyc06g061100.4	M82Dr_vs_M82Ir	220	7.76489	up	4.90478e-10	1.77573e-09	84	22.2	47.4	47.4	0	DE
gene:Solyc01g094260.4	Solyc01g094260.4	M82Dr_vs_M82Ir	210	7.7035	up	3.36865e-09	1.13413e-08	97	19.2	45.3	45.3	0	DE
gene:Solyc07g052620.1	Solyc07g052620.1	M82Dr_vs_M82Ir	210	7.69984	up	1e-20	1e-20	4612	1002.9	2464.4	2464.4	11.7	DE
gene:Solyc02g086530.4	Solyc02g086530.4	M82Dr_vs_M82Ir	210	7.69151	up	1e-20	1e-20	23695	5758.9	13326.8	13326.8	64.4	DE
gene:Solyc06g053375.1	Solyc06g053375.1	M82Dr_vs_M82Ir	210	7.68023	up	7.62129e-10	2.713e-09	88	22	44.6	44.6	0	DE
gene:Solyc03g113930.3	Solyc03g113930.3	M82Dr_vs_M82Ir	200	7.67721	up	3.60579e-09	1.21054e-08	223	46.7	86.6	86.6	0.3	DE
gene:Solyc07g053890.3	Solyc07g053890.3	M82Dr_vs_M82Ir	200	7.66338	up	1e-20	1e-20	4995	1303	3257.4	3257.4	15.9	DE
gene:Solyc07g062530.3	Solyc07g062530.3	M82Dr_vs_M82Ir	200	7.62145	up	1e-20	1e-20	1908	503.6	1182.8	1182.8	5.7	DE
gene:Solyc03g094110.4	Solyc03g094110.4	M82Dr_vs_M82Ir	180	7.50322	up	9.89049e-08	2.91848e-07	82	13.2	39.5	39.5	0	DE
gene:Solyc09g008770.3	Solyc09g008770.3	M82Dr_vs_M82Ir	170	7.44807	up	1e-20	1e-20	5798	975.2	2931.6	2931.6	16.6	DE
gene:Solyc04g009910.3	Solyc04g009910.3	M82Dr_vs_M82Ir	170	7.44043	up	1e-20	1e-20	9386	2146.3	5588.3	5588.3	32.4	DE
gene:Solyc04g051280.4	Solyc04g051280.4	M82Dr_vs_M82Ir	170	7.4087	up	1e-20	1e-20	17922	5085.6	11309.3	11309.3	66.6	DE
gene:Solyc10g006275.1	Solyc10g006275.1	M82Dr_vs_M82Ir	170	7.39437	up	9.3214e-09	3.01739e-08	61	20.3	36.6	36.6	0	DE
gene:Solyc02g082920.4	Solyc02g082920.4	M82Dr_vs_M82Ir	170	7.3739	up	3.97444e-17	2.3789e-16	56070	6698.9	21629.2	21629.2	130.5	DE
gene:Solyc03g097720.4	Solyc03g097720.4	M82Dr_vs_M82Ir	170	7.37171	up	3.32927e-07	9.35365e-07	68	12.1	36	36	0	DE
gene:Solyc06g069260.1	Solyc06g069260.1	M82Dr_vs_M82Ir	160	7.36317	up	1.65545e-08	5.25238e-08	70	13.2	35.9	35.9	0	DE
gene:Solyc04g016000.3	Solyc04g016000.3	M82Dr_vs_M82Ir	160	7.35332	up	6.52477e-08	1.96641e-07	131	34.4	69.3	69.3	0.3	DE
gene:Solyc08g081740.3	Solyc08g081740.3	M82Dr_vs_M82Ir	160	7.31706	up	1e-20	1e-20	4411	1287.6	2991.7	2991.7	19.1	DE
gene:Solyc06g076560.2	Solyc06g076560.2	M82Dr_vs_M82Ir	160	7.28842	up	1e-20	1e-20	4623	1337.4	2157.1	2157.1	13.5	DE
gene:Solyc03g006700.3	Solyc03g006700.3	M82Dr_vs_M82Ir	160	7.28502	up	1e-20	1e-20	515	160.2	305.7	305.7	2.3	DE
gene:Solyc08g078160.3	Solyc08g078160.3	M82Dr_vs_M82Ir	160	7.28447	up	1e-20	1e-20	757	214.3	477.1	477.1	2.8	DE
gene:Solyc10g080670.2	Solyc10g080670.2	M82Dr_vs_M82Ir	160	7.2815	up	1e-20	1e-20	4579	1285	2672.2	2672.2	17.6	DE
gene:Solyc06g066680.3	Solyc06g066680.3	M82Dr_vs_M82Ir	160	7.27709	up	1e-20	1e-20	2277	513.3	1208	1208	8	DE
gene:Solyc06g072640.1	Solyc06g072640.1	M82Dr_vs_M82Ir	150	7.27358	up	9.19016e-07	2.46343e-06	80	10.3	33.7	33.7	0	DE
gene:Solyc07g053750.1	Solyc07g053750.1	M82Dr_vs_M82Ir	150	7.26276	up	1e-20	1e-20	1511	348	975	975	5.7	DE
gene:Solyc11g072380.2	Solyc11g072380.2	M82Dr_vs_M82Ir	150	7.25083	up	1e-20	1e-20	3374	937.2	2259.7	2259.7	14.5	DE
gene:Solyc01g103920.3	Solyc01g103920.3	M82Dr_vs_M82Ir	150	7.24446	up	2.35534e-15	1.25777e-14	406	108.1	176.9	176.9	1.3	DE
gene:Solyc11g008020.2	Solyc11g008020.2	M82Dr_vs_M82Ir	150	7.21681	up	1e-20	1e-20	992	308.9	679.9	679.9	4.3	DE
gene:Solyc09g015000.4	Solyc09g015000.4	M82Dr_vs_M82Ir	150	7.21567	up	1e-20	1e-20	18373	4391	8156.7	8156.7	55.2	DE
gene:Solyc03g058330.3	Solyc03g058330.3	M82Dr_vs_M82Ir	150	7.20333	up	1.02616e-07	3.01986e-07	72	14.8	32.1	32.1	0	DE
gene:Solyc03g083380.4	Solyc03g083380.4	M82Dr_vs_M82Ir	140	7.17255	up	2.59161e-06	6.62012e-06	76	10.9	31.4	31.4	0	DE
gene:Solyc02g085590.4	Solyc02g085590.4	M82Dr_vs_M82Ir	140	7.12951	up	1e-20	1e-20	6473	1841.5	4448.5	4448.5	31.2	DE
gene:Solyc04g017670.3	Solyc04g017670.3	M82Dr_vs_M82Ir	140	7.12819	up	2.64197e-17	1.59972e-16	421	75.2	211.2	211.2	1.3	DE
gene:Solyc09g065470.3	Solyc09g065470.3	M82Dr_vs_M82Ir	140	7.12219	up	1.9148e-06	4.95659e-06	44	11.7	30.3	30.3	0	DE
gene:Solyc08g078040.4	Solyc08g078040.4	M82Dr_vs_M82Ir	140	7.11161	up	1e-20	1e-20	5249	1211.3	2968.5	2968.5	21.9	DE
gene:Solyc03g005980.3	Solyc03g005980.3	M82Dr_vs_M82Ir	140	7.10156	up	1.78751e-08	5.65663e-08	111	21.6	58.3	58.3	0.5	DE
gene:Solyc02g093960.3	Solyc02g093960.3	M82Dr_vs_M82Ir	140	7.08484	up	1e-20	1e-20	481	102.4	267.6	267.6	2.3	DE
gene:Solyc06g061280.3	Solyc06g061280.3	M82Dr_vs_M82Ir	140	7.08164	up	1e-20	1e-20	1717	393.1	972.1	972.1	7	DE
gene:Solyc01g104110.4	Solyc01g104110.4	M82Dr_vs_M82Ir	130	7.06921	up	4.95551e-20	3.52637e-19	814	134.1	431.2	431.2	3.4	DE
gene:Solyc09g092690.3	Solyc09g092690.3	M82Dr_vs_M82Ir	130	7.05046	up	1e-20	1e-20	1759	392.6	829.1	829.1	5.9	DE
gene:Solyc02g077880.3	Solyc02g077880.3	M82Dr_vs_M82Ir	130	7.04916	up	1e-20	1e-20	11905	4667.4	7569.5	7569.5	58.2	DE
gene:Solyc07g007420.3	Solyc07g007420.3	M82Dr_vs_M82Ir	130	7.02252	up	2.42024e-08	7.56918e-08	90	23.9	55.1	55.1	0.4	DE
gene:Solyc12g042830.3	Solyc12g042830.3	M82Dr_vs_M82Ir	130	6.97213	up	3.17401e-08	9.8352e-08	118	31.8	53.1	53.1	0.3	DE
gene:Solyc06g053220.3	Solyc06g053220.3	M82Dr_vs_M82Ir	130	6.96901	up	3.63111e-09	1.21885e-08	150	43.8	93.6	93.6	0.6	DE
gene:Solyc10g083370.1	Solyc10g083370.1	M82Dr_vs_M82Ir	120	6.96044	up	2.33657e-18	1.50693e-17	355	76.9	190.9	190.9	1.4	DE
gene:Solyc11g056650.2	Solyc11g056650.2	M82Dr_vs_M82Ir	120	6.9397	up	1e-20	1e-20	13639	3485.2	8570.2	8570.2	69.1	DE
gene:Solyc07g064860.2	Solyc07g064860.2	M82Dr_vs_M82Ir	120	6.91792	up	1e-20	1e-20	1230	283	735.3	735.3	5.7	DE
gene:Solyc03g123600.4	Solyc03g123600.4	M82Dr_vs_M82Ir	120	6.91204	up	1e-20	1e-20	10161	2720.3	6198.5	6198.5	51.4	DE
gene:Solyc05g015480.3	Solyc05g015480.3	M82Dr_vs_M82Ir	120	6.90263	up	1.17007e-07	3.4277e-07	111	21.7	50.8	50.8	0.4	DE
gene:Solyc03g005840.3	Solyc03g005840.3	M82Dr_vs_M82Ir	120	6.88334	up	3.58833e-08	1.10814e-07	72	19.3	50	50	0.3	DE
gene:Solyc11g042800.2	Solyc11g042800.2	M82Dr_vs_M82Ir	120	6.86632	up	1.00545e-14	5.14335e-14	193	49.8	136.4	136.4	1.3	DE
gene:Solyc01g106820.3	Solyc01g106820.3	M82Dr_vs_M82Ir	120	6.85606	up	4.51627e-19	3.04361e-18	36265	9713.3	20860.1	20860.1	180.1	DE
gene:Solyc06g060910.2	Solyc06g060910.2	M82Dr_vs_M82Ir	110	6.8228	up	1e-20	1e-20	2732	708.3	1798.5	1798.5	15.5	DE
gene:Solyc09g015450.3	Solyc09g015450.3	M82Dr_vs_M82Ir	110	6.77993	up	1e-20	1e-20	981	239.2	556.6	556.6	5.2	DE
gene:Solyc06g083290.1	Solyc06g083290.1	M82Dr_vs_M82Ir	110	6.74963	up	6.05775e-07	1.65417e-06	84	13.8	45.6	45.6	0.3	DE
gene:Solyc06g007580.1	Solyc06g007580.1	M82Dr_vs_M82Ir	110	6.74894	up	1e-20	1e-20	2245	894.1	1431.4	1431.4	13.8	DE
gene:Solyc10g085880.1	Solyc10g085880.1	M82Dr_vs_M82Ir	110	6.72832	up	1e-20	1e-20	4712	846.5	2465.8	2465.8	23.6	DE
gene:Solyc01g096320.3	Solyc01g096320.3	M82Dr_vs_M82Ir	110	6.7252	up	1e-20	1e-20	66664	17670	38949.9	38949.9	368.3	DE
gene:Solyc12g040870.3	Solyc12g040870.3	M82Dr_vs_M82Ir	110	6.71535	up	9.39144e-19	6.21055e-18	259	66.3	162.1	162.1	1.5	DE
gene:Solyc02g078650.4	Solyc02g078650.4	M82Dr_vs_M82Ir	100	6.69825	up	1e-20	1e-20	2848	590.3	1715.6	1715.6	16.1	DE
gene:Solyc07g008410.4	Solyc07g008410.4	M82Dr_vs_M82Ir	100	6.66966	up	1.61218e-07	4.66232e-07	69	16.8	43.1	43.1	0.4	DE
gene:Solyc07g006860.3	Solyc07g006860.3	M82Dr_vs_M82Ir	100	6.66953	up	1e-20	1e-20	3545	751.1	2104.8	2104.8	20.7	DE
gene:Solyc03g031890.3	Solyc03g031890.3	M82Dr_vs_M82Ir	100	6.65936	up	1e-20	1e-20	1301	471.2	853	853	9	DE
gene:Solyc12g010820.2	Solyc12g010820.2	M82Dr_vs_M82Ir	100	6.64925	up	1e-20	1e-20	5893	1692.4	4217.7	4217.7	43	DE
gene:Solyc09g009760.1	Solyc09g009760.1	M82Dr_vs_M82Ir	100	6.6471	up	4.90416e-08	1.49405e-07	65	33.9	42.4	42.4	0.5	DE
gene:Solyc03g111100.1	Solyc03g111100.1	M82Dr_vs_M82Ir	100	6.64514	up	1e-20	1e-20	12956	3526.1	8674.3	8674.3	86.8	DE
gene:Solyc09g008970.1	Solyc09g008970.1	M82Dr_vs_M82Ir	98	6.61756	up	1e-20	1e-20	1962	410.4	916.7	916.7	9.1	DE
gene:Solyc10g075150.2	Solyc10g075150.2	M82Dr_vs_M82Ir	97	6.60437	up	0.00304807	0.00531373	6133	1000.3	2594.5	2594.5	26.7	DE
gene:Solyc06g084330.3	Solyc06g084330.3	M82Dr_vs_M82Ir	97	6.60316	up	7.94517e-10	2.8237e-09	115	32.7	74.2	74.2	0.6	DE
gene:Solyc08g062960.4	Solyc08g062960.4	M82Dr_vs_M82Ir	94	6.55703	up	1e-20	1e-20	3459	968	2238.4	2238.4	23.5	DE
gene:Solyc05g016370.2	Solyc05g016370.2	M82Dr_vs_M82Ir	91	6.51503	up	2.6058e-17	1.5787e-16	230	68.8	140.7	140.7	1.5	DE
gene:Solyc02g093180.3	Solyc02g093180.3	M82Dr_vs_M82Ir	91	6.50136	up	1e-20	1e-20	11437	2508.2	5875.1	5875.1	64.6	DE
gene:Solyc09g009580.4	Solyc09g009580.4	M82Dr_vs_M82Ir	90	6.49721	up	1.13561e-19	7.9088e-19	339	76.1	200.4	200.4	1.8	DE
gene:Solyc01g095320.4	Solyc01g095320.4	M82Dr_vs_M82Ir	89	6.47306	up	1e-20	1e-20	43097	11098.5	21877.8	21877.8	246.2	DE
gene:Solyc07g006370.1	Solyc07g006370.1	M82Dr_vs_M82Ir	88	6.46586	up	1e-20	1e-20	2045	428.5	1163.3	1163.3	13	DE
gene:Solyc03g098795.1	Solyc03g098795.1	M82Dr_vs_M82Ir	88	6.46318	up	0.000120965	0.00025489	20191	6162.8	5956.9	5956.9	67.6	DE
gene:Solyc08g075280.4	Solyc08g075280.4	M82Dr_vs_M82Ir	88	6.46045	up	1e-20	1e-20	13593	4106	8672.8	8672.8	98.5	DE
gene:Solyc02g093600.3	Solyc02g093600.3	M82Dr_vs_M82Ir	88	6.46026	up	1e-20	1e-20	1020	261.2	442.6	442.6	5.1	DE
gene:Solyc11g007390.1	Solyc11g007390.1	M82Dr_vs_M82Ir	88	6.45628	up	2.52174e-09	8.57382e-09	220	32.5	101.3	101.3	1.1	DE
gene:Solyc04g011440.4	Solyc04g011440.4	M82Dr_vs_M82Ir	87	6.44503	up	1e-20	1e-20	47135	9768.9	23500.4	23500.4	269.5	DE
gene:Solyc01g095330.2	Solyc01g095330.2	M82Dr_vs_M82Ir	87	6.44435	up	1e-20	1e-20	3884	1206.9	1981.8	1981.8	23.1	DE
gene:Solyc04g007980.3	Solyc04g007980.3	M82Dr_vs_M82Ir	84	6.3909	up	1e-20	1e-20	28395	5901.1	13813.7	13813.7	164.5	DE
gene:Solyc09g074280.1	Solyc09g074280.1	M82Dr_vs_M82Ir	81	6.34563	up	2.94579e-14	1.45817e-13	207	84.7	123.5	123.5	1.4	DE
gene:Solyc03g097440.3	Solyc03g097440.3	M82Dr_vs_M82Ir	81	6.3409	up	2.66412e-09	9.04527e-09	92	31.6	62.6	62.6	0.8	DE
gene:Solyc02g079290.3	Solyc02g079290.3	M82Dr_vs_M82Ir	79	6.30356	up	1e-20	1e-20	3361	918	1974.3	1974.3	24.9	DE
gene:Solyc06g060840.1	Solyc06g060840.1	M82Dr_vs_M82Ir	79	6.29905	up	1e-20	1e-20	987	248.6	598.2	598.2	7.4	DE
gene:Solyc01g107825.1	Solyc01g107825.1	M82Dr_vs_M82Ir	77	6.27159	up	1.71048e-06	4.45351e-06	68	14.5	32.7	32.7	0.3	DE
gene:Solyc04g082830.3	Solyc04g082830.3	M82Dr_vs_M82Ir	75	6.22589	up	1e-20	1e-20	1288	297.4	707.4	707.4	9.3	DE
gene:Solyc03g096670.3	Solyc03g096670.3	M82Dr_vs_M82Ir	74	6.21691	up	1e-20	1e-20	28324	6575.2	16989.9	16989.9	228	DE
gene:Solyc09g082920.1	Solyc09g082920.1	M82Dr_vs_M82Ir	74	6.20921	up	1.31892e-06	3.47913e-06	55	13.5	31.3	31.3	0.3	DE
gene:Solyc12g006220.3	Solyc12g006220.3	M82Dr_vs_M82Ir	73	6.18689	up	1e-20	1e-20	491	149.9	339.2	339.2	4.8	DE
gene:Solyc08g068730.1	Solyc08g068730.1	M82Dr_vs_M82Ir	72	6.16858	up	1e-20	1e-20	1816	354.9	892.1	892.1	12.4	DE
gene:Solyc07g017610.3	Solyc07g017610.3	M82Dr_vs_M82Ir	70	6.1394	up	1e-20	1e-20	18550	5661.1	12584.5	12584.5	179.3	DE
gene:Solyc12g006210.1	Solyc12g006210.1	M82Dr_vs_M82Ir	68	6.08845	up	1e-20	1e-20	478	162.4	331.7	331.7	5.4	DE
gene:Solyc03g098090.2	Solyc03g098090.2	M82Dr_vs_M82Ir	68	6.08064	up	7.51286e-16	4.15695e-15	385	66.5	180.2	180.2	2.6	DE
gene:Solyc11g020330.1	Solyc11g020330.1	M82Dr_vs_M82Ir	67	6.07298	up	2.04153e-18	1.32093e-17	424	144.5	184.9	184.9	2.9	DE
gene:Solyc02g079930.3	Solyc02g079930.3	M82Dr_vs_M82Ir	67	6.06407	up	1e-20	1e-20	5145	1251.4	2676.5	2676.5	39.5	DE
gene:Solyc09g089580.4	Solyc09g089580.4	M82Dr_vs_M82Ir	67	6.05841	up	1e-20	1e-20	4027	1019.4	2452.8	2452.8	36.7	DE
gene:Solyc03g079880.4	Solyc03g079880.4	M82Dr_vs_M82Ir	66	6.0486	up	1e-20	1e-20	487	172.1	283.1	283.1	4.5	DE
gene:Solyc02g092340.2	Solyc02g092340.2	M82Dr_vs_M82Ir	66	6.04605	up	1e-20	1e-20	838	240.6	502.9	502.9	7.4	DE
gene:Solyc11g012660.2	Solyc11g012660.2	M82Dr_vs_M82Ir	66	6.03991	up	4.45794e-09	1.48367e-08	155	27.7	75.1	75.1	1.1	DE
gene:Solyc07g150110.1	Solyc07g150110.1	M82Dr_vs_M82Ir	65	6.01126	up	1e-20	1e-20	930	221.6	540.1	540.1	8.8	DE
gene:Solyc02g079710.4	Solyc02g079710.4	M82Dr_vs_M82Ir	64	5.99495	up	7.46286e-11	2.87495e-10	145	39.9	74.4	74.4	1.3	DE
gene:Solyc07g056190.3	Solyc07g056190.3	M82Dr_vs_M82Ir	62	5.96373	up	8.96256e-19	5.94309e-18	586	215	267.5	267.5	4.4	DE
gene:Solyc01g088010.1	Solyc01g088010.1	M82Dr_vs_M82Ir	61	5.9275	up	4.6676e-14	2.27346e-13	141	33.4	93.7	93.7	1.5	DE
gene:Solyc03g114160.1	Solyc03g114160.1	M82Dr_vs_M82Ir	60	5.90089	up	1e-20	1e-20	2536	424.8	1253.5	1253.5	20.9	DE
gene:Solyc03g123540.3	Solyc03g123540.3	M82Dr_vs_M82Ir	59	5.88962	up	1e-20	1e-20	5779	1371.2	2987.1	2987.1	50.6	DE
gene:Solyc01g097240.3	Solyc01g097240.3	M82Dr_vs_M82Ir	59	5.87546	up	1e-20	1e-20	16152	2546.9	6399	6399	109	DE
gene:Solyc12g008660.1	Solyc12g008660.1	M82Dr_vs_M82Ir	59	5.87467	up	1e-20	1e-20	4924	1341.2	3299.2	3299.2	56.6	DE
gene:Solyc02g084980.3	Solyc02g084980.3	M82Dr_vs_M82Ir	58	5.86747	up	1e-20	1e-20	11192	2630	5609.8	5609.8	96	DE
gene:Solyc03g034030.3	Solyc03g034030.3	M82Dr_vs_M82Ir	58	5.85276	up	1.99972e-06	5.16605e-06	96	16.6	44.1	44.1	0.7	DE
gene:Solyc06g082240.2	Solyc06g082240.2	M82Dr_vs_M82Ir	58	5.84988	up	1.28306e-07	3.74664e-07	78	28.9	45.6	45.6	1	DE
gene:Solyc02g077980.3	Solyc02g077980.3	M82Dr_vs_M82Ir	57	5.84448	up	1e-20	1e-20	3313	866.1	1897.6	1897.6	32.8	DE
gene:Solyc01g109090.2	Solyc01g109090.2	M82Dr_vs_M82Ir	57	5.82378	up	1e-20	1e-20	6420	2649.6	4138.6	4138.6	74.2	DE
gene:Solyc12g006230.3	Solyc12g006230.3	M82Dr_vs_M82Ir	57	5.82205	up	1e-20	1e-20	505	146.5	349.1	349.1	6.2	DE
gene:Solyc11g068700.2	Solyc11g068700.2	M82Dr_vs_M82Ir	56	5.81197	up	4.15527e-08	1.27566e-07	140	24.2	64.9	64.9	1.1	DE
gene:Solyc09g007270.3	Solyc09g007270.3	M82Dr_vs_M82Ir	56	5.80283	up	1e-20	1e-20	2326	529.2	1098.2	1098.2	19.7	DE
gene:Solyc06g076520.1	Solyc06g076520.1	M82Dr_vs_M82Ir	55	5.78828	up	1e-20	1e-20	9711	2772.8	4740.4	4740.4	85.7	DE
gene:Solyc01g107170.2	Solyc01g107170.2	M82Dr_vs_M82Ir	55	5.78412	up	1e-20	1e-20	8595	1708.3	4332.1	4332.1	78.9	DE
gene:Solyc08g078760.1	Solyc08g078760.1	M82Dr_vs_M82Ir	55	5.78384	up	1e-20	1e-20	2300	684.9	1385.7	1385.7	25.8	DE
gene:Solyc03g098240.3	Solyc03g098240.3	M82Dr_vs_M82Ir	54	5.76534	up	1e-20	1e-20	6712	1732.3	3884.4	3884.4	71.2	DE
gene:Solyc02g079280.3	Solyc02g079280.3	M82Dr_vs_M82Ir	54	5.76329	up	1e-20	1e-20	579	188.3	377.6	377.6	7	DE
gene:Solyc01g079300.4	Solyc01g079300.4	M82Dr_vs_M82Ir	53	5.73358	up	1e-20	1e-20	1843	378.1	977.3	977.3	18.4	DE
gene:Solyc03g078150.3	Solyc03g078150.3	M82Dr_vs_M82Ir	53	5.72869	up	1e-20	1e-20	13661	3273.3	7764.9	7764.9	146.8	DE
gene:Solyc08g083110.4	Solyc08g083110.4	M82Dr_vs_M82Ir	53	5.71885	up	1e-20	1e-20	5310	1856.2	3499.1	3499.1	66.3	DE
gene:Solyc09g064820.1	Solyc09g064820.1	M82Dr_vs_M82Ir	53	5.71499	up	1e-20	1e-20	736	166.3	384	384	7.3	DE
gene:Solyc03g118850.4	Solyc03g118850.4	M82Dr_vs_M82Ir	52	5.68697	up	1e-20	1e-20	932	290	571.9	571.9	11	DE
gene:Solyc12g038800.1	Solyc12g038800.1	M82Dr_vs_M82Ir	51	5.68123	up	2.29178e-07	6.53953e-07	80	56.5	39.5	39.5	0.8	DE
gene:Solyc02g085630.3	Solyc02g085630.3	M82Dr_vs_M82Ir	51	5.67975	up	9.463e-09	3.06142e-08	121	23.6	60.2	60.2	1.3	DE
gene:Solyc03g111310.3	Solyc03g111310.3	M82Dr_vs_M82Ir	51	5.67743	up	1e-20	1e-20	6821	2240.7	4555.6	4555.6	89	DE
gene:Solyc03g116480.1	Solyc03g116480.1	M82Dr_vs_M82Ir	51	5.66587	up	1e-20	1e-20	2150	576.3	1304.6	1304.6	25.7	DE
gene:Solyc03g082550.3	Solyc03g082550.3	M82Dr_vs_M82Ir	50	5.64793	up	1e-20	1e-20	2188	417.1	1137.7	1137.7	23	DE
gene:Solyc07g051870.1	Solyc07g051870.1	M82Dr_vs_M82Ir	49	5.62188	up	2.77552e-07	7.85433e-07	67	16.2	37.8	37.8	0.7	DE
gene:Solyc10g049560.3	Solyc10g049560.3	M82Dr_vs_M82Ir	49	5.61759	up	7.29196e-10	2.60127e-09	86	36.3	55.8	55.8	0.9	DE
gene:Solyc04g016470.4	Solyc04g016470.4	M82Dr_vs_M82Ir	49	5.61532	up	4.49392e-08	1.37462e-07	145	24.2	57.8	57.8	1.3	DE
gene:Solyc04g040180.3	Solyc04g040180.3	M82Dr_vs_M82Ir	49	5.61481	up	7.48293e-06	1.8163e-05	639	114.4	303	303	6.3	DE
gene:Solyc12g013620.2	Solyc12g013620.2	M82Dr_vs_M82Ir	49	5.6071	up	1e-20	1e-20	13506	2811.7	7248.2	7248.2	148.6	DE
gene:Solyc05g018050.1	Solyc05g018050.1	M82Dr_vs_M82Ir	49	5.60246	up	1.07416e-15	5.88247e-15	253	57.1	132.8	132.8	2.8	DE
gene:Solyc03g007790.3	Solyc03g007790.3	M82Dr_vs_M82Ir	48	5.59462	up	1e-20	1e-20	884	245.9	583.8	583.8	11.5	DE
gene:Solyc03g082420.3	Solyc03g082420.3	M82Dr_vs_M82Ir	48	5.59462	up	1e-20	1e-20	1119	398.8	528.7	528.7	10.8	DE
gene:Solyc03g117800.4	Solyc03g117800.4	M82Dr_vs_M82Ir	48	5.59389	up	1e-20	1e-20	33468	8726.7	21289.9	21289.9	440.7	DE
gene:Solyc08g077370.4	Solyc08g077370.4	M82Dr_vs_M82Ir	48	5.58658	up	1e-20	1e-20	684	193.4	405	405	8.4	DE
gene:Solyc04g071780.3	Solyc04g071780.3	M82Dr_vs_M82Ir	48	5.57578	up	0.0187394	0.0286567	586	133.6	280.2	280.2	5.9	DE
gene:Solyc03g120420.3	Solyc03g120420.3	M82Dr_vs_M82Ir	48	5.57057	up	1e-20	1e-20	2356	769.2	1406.5	1406.5	29.4	DE
gene:Solyc07g051890.1	Solyc07g051890.1	M82Dr_vs_M82Ir	47	5.56646	up	1e-20	1e-20	517	116.7	307.8	307.8	6.3	DE
gene:Solyc01g095080.3	Solyc01g095080.3	M82Dr_vs_M82Ir	47	5.55893	up	3.09722e-05	7.02903e-05	99	20.7	39.2	39.2	1	DE
gene:Solyc02g070070.1	Solyc02g070070.1	M82Dr_vs_M82Ir	47	5.54823	up	1e-20	1e-20	690	175.7	398.1	398.1	8.6	DE
gene:Solyc04g081900.4	Solyc04g081900.4	M82Dr_vs_M82Ir	47	5.5459	up	1e-20	1e-20	28206	6465.8	15961.9	15961.9	342.1	DE
gene:Solyc09g090990.2	Solyc09g090990.2	M82Dr_vs_M82Ir	47	5.53961	up	6.625e-05	0.000144379	79	19.5	39.1	39.1	1	DE
gene:Solyc08g076880.3	Solyc08g076880.3	M82Dr_vs_M82Ir	46	5.52303	up	1e-20	1e-20	55374	16360.8	30019.5	30019.5	653.8	DE
gene:Solyc02g092350.3	Solyc02g092350.3	M82Dr_vs_M82Ir	46	5.51829	up	1e-20	1e-20	1817	645.9	1178.4	1178.4	26.3	DE
gene:Solyc12g008430.3	Solyc12g008430.3	M82Dr_vs_M82Ir	46	5.51103	up	1e-20	1.19994e-20	487	90.8	262.5	262.5	5.7	DE
gene:Solyc01g098400.3	Solyc01g098400.3	M82Dr_vs_M82Ir	45	5.49215	up	1e-20	1e-20	674	199.1	427.3	427.3	9	DE
gene:Solyc12g014100.2	Solyc12g014100.2	M82Dr_vs_M82Ir	45	5.48498	up	1e-20	1e-20	11406	3956.7	7847.6	7847.6	174.5	DE
gene:Solyc11g008260.2	Solyc11g008260.2	M82Dr_vs_M82Ir	44	5.47562	up	1e-20	1e-20	8091	2161.8	5374.8	5374.8	119.8	DE
gene:Solyc12g006260.1	Solyc12g006260.1	M82Dr_vs_M82Ir	44	5.46594	up	1e-20	1e-20	4602	1177.1	2175.5	2175.5	49.3	DE
gene:Solyc07g062500.3	Solyc07g062500.3	M82Dr_vs_M82Ir	44	5.4571	up	1e-20	1e-20	4043	824.2	2345.8	2345.8	53	DE
gene:Solyc04g072700.4	Solyc04g072700.4	M82Dr_vs_M82Ir	44	5.45369	up	1e-20	1e-20	5281	1387	2983.8	2983.8	68.9	DE
gene:Solyc08g080650.3	Solyc08g080650.3	M82Dr_vs_M82Ir	44	5.45022	up	3.46638e-10	1.2701e-09	3401	769.7	1698.5	1698.5	39.1	DE
gene:Solyc07g044970.1	Solyc07g044970.1	M82Dr_vs_M82Ir	44	5.44561	up	3.1128e-09	1.051e-08	85	47.6	50.4	50.4	1.1	DE
gene:Solyc09g075600.3	Solyc09g075600.3	M82Dr_vs_M82Ir	43	5.44156	up	5.93166e-17	3.51294e-16	215	58	115.5	115.5	2.4	DE
gene:Solyc05g056480.3	Solyc05g056480.3	M82Dr_vs_M82Ir	43	5.42371	up	1e-20	1e-20	3533	877.4	1821.2	1821.2	42.2	DE
gene:Solyc09g090980.3	Solyc09g090980.3	M82Dr_vs_M82Ir	42	5.40651	up	1e-20	1e-20	4796	1199	2877.7	2877.7	68.8	DE
gene:Solyc10g083380.2	Solyc10g083380.2	M82Dr_vs_M82Ir	42	5.40089	up	1e-20	1e-20	7411	2094.6	3712.9	3712.9	88.4	DE
gene:Solyc12g070090.1	Solyc12g070090.1	M82Dr_vs_M82Ir	42	5.39076	up	1e-20	1e-20	808	208.9	489.7	489.7	11.4	DE
gene:Solyc07g015910.4	Solyc07g015910.4	M82Dr_vs_M82Ir	42	5.38959	up	4.30094e-06	1.07139e-05	56	9.8	32.1	32.1	0.7	DE
gene:Solyc09g074910.1	Solyc09g074910.1	M82Dr_vs_M82Ir	42	5.3888	up	1e-20	1e-20	3725	832.1	2271.1	2271.1	53.8	DE
gene:Solyc06g076570.4	Solyc06g076570.4	M82Dr_vs_M82Ir	42	5.38806	up	1e-20	1e-20	4614	1304.7	2223.3	2223.3	53.5	DE
gene:Solyc04g050620.3	Solyc04g050620.3	M82Dr_vs_M82Ir	42	5.3847	up	1e-20	1e-20	264	108.3	178.8	178.8	4.7	DE
gene:Solyc03g118060.3	Solyc03g118060.3	M82Dr_vs_M82Ir	42	5.37999	up	1.51761e-13	7.15154e-13	215	68.5	97.2	97.2	2.4	DE
gene:Solyc06g035520.3	Solyc06g035520.3	M82Dr_vs_M82Ir	42	5.37562	up	1.71998e-15	9.28451e-15	367	66.2	175.7	175.7	4.3	DE
gene:Solyc01g091270.3	Solyc01g091270.3	M82Dr_vs_M82Ir	42	5.37553	up	1e-20	1e-20	11867	2980.6	6338	6338	152.2	DE
gene:Solyc02g087110.3	Solyc02g087110.3	M82Dr_vs_M82Ir	41	5.37104	up	1e-20	1e-20	7715	2078.6	4784.5	4784.5	116.2	DE
gene:Solyc08g005120.3	Solyc08g005120.3	M82Dr_vs_M82Ir	41	5.35099	up	2.72654e-10	1.00728e-09	113	40.5	75.5	75.5	1.6	DE
gene:Solyc12g088940.3	Solyc12g088940.3	M82Dr_vs_M82Ir	41	5.34843	up	1.31543e-10	4.97383e-10	833	220.8	455.6	455.6	11.2	DE
gene:Solyc04g005610.3	Solyc04g005610.3	M82Dr_vs_M82Ir	41	5.34133	up	1e-20	1e-20	2152	668.2	1128.2	1128.2	28.3	DE
gene:Solyc05g023830.1	Solyc05g023830.1	M82Dr_vs_M82Ir	40	5.33373	up	3.21942e-06	8.12427e-06	95	13.5	45	45	1	DE
gene:Solyc08g061240.3	Solyc08g061240.3	M82Dr_vs_M82Ir	40	5.31068	up	1e-20	1e-20	682	167.7	375	375	9.1	DE
gene:Solyc03g116470.2	Solyc03g116470.2	M82Dr_vs_M82Ir	40	5.30989	up	1e-20	1e-20	879	144.5	444	444	11.2	DE
gene:Solyc09g007790.1	Solyc09g007790.1	M82Dr_vs_M82Ir	39	5.29243	up	1e-20	1e-20	1047	357.2	686.4	686.4	17.7	DE
gene:Solyc05g150116.1	Solyc05g150116.1	M82Dr_vs_M82Ir	39	5.2852	up	1e-20	1e-20	3268	1211.3	2109.8	2109.8	54.4	DE
gene:Solyc12g068075.1	Solyc12g068075.1	M82Dr_vs_M82Ir	39	5.27586	up	2.76157e-20	1.99236e-19	234	77.6	134.6	134.6	3.5	DE
gene:Solyc01g090810.4	Solyc01g090810.4	M82Dr_vs_M82Ir	39	5.27002	up	5.74288e-05	0.000126223	164	16.4	46.6	46.6	1.3	DE
gene:Solyc01g108540.3	Solyc01g108540.3	M82Dr_vs_M82Ir	38	5.24742	up	1e-20	1e-20	5857	1592.6	3349.4	3349.4	88.2	DE
gene:Solyc03g078240.3	Solyc03g078240.3	M82Dr_vs_M82Ir	38	5.23355	up	1e-20	1e-20	441	126.3	275.9	275.9	7.3	DE
gene:Solyc03g082800.2	Solyc03g082800.2	M82Dr_vs_M82Ir	38	5.23021	up	1.61691e-08	5.13456e-08	126	46.1	73.2	73.2	2	DE
gene:Solyc03g046380.1	Solyc03g046380.1	M82Dr_vs_M82Ir	37	5.21493	up	1e-20	1e-20	744	245.9	479.9	479.9	13.2	DE
gene:Solyc04g005380.3	Solyc04g005380.3	M82Dr_vs_M82Ir	37	5.21322	up	1e-20	1e-20	8915	2500.2	5958.5	5958.5	160.1	DE
gene:Solyc03g093800.1	Solyc03g093800.1	M82Dr_vs_M82Ir	37	5.20408	up	1e-20	1e-20	2174	701.4	1354.2	1354.2	37	DE
gene:Solyc05g008390.3	Solyc05g008390.3	M82Dr_vs_M82Ir	37	5.20333	up	1e-20	1e-20	3089	972	1965.4	1965.4	53.5	DE
gene:Solyc01g080010.2	Solyc01g080010.2	M82Dr_vs_M82Ir	37	5.19993	up	9.01958e-12	3.747e-11	1753	458.3	1005.2	1005.2	27.3	DE
gene:Solyc07g062860.3	Solyc07g062860.3	M82Dr_vs_M82Ir	37	5.19727	up	1e-20	1e-20	5949	1819.8	4199.7	4199.7	114.2	DE
gene:Solyc10g078590.2	Solyc10g078590.2	M82Dr_vs_M82Ir	37	5.19606	up	1e-20	1e-20	8515	2236.8	4943.7	4943.7	135.4	DE
gene:Solyc10g017960.2	Solyc10g017960.2	M82Dr_vs_M82Ir	37	5.19482	up	1e-20	1e-20	887	363.7	599.2	599.2	16.6	DE
gene:Solyc01g099660.4	Solyc01g099660.4	M82Dr_vs_M82Ir	36	5.18397	up	2.87524e-10	1.05971e-09	101	49.7	56.1	56.1	1.5	DE
gene:Solyc09g005660.4	Solyc09g005660.4	M82Dr_vs_M82Ir	36	5.18375	up	1e-20	1e-20	3124	812.8	1883.9	1883.9	51.6	DE
gene:Solyc06g069710.3	Solyc06g069710.3	M82Dr_vs_M82Ir	36	5.18345	up	3.84012e-19	2.59193e-18	628	114.2	307	307	8.4	DE
gene:Solyc05g015890.4	Solyc05g015890.4	M82Dr_vs_M82Ir	36	5.18049	up	1e-20	1e-20	1345	425.8	866	866	23.8	DE
gene:Solyc08g067340.4	Solyc08g067340.4	M82Dr_vs_M82Ir	36	5.17297	up	0.00346601	0.00598135	1027	257	364	364	10.2	DE
gene:Solyc03g120110.3	Solyc03g120110.3	M82Dr_vs_M82Ir	36	5.1724	up	9.24506e-11	3.53847e-10	285	41	116.1	116.1	3.4	DE
gene:Solyc11g020040.2	Solyc11g020040.2	M82Dr_vs_M82Ir	36	5.17149	up	1e-20	1e-20	4527	1269.9	2543.7	2543.7	70.3	DE
gene:Solyc02g068040.3	Solyc02g068040.3	M82Dr_vs_M82Ir	36	5.16	up	1e-20	1e-20	716	219.2	431.5	431.5	12.1	DE
gene:Solyc04g012160.4	Solyc04g012160.4	M82Dr_vs_M82Ir	36	5.15949	up	1e-20	1e-20	19226	5410.1	12544.5	12544.5	351.6	DE
gene:Solyc08g077910.3	Solyc08g077910.3	M82Dr_vs_M82Ir	36	5.15797	up	3.19603e-09	1.07827e-08	94	29.6	54.4	54.4	1.4	DE
gene:Solyc02g086880.4	Solyc02g086880.4	M82Dr_vs_M82Ir	36	5.15678	up	1e-20	1e-20	15482	4091.3	9560.9	9560.9	267.7	DE
gene:Solyc03g026370.1	Solyc03g026370.1	M82Dr_vs_M82Ir	36	5.15261	up	1e-20	1e-20	681	142.9	326.6	326.6	9.5	DE
gene:Solyc08g079430.3	Solyc08g079430.3	M82Dr_vs_M82Ir	35	5.1466	up	1e-20	1e-20	11864	2922	6971.4	6971.4	196.5	DE
gene:Solyc02g071770.3	Solyc02g071770.3	M82Dr_vs_M82Ir	35	5.1459	up	1e-20	2.83573e-20	198	58.6	122.9	122.9	3.5	DE
gene:Solyc04g063350.3	Solyc04g063350.3	M82Dr_vs_M82Ir	35	5.1306	up	1e-20	1e-20	10110	2714.5	5871.5	5871.5	167.5	DE
gene:Solyc07g008140.3	Solyc07g008140.3	M82Dr_vs_M82Ir	35	5.1173	up	1e-20	5.84644e-20	579	160.9	280.7	280.7	8.1	DE
gene:Solyc01g095140.4	Solyc01g095140.4	M82Dr_vs_M82Ir	35	5.11365	up	0.000470143	0.000915484	472	1147.9	236.7	236.7	6.9	DE
gene:Solyc03g112440.1	Solyc03g112440.1	M82Dr_vs_M82Ir	34	5.10814	up	1e-20	1e-20	1943	496.6	1163.7	1163.7	33.8	DE
gene:Solyc07g041900.3	Solyc07g041900.3	M82Dr_vs_M82Ir	34	5.08374	up	1e-20	1e-20	9802	1955.5	5064.2	5064.2	149.4	DE
gene:Solyc06g076020.3	Solyc06g076020.3	M82Dr_vs_M82Ir	34	5.08311	up	1e-20	1e-20	40456	11947.3	23865.4	23865.4	704.2	DE
gene:Solyc02g063520.3	Solyc02g063520.3	M82Dr_vs_M82Ir	34	5.08303	up	1e-20	1e-20	7076	1994.3	4078.8	4078.8	120.6	DE
gene:Solyc05g050220.3	Solyc05g050220.3	M82Dr_vs_M82Ir	34	5.07671	up	1e-20	1e-20	2811	707.7	1677.1	1677.1	49.4	DE
gene:Solyc07g053200.4	Solyc07g053200.4	M82Dr_vs_M82Ir	34	5.07622	up	1e-20	1e-20	2037	557.1	1315.4	1315.4	38.9	DE
gene:Solyc10g078440.2	Solyc10g078440.2	M82Dr_vs_M82Ir	33	5.05772	up	6.12585e-12	2.56678e-11	2010	372.4	860	860	26	DE
gene:Solyc06g050790.3	Solyc06g050790.3	M82Dr_vs_M82Ir	33	5.04409	up	1e-20	1e-20	1133	358.3	717.7	717.7	21.8	DE
gene:Solyc06g068130.3	Solyc06g068130.3	M82Dr_vs_M82Ir	33	5.04362	up	6.26319e-06	1.53333e-05	139	19.1	65.7	65.7	2	DE
gene:Solyc04g077740.1	Solyc04g077740.1	M82Dr_vs_M82Ir	33	5.0376	up	1e-20	1e-20	1164	303.5	722.8	722.8	22.5	DE
gene:Solyc06g062430.3	Solyc06g062430.3	M82Dr_vs_M82Ir	33	5.03616	up	1e-20	1e-20	917	185.8	462.4	462.4	14	DE
gene:Solyc06g074750.1	Solyc06g074750.1	M82Dr_vs_M82Ir	33	5.02503	up	1e-20	1e-20	837	185.3	516.4	516.4	16.4	DE
gene:Solyc06g069070.1	Solyc06g069070.1	M82Dr_vs_M82Ir	33	5.02324	up	1e-20	1e-20	2363	728.6	1346.9	1346.9	41.5	DE
gene:Solyc04g006970.4	Solyc04g006970.4	M82Dr_vs_M82Ir	32	5.00996	up	1e-20	1e-20	4199	1377.6	2469.3	2469.3	76.2	DE
gene:Solyc10g083690.3	Solyc10g083690.3	M82Dr_vs_M82Ir	32	5.00347	up	1.25751e-13	5.95019e-13	303	80.6	160.5	160.5	5.4	DE
gene:Solyc01g099810.3	Solyc01g099810.3	M82Dr_vs_M82Ir	32	5.00326	up	1e-20	1e-20	4722	1239.2	2823.5	2823.5	87.7	DE
gene:Solyc05g016060.4	Solyc05g016060.4	M82Dr_vs_M82Ir	32	5.00133	up	1e-20	1e-20	1436	398.5	706.1	706.1	22.3	DE
gene:Solyc01g106000.4	Solyc01g106000.4	M82Dr_vs_M82Ir	31	4.95336	up	1e-20	1e-20	2619	801.4	1594.2	1594.2	51.6	DE
gene:Solyc08g080630.4	Solyc08g080630.4	M82Dr_vs_M82Ir	31	4.94088	up	0.00130599	0.00240285	242	62.8	116.4	116.4	3.9	DE
gene:Solyc11g068710.3	Solyc11g068710.3	M82Dr_vs_M82Ir	31	4.93299	up	7.30444e-10	2.60487e-09	1007	261.2	513	513	17	DE
gene:Solyc11g056620.3	Solyc11g056620.3	M82Dr_vs_M82Ir	30	4.92343	up	1e-20	1e-20	503	109	276.2	276.2	9.4	DE
gene:Solyc04g005250.4	Solyc04g005250.4	M82Dr_vs_M82Ir	30	4.91592	up	1e-20	1e-20	8607	2748.7	5782.1	5782.1	192.2	DE
gene:Solyc04g014600.3	Solyc04g014600.3	M82Dr_vs_M82Ir	30	4.90194	up	1e-20	1e-20	3687	782.2	1845.2	1845.2	61.8	DE
gene:Solyc01g105660.4	Solyc01g105660.4	M82Dr_vs_M82Ir	30	4.89858	up	1e-20	1e-20	6266	1698.8	3368.3	3368.3	113	DE
gene:Solyc06g036290.3	Solyc06g036290.3	M82Dr_vs_M82Ir	30	4.895	up	1.06435e-13	5.06247e-13	48199	10466.4	23712.2	23712.2	797	DE
gene:Solyc08g067630.3	Solyc08g067630.3	M82Dr_vs_M82Ir	30	4.89153	up	1e-20	2.70675e-20	2089	416.3	1059	1059	35.8	DE
gene:Solyc01g102300.3	Solyc01g102300.3	M82Dr_vs_M82Ir	30	4.88388	up	1e-20	1e-20	9842	3341.7	6620.5	6620.5	224.8	DE
gene:Solyc01g111250.3	Solyc01g111250.3	M82Dr_vs_M82Ir	29	4.87126	up	2.80039e-07	7.92268e-07	59	17.7	33.6	33.6	1.1	DE
gene:Solyc01g100460.3	Solyc01g100460.3	M82Dr_vs_M82Ir	29	4.85593	up	1e-20	1e-20	2050	478.8	1110.3	1110.3	38	DE
gene:Solyc03g005290.2	Solyc03g005290.2	M82Dr_vs_M82Ir	29	4.84556	up	1.66822e-19	1.15228e-18	204	47.6	123.3	123.3	4.5	DE
gene:Solyc11g071740.2	Solyc11g071740.2	M82Dr_vs_M82Ir	29	4.83559	up	0.00370999	0.00637525	236	221.7	104.4	104.4	3.8	DE
gene:Solyc08g079480.3	Solyc08g079480.3	M82Dr_vs_M82Ir	29	4.83499	up	4.17411e-15	2.19106e-14	200	49.5	122	122	4.4	DE
gene:Solyc06g076580.1	Solyc06g076580.1	M82Dr_vs_M82Ir	28	4.8302	up	3.48924e-11	1.38262e-10	155	49.3	65.5	65.5	2.3	DE
gene:Solyc09g097850.1	Solyc09g097850.1	M82Dr_vs_M82Ir	28	4.82316	up	1e-20	1e-20	1650	519.7	1036.6	1036.6	36.6	DE
gene:Solyc02g088953.1	Solyc02g088953.1	M82Dr_vs_M82Ir	28	4.82257	up	3.19023e-07	8.97801e-07	52	15	32.4	32.4	1	DE
gene:Solyc10g081980.2	Solyc10g081980.2	M82Dr_vs_M82Ir	28	4.81661	up	8.87975e-08	2.63694e-07	1910	402.8	789.1	789.1	28.3	DE
gene:Solyc02g062710.1	Solyc02g062710.1	M82Dr_vs_M82Ir	28	4.80194	up	1e-20	1e-20	1216	327	725.3	725.3	25.7	DE
gene:Solyc11g008830.2	Solyc11g008830.2	M82Dr_vs_M82Ir	28	4.79463	up	1.59543e-09	5.53356e-09	95	32.4	62	62	2	DE
gene:Solyc07g040990.4	Solyc07g040990.4	M82Dr_vs_M82Ir	28	4.79223	up	1e-20	1e-20	12499	4121.8	8197.5	8197.5	295.5	DE
gene:Solyc03g063090.1	Solyc03g063090.1	M82Dr_vs_M82Ir	28	4.79172	up	4.43042e-07	1.22632e-06	50	13.6	31.6	31.6	1	DE
gene:Solyc10g083260.1	Solyc10g083260.1	M82Dr_vs_M82Ir	28	4.78997	up	2.23456e-20	1.61908e-19	194	46.5	117.8	117.8	4.3	DE
gene:Solyc04g082810.4	Solyc04g082810.4	M82Dr_vs_M82Ir	28	4.78689	up	3.1448e-08	9.75159e-08	69	23	41.6	41.6	1.3	DE
gene:Solyc01g099800.4	Solyc01g099800.4	M82Dr_vs_M82Ir	28	4.78582	up	1e-20	1e-20	2020	677.4	1243	1243	45.9	DE
gene:Solyc08g067570.1	Solyc08g067570.1	M82Dr_vs_M82Ir	27	4.77564	up	6.16791e-07	1.68341e-06	47	13.8	31.9	31.9	1.2	DE
gene:Solyc03g111630.4	Solyc03g111630.4	M82Dr_vs_M82Ir	27	4.77274	up	1e-20	1e-20	2797	755.3	1748.1	1748.1	63.3	DE
gene:Solyc09g092260.4	Solyc09g092260.4	M82Dr_vs_M82Ir	27	4.76126	up	1e-20	1e-20	1252	267.9	619.9	619.9	23.3	DE
gene:Solyc12g089220.3	Solyc12g089220.3	M82Dr_vs_M82Ir	27	4.73445	up	1e-20	1e-20	5016	952.1	2411	2411	90.8	DE
gene:Solyc03g078360.1	Solyc03g078360.1	M82Dr_vs_M82Ir	27	4.73309	up	1e-20	1e-20	958	188.1	453	453	16.9	DE
gene:Solyc07g006500.3	Solyc07g006500.3	M82Dr_vs_M82Ir	27	4.73215	up	1e-20	1e-20	6362	2099	4119.8	4119.8	155	DE
gene:Solyc06g071890.3	Solyc06g071890.3	M82Dr_vs_M82Ir	26	4.72709	up	1e-20	1e-20	351	116	204.2	204.2	7.7	DE
gene:Solyc10g075070.3	Solyc10g075070.3	M82Dr_vs_M82Ir	26	4.6965	up	1e-20	1e-20	57892	14742.9	34307	34307	1323.6	DE
gene:Solyc01g107280.3	Solyc01g107280.3	M82Dr_vs_M82Ir	26	4.69313	up	4.90034e-07	1.35127e-06	49	14.8	30.8	30.8	1.5	DE
gene:Solyc03g112280.3	Solyc03g112280.3	M82Dr_vs_M82Ir	26	4.67929	up	1e-20	1e-20	1072	332.9	693.9	693.9	26.6	DE
gene:Solyc03g013440.4	Solyc03g013440.4	M82Dr_vs_M82Ir	25	4.65951	up	1e-20	1e-20	3058	780.4	1817.7	1817.7	72.2	DE
gene:Solyc02g071430.3	Solyc02g071430.3	M82Dr_vs_M82Ir	25	4.65531	up	3.9535e-14	1.93641e-13	278	59.3	142.3	142.3	6	DE
gene:Solyc07g065410.1	Solyc07g065410.1	M82Dr_vs_M82Ir	25	4.6305	up	1e-20	1e-20	778	142.4	342.8	342.8	13.9	DE
gene:Solyc06g082010.4	Solyc06g082010.4	M82Dr_vs_M82Ir	24	4.60877	up	1e-20	1e-20	14815	4588.4	9561.6	9561.6	392.7	DE
gene:Solyc01g105770.2	Solyc01g105770.2	M82Dr_vs_M82Ir	24	4.60671	up	1.56177e-15	8.46177e-15	501	156.7	256.4	256.4	10.5	DE
gene:Solyc11g065360.2	Solyc11g065360.2	M82Dr_vs_M82Ir	24	4.60572	up	8.28544e-07	2.23185e-06	127	20	47.5	47.5	2	DE
gene:Solyc10g084000.3	Solyc10g084000.3	M82Dr_vs_M82Ir	24	4.59922	up	1.20839e-15	6.59941e-15	1394	324.8	544.7	544.7	22.4	DE
gene:Solyc03g026050.3	Solyc03g026050.3	M82Dr_vs_M82Ir	24	4.58529	up	1e-20	1e-20	1502	436.2	849.9	849.9	34.9	DE
gene:Solyc06g007460.3	Solyc06g007460.3	M82Dr_vs_M82Ir	24	4.57707	up	1e-20	1e-20	355	76.7	189	189	7.6	DE
gene:Solyc02g083550.2	Solyc02g083550.2	M82Dr_vs_M82Ir	24	4.57529	up	2.14346e-08	6.73918e-08	58	20.7	37	37	1.6	DE
gene:Solyc07g042550.3	Solyc07g042550.3	M82Dr_vs_M82Ir	24	4.56675	up	1e-20	1e-20	13005	3838.8	8398.3	8398.3	353.7	DE
gene:Solyc02g072210.1	Solyc02g072210.1	M82Dr_vs_M82Ir	24	4.55586	up	1e-20	1e-20	439	134.7	287.6	287.6	12.9	DE
gene:Solyc08g077410.4	Solyc08g077410.4	M82Dr_vs_M82Ir	24	4.55583	up	1e-20	1e-20	312	74.9	191.7	191.7	8.2	DE
gene:Solyc09g075270.1	Solyc09g075270.1	M82Dr_vs_M82Ir	23	4.53574	up	1e-20	1e-20	529	113.1	275.1	275.1	11.8	DE
gene:Solyc10g085130.2	Solyc10g085130.2	M82Dr_vs_M82Ir	23	4.52623	up	3.768e-19	2.54482e-18	429	109.3	240.4	240.4	10.8	DE
gene:Solyc03g095700.1	Solyc03g095700.1	M82Dr_vs_M82Ir	23	4.50453	up	2.46699e-09	8.39944e-09	126	27.7	60.9	60.9	2.7	DE
gene:Solyc04g081530.1	Solyc04g081530.1	M82Dr_vs_M82Ir	22	4.48505	up	1e-20	1e-20	3824	1541.5	2265.6	2265.6	101.7	DE
gene:Solyc06g050520.3	Solyc06g050520.3	M82Dr_vs_M82Ir	22	4.4787	up	1e-20	1e-20	318	91.2	219.7	219.7	9.5	DE
gene:Solyc03g082370.1	Solyc03g082370.1	M82Dr_vs_M82Ir	22	4.46858	up	6.57031e-11	2.54679e-10	387	99.8	180.9	180.9	8.7	DE
gene:Solyc08g078870.3	Solyc08g078870.3	M82Dr_vs_M82Ir	22	4.46686	up	1e-20	1e-20	22475	9443.4	13216	13216	598.5	DE
gene:Solyc03g025830.4	Solyc03g025830.4	M82Dr_vs_M82Ir	22	4.46575	up	1e-20	1e-20	16846	4604.8	10343.9	10343.9	468	DE
gene:Solyc06g063300.4	Solyc06g063300.4	M82Dr_vs_M82Ir	22	4.4645	up	1e-20	1e-20	2241	895.3	1552.7	1552.7	70.6	DE
gene:Solyc11g011760.3	Solyc11g011760.3	M82Dr_vs_M82Ir	22	4.4598	up	1e-20	1e-20	8828	2758.5	5605.7	5605.7	255.6	DE
gene:Solyc07g063420.3	Solyc07g063420.3	M82Dr_vs_M82Ir	22	4.45394	up	8.68457e-19	5.76399e-18	235	61.5	143.3	143.3	6.5	DE
gene:Solyc08g078700.2	Solyc08g078700.2	M82Dr_vs_M82Ir	22	4.45221	up	1.26323e-19	8.77807e-19	3502	687.1	1466.9	1466.9	66.6	DE
gene:Solyc06g084760.3	Solyc06g084760.3	M82Dr_vs_M82Ir	22	4.44572	up	3.8028e-20	2.72292e-19	241	54.3	133	133	5.9	DE
gene:Solyc10g019175.1	Solyc10g019175.1	M82Dr_vs_M82Ir	22	4.43282	up	1e-20	1e-20	1159	663	724.4	724.4	33.7	DE
gene:Solyc02g084840.3	Solyc02g084840.3	M82Dr_vs_M82Ir	22	4.43125	up	1e-20	1e-20	2791	895.4	1830.6	1830.6	85	DE
gene:Solyc12g006530.2	Solyc12g006530.2	M82Dr_vs_M82Ir	22	4.42667	up	2.01452e-12	8.75613e-12	7195	1801.2	4268.4	4268.4	198.2	DE
gene:Solyc01g099980.4	Solyc01g099980.4	M82Dr_vs_M82Ir	21	4.42486	up	1e-20	1e-20	5448	1712.1	3312	3312	154.9	DE
gene:Solyc03g095650.3	Solyc03g095650.3	M82Dr_vs_M82Ir	21	4.41511	up	1.61338e-12	7.06447e-12	7159	1550	3274.3	3274.3	153.6	DE
gene:Solyc09g007860.4	Solyc09g007860.4	M82Dr_vs_M82Ir	21	4.40921	up	1e-20	1e-20	650	174.4	401.1	401.1	19.2	DE
gene:Solyc01g108030.4	Solyc01g108030.4	M82Dr_vs_M82Ir	21	4.40742	up	1e-20	1e-20	5467	1979.4	3657.7	3657.7	172.2	DE
gene:Solyc06g068540.3	Solyc06g068540.3	M82Dr_vs_M82Ir	21	4.3999	up	1e-20	1e-20	619	194.8	422.6	422.6	20.5	DE
gene:Solyc04g009860.4	Solyc04g009860.4	M82Dr_vs_M82Ir	21	4.37275	up	1.0426e-06	2.78005e-06	373	125.8	206.7	206.7	10.3	DE
gene:Solyc08g065940.4	Solyc08g065940.4	M82Dr_vs_M82Ir	21	4.37123	up	1e-20	1e-20	2984	1129.6	1731.7	1731.7	84.3	DE
gene:Solyc05g016310.1	Solyc05g016310.1	M82Dr_vs_M82Ir	21	4.36591	up	1.62016e-12	7.09134e-12	475	96.7	192.3	192.3	9.6	DE
gene:Solyc08g061250.3	Solyc08g061250.3	M82Dr_vs_M82Ir	21	4.36551	up	3.23355e-13	1.48821e-12	844	174.8	457.6	457.6	22	DE
gene:Solyc08g076870.1	Solyc08g076870.1	M82Dr_vs_M82Ir	21	4.3626	up	1e-20	1e-20	733	235.4	460.2	460.2	22.8	DE
gene:Solyc08g076860.3	Solyc08g076860.3	M82Dr_vs_M82Ir	20	4.34201	up	1e-20	1e-20	13269	5216	9040.1	9040.1	447.5	DE
gene:Solyc04g005410.3	Solyc04g005410.3	M82Dr_vs_M82Ir	20	4.33412	up	1e-20	1e-20	1209	434.4	844.8	844.8	41.6	DE
gene:Solyc10g075110.2	Solyc10g075110.2	M82Dr_vs_M82Ir	20	4.32794	up	4.06493e-06	1.01584e-05	4010	1214.6	2252.9	2252.9	112.4	DE
gene:Solyc12g056590.2	Solyc12g056590.2	M82Dr_vs_M82Ir	20	4.32747	up	8.95111e-10	3.16693e-09	321	126.5	167.3	167.3	8.3	DE
gene:Solyc08g080640.2	Solyc08g080640.2	M82Dr_vs_M82Ir	20	4.30387	up	4.68124e-05	0.000104019	422	87	204.6	204.6	10.6	DE
gene:Solyc08g006740.3	Solyc08g006740.3	M82Dr_vs_M82Ir	20	4.30284	up	9.85028e-06	2.36372e-05	103	27.4	51.3	51.3	2.9	DE
gene:Solyc06g073990.2	Solyc06g073990.2	M82Dr_vs_M82Ir	19	4.28143	up	1e-20	1e-20	793	189.1	432.7	432.7	22.1	DE
gene:Solyc07g006130.3	Solyc07g006130.3	M82Dr_vs_M82Ir	19	4.28076	up	1e-20	1e-20	941	201.8	498	498	25.5	DE
gene:Solyc04g076690.4	Solyc04g076690.4	M82Dr_vs_M82Ir	19	4.27477	up	1e-20	1e-20	320	121.7	223.1	223.1	12	DE
gene:Solyc06g071750.3	Solyc06g071750.3	M82Dr_vs_M82Ir	19	4.27088	up	1e-20	1e-20	1555	335.5	848.6	848.6	43.6	DE
gene:Solyc07g055840.3	Solyc07g055840.3	M82Dr_vs_M82Ir	19	4.27	up	1e-20	1e-20	1143	319.5	646.9	646.9	33.3	DE
gene:Solyc03g118810.1	Solyc03g118810.1	M82Dr_vs_M82Ir	19	4.26503	up	6.34964e-08	1.91654e-07	3721	1055	1482.9	1482.9	77.3	DE
gene:Solyc03g007340.4	Solyc03g007340.4	M82Dr_vs_M82Ir	19	4.26026	up	1.85497e-12	8.07706e-12	185	42.3	97.3	97.3	4.6	DE
gene:Solyc05g055330.3	Solyc05g055330.3	M82Dr_vs_M82Ir	19	4.25858	up	1e-20	1e-20	4816	1048.6	2787.7	2787.7	145.4	DE
gene:Solyc03g150112.1	Solyc03g150112.1	M82Dr_vs_M82Ir	19	4.25076	up	6.34085e-08	1.91415e-07	75	24.9	36.2	36.2	1.8	DE
gene:Solyc02g068200.1	Solyc02g068200.1	M82Dr_vs_M82Ir	19	4.23993	up	1e-20	1e-20	1892	703.3	1188.7	1188.7	62.9	DE
gene:Solyc06g084770.2	Solyc06g084770.2	M82Dr_vs_M82Ir	19	4.23956	up	1e-20	1e-20	6557	1712.9	3587.7	3587.7	190.8	DE
gene:Solyc05g055010.4	Solyc05g055010.4	M82Dr_vs_M82Ir	19	4.22679	up	1e-20	1e-20	2652	804.5	1457.2	1457.2	78.5	DE
gene:Solyc04g074830.1	Solyc04g074830.1	M82Dr_vs_M82Ir	19	4.22457	up	6.09185e-12	2.55303e-11	634	154.9	309.9	309.9	16.6	DE
gene:Solyc03g025430.1	Solyc03g025430.1	M82Dr_vs_M82Ir	19	4.22454	up	1e-20	1e-20	1609	443	920.8	920.8	49.4	DE
gene:Solyc12g010410.3	Solyc12g010410.3	M82Dr_vs_M82Ir	19	4.22208	up	6.79126e-06	1.6552e-05	68	19.1	36.9	36.9	2	DE
gene:Solyc06g071000.3	Solyc06g071000.3	M82Dr_vs_M82Ir	19	4.22132	up	1e-20	1e-20	11120	3799.3	7514	7514	401.2	DE
gene:Solyc01g079600.4	Solyc01g079600.4	M82Dr_vs_M82Ir	19	4.21884	up	1e-20	1e-20	3804	1111.3	1967.7	1967.7	105.8	DE
gene:Solyc03g119810.1	Solyc03g119810.1	M82Dr_vs_M82Ir	19	4.2163	up	1e-20	1e-20	1662	491.9	975.9	975.9	52.3	DE
gene:Solyc08g076730.4	Solyc08g076730.4	M82Dr_vs_M82Ir	19	4.21228	up	1e-20	1e-20	14875	3598.9	8387.9	8387.9	452.9	DE
gene:Solyc08g005610.3	Solyc08g005610.3	M82Dr_vs_M82Ir	19	4.21047	up	1.11829e-05	2.66329e-05	1547	461	606.5	606.5	33	DE
gene:Solyc09g018280.1	Solyc09g018280.1	M82Dr_vs_M82Ir	18	4.2032	up	1e-20	1e-20	12680	3633	7634.4	7634.4	415.1	DE
gene:Solyc01g105767.1	Solyc01g105767.1	M82Dr_vs_M82Ir	18	4.18708	up	8.72647e-11	3.34759e-10	351	122.6	195.8	195.8	10.9	DE
gene:Solyc12g011420.2	Solyc12g011420.2	M82Dr_vs_M82Ir	18	4.18299	up	1e-20	1e-20	1426	420.3	934.9	934.9	50.7	DE
gene:Solyc09g082810.3	Solyc09g082810.3	M82Dr_vs_M82Ir	18	4.17844	up	1e-20	1e-20	1165	443.8	651.3	651.3	36.6	DE
gene:Solyc04g014480.3	Solyc04g014480.3	M82Dr_vs_M82Ir	18	4.17748	up	1e-20	1e-20	630	200	336	336	19.1	DE
gene:Solyc01g105450.4	Solyc01g105450.4	M82Dr_vs_M82Ir	18	4.17704	up	1.53062e-07	4.43582e-07	4533	1598.8	2291.4	2291.4	126.5	DE
gene:Solyc01g105220.3	Solyc01g105220.3	M82Dr_vs_M82Ir	18	4.17515	up	1e-20	1e-20	464	137.2	295.6	295.6	17.2	DE
gene:Solyc01g109170.3	Solyc01g109170.3	M82Dr_vs_M82Ir	18	4.17363	up	1e-20	1e-20	3112	820.2	1767	1767	97.9	DE
gene:Solyc10g007070.4	Solyc10g007070.4	M82Dr_vs_M82Ir	18	4.17068	up	1e-20	1e-20	3161	853.6	1620.1	1620.1	89.9	DE
gene:Solyc11g006720.2	Solyc11g006720.2	M82Dr_vs_M82Ir	18	4.16792	up	1e-20	1e-20	4342	1486.1	2098.6	2098.6	117	DE
gene:Solyc05g014280.4	Solyc05g014280.4	M82Dr_vs_M82Ir	18	4.15863	up	1e-20	1e-20	3772	757	1473	1473	82.6	DE
gene:Solyc03g116460.4	Solyc03g116460.4	M82Dr_vs_M82Ir	18	4.15812	up	1e-20	1e-20	3494	712.8	1904.2	1904.2	106.8	DE
gene:Solyc03g115850.3	Solyc03g115850.3	M82Dr_vs_M82Ir	18	4.14745	up	1e-20	1e-20	755	193.4	392.8	392.8	22.8	DE
gene:Solyc04g080540.2	Solyc04g080540.2	M82Dr_vs_M82Ir	18	4.1429	up	7.01655e-10	2.50465e-09	103	27.8	62.2	62.2	3.6	DE
gene:Solyc01g103970.4	Solyc01g103970.4	M82Dr_vs_M82Ir	18	4.13627	up	1e-20	1e-20	2477	924.5	1622.8	1622.8	92.9	DE
gene:Solyc04g015200.3	Solyc04g015200.3	M82Dr_vs_M82Ir	17	4.12883	up	1e-20	1e-20	2978	840	1900.5	1900.5	108.5	DE
gene:Solyc10g024420.3	Solyc10g024420.3	M82Dr_vs_M82Ir	17	4.12357	up	4.34689e-08	1.33206e-07	63	19.9	40.8	40.8	2.4	DE
gene:Solyc05g005500.1	Solyc05g005500.1	M82Dr_vs_M82Ir	17	4.11692	up	1.41953e-12	6.24565e-12	142	32.2	81.1	81.1	4.8	DE
gene:Solyc03g114580.4	Solyc03g114580.4	M82Dr_vs_M82Ir	17	4.11578	up	1e-20	1e-20	1488	514.1	998.6	998.6	57.1	DE
gene:Solyc09g084440.2	Solyc09g084440.2	M82Dr_vs_M82Ir	17	4.10954	up	3.25318e-05	7.37e-05	481	130.2	190.4	190.4	11.3	DE
gene:Solyc02g081550.3	Solyc02g081550.3	M82Dr_vs_M82Ir	17	4.1095	up	1e-20	1e-20	15662	3930.6	8432.5	8432.5	487.4	DE
gene:Solyc11g066100.2	Solyc11g066100.2	M82Dr_vs_M82Ir	17	4.09419	up	1e-20	1e-20	16012	3929	8782	8782	513.9	DE
gene:Solyc03g117680.4	Solyc03g117680.4	M82Dr_vs_M82Ir	17	4.09188	up	1e-20	1e-20	2130	812.2	1425.9	1425.9	84.3	DE
gene:Solyc09g064247.1	Solyc09g064247.1	M82Dr_vs_M82Ir	17	4.08991	up	1e-20	1e-20	357	111.2	228.9	228.9	13.2	DE
gene:Solyc05g051480.2	Solyc05g051480.2	M82Dr_vs_M82Ir	17	4.08692	up	2.37216e-09	8.09166e-09	73	32	39.8	39.8	2.6	DE
gene:Solyc03g025670.3	Solyc03g025670.3	M82Dr_vs_M82Ir	17	4.07619	up	3.05904e-19	2.0769e-18	1269	332.2	588.9	588.9	35.6	DE
gene:Solyc10g079930.1	Solyc10g079930.1	M82Dr_vs_M82Ir	17	4.07484	up	1e-20	1e-20	2505	639.7	1325	1325	78.8	DE
gene:Solyc06g007430.3	Solyc06g007430.3	M82Dr_vs_M82Ir	17	4.06976	up	1e-20	1e-20	3812	1267.7	2270.6	2270.6	136.1	DE
gene:Solyc09g075890.3	Solyc09g075890.3	M82Dr_vs_M82Ir	17	4.06609	up	5.57001e-19	3.7365e-18	356	196.7	197.8	197.8	12.1	DE
gene:Solyc09g059950.3	Solyc09g059950.3	M82Dr_vs_M82Ir	17	4.06594	up	1.70676e-19	1.17778e-18	201	59.6	114.3	114.3	6.6	DE
gene:Solyc06g075330.3	Solyc06g075330.3	M82Dr_vs_M82Ir	17	4.06569	up	2.26787e-09	7.75283e-09	257	53.2	107.6	107.6	6.4	DE
gene:Solyc06g063210.3	Solyc06g063210.3	M82Dr_vs_M82Ir	17	4.06272	up	1.46224e-10	5.50706e-10	290	56.2	123.4	123.4	7.5	DE
gene:Solyc07g054760.1	Solyc07g054760.1	M82Dr_vs_M82Ir	17	4.05802	up	1.25578e-10	4.75567e-10	122	40.8	64.8	64.8	4	DE
gene:Solyc09g090970.4	Solyc09g090970.4	M82Dr_vs_M82Ir	17	4.04765	up	0.000404672	0.00079514	72	18.2	42.7	42.7	2.8	DE
gene:Solyc06g053980.3	Solyc06g053980.3	M82Dr_vs_M82Ir	16	4.03965	up	1e-20	1e-20	1627	520.8	862.7	862.7	52.2	DE
gene:Solyc06g075530.1	Solyc06g075530.1	M82Dr_vs_M82Ir	16	4.03467	up	1.66666e-07	4.81222e-07	75	19.9	42.6	42.6	2.4	DE
gene:Solyc09g007010.1	Solyc09g007010.1	M82Dr_vs_M82Ir	16	4.03108	up	0.00474017	0.00801774	161	13.9	43.2	43.2	2.8	DE
gene:Solyc10g005040.4	Solyc10g005040.4	M82Dr_vs_M82Ir	16	4.02647	up	1e-20	1e-20	6555	1617.1	3647.6	3647.6	224.2	DE
gene:Solyc03g115370.3	Solyc03g115370.3	M82Dr_vs_M82Ir	16	4.02586	up	1e-20	1e-20	4514	1802.6	3097.8	3097.8	190.2	DE
gene:Solyc03g094120.3	Solyc03g094120.3	M82Dr_vs_M82Ir	16	4.02424	up	5.64988e-07	1.54762e-06	106	23.3	57.7	57.7	3.7	DE
gene:Solyc06g007600.3	Solyc06g007600.3	M82Dr_vs_M82Ir	16	4.02331	up	5.32514e-20	3.78203e-19	184	66.3	108.4	108.4	7.1	DE
gene:Solyc01g009270.1	Solyc01g009270.1	M82Dr_vs_M82Ir	16	4.01272	up	4.20201e-08	1.28965e-07	76	19	37.4	37.4	2.3	DE
gene:Solyc12g095810.2	Solyc12g095810.2	M82Dr_vs_M82Ir	16	4.01128	up	1e-20	1e-20	707	185.5	412.8	412.8	26.5	DE
gene:Solyc01g091000.4	Solyc01g091000.4	M82Dr_vs_M82Ir	16	4.01114	up	4.77005e-06	1.18233e-05	106	24.6	38.3	38.3	2.5	DE
gene:Solyc10g084880.3	Solyc10g084880.3	M82Dr_vs_M82Ir	16	4.00511	up	4.20877e-06	1.04975e-05	2161	463	771.1	771.1	48.3	DE
gene:Solyc06g071820.3	Solyc06g071820.3	M82Dr_vs_M82Ir	16	4.00491	up	1e-20	1e-20	1322	356	845.2	845.2	52.6	DE
gene:Solyc12g013830.2	Solyc12g013830.2	M82Dr_vs_M82Ir	16	4.001	up	2.43082e-05	5.58617e-05	109	28	56.2	56.2	3.5	DE
gene:Solyc04g012140.1	Solyc04g012140.1	M82Dr_vs_M82Ir	16	3.99421	up	3.31514e-20	2.38075e-19	368	85.2	191.9	191.9	11.7	DE
gene:Solyc01g104620.4	Solyc01g104620.4	M82Dr_vs_M82Ir	16	3.98434	up	1.93857e-10	7.2301e-10	76	22.1	47.6	47.6	2.7	DE
gene:Solyc10g062160.3	Solyc10g062160.3	M82Dr_vs_M82Ir	16	3.98257	up	1e-20	1.89591e-20	228	83.7	140.8	140.8	9	DE
gene:Solyc12g008960.2	Solyc12g008960.2	M82Dr_vs_M82Ir	16	3.97335	up	2.59385e-10	9.59879e-10	82	35.7	48.2	48.2	3	DE
gene:Solyc11g072620.1	Solyc11g072620.1	M82Dr_vs_M82Ir	16	3.97092	up	1.21069e-14	6.16727e-14	130	41.9	89.2	89.2	5.5	DE
gene:Solyc05g012210.4	Solyc05g012210.4	M82Dr_vs_M82Ir	16	3.9697	up	1e-20	1e-20	6246	2326.7	4225.8	4225.8	269.5	DE
gene:Solyc12g088190.2	Solyc12g088190.2	M82Dr_vs_M82Ir	16	3.96025	up	1e-20	1e-20	8974	2411.5	5336.2	5336.2	342.8	DE
gene:Solyc01g107090.2	Solyc01g107090.2	M82Dr_vs_M82Ir	16	3.95704	up	3.89727e-08	1.19881e-07	288	90.2	129.8	129.8	8.7	DE
gene:Solyc04g079640.3	Solyc04g079640.3	M82Dr_vs_M82Ir	15	3.94981	up	3.58348e-11	1.41945e-10	248	60.7	130.8	130.8	8.5	DE
gene:Solyc02g092860.3	Solyc02g092860.3	M82Dr_vs_M82Ir	15	3.94958	up	0.017367	0.0267031	270	43.5	139.3	139.3	9.1	DE
gene:Solyc03g113510.2	Solyc03g113510.2	M82Dr_vs_M82Ir	15	3.9471	up	1e-20	1e-20	292	107.4	206.8	206.8	13.2	DE
gene:Solyc02g070010.1	Solyc02g070010.1	M82Dr_vs_M82Ir	15	3.94354	up	1e-20	1e-20	558	153	332.1	332.1	20.6	DE
gene:Solyc06g076330.3	Solyc06g076330.3	M82Dr_vs_M82Ir	15	3.93692	up	2.31799e-08	7.26287e-08	79	21.7	46.2	46.2	2.9	DE
gene:Solyc04g014530.1	Solyc04g014530.1	M82Dr_vs_M82Ir	15	3.93473	up	5.96274e-08	1.80349e-07	910	309.8	512	512	33.7	DE
gene:Solyc04g071140.3	Solyc04g071140.3	M82Dr_vs_M82Ir	15	3.93197	up	1e-20	1e-20	10180	3434	5895.2	5895.2	386.7	DE
gene:Solyc01g108790.3	Solyc01g108790.3	M82Dr_vs_M82Ir	15	3.9303	up	1.58266e-14	8.00434e-14	125	43.6	77.1	77.1	5.2	DE
gene:Solyc06g073500.3	Solyc06g073500.3	M82Dr_vs_M82Ir	15	3.92727	up	1e-20	1e-20	557	201.6	391.6	391.6	26.2	DE
gene:Solyc07g063910.4	Solyc07g063910.4	M82Dr_vs_M82Ir	15	3.9235	up	1e-20	1e-20	32157	11167.4	19592.5	19592.5	1292.3	DE
gene:Solyc01g091160.4	Solyc01g091160.4	M82Dr_vs_M82Ir	15	3.91951	up	1e-20	1e-20	1110	342.4	628.2	628.2	41.2	DE
gene:Solyc03g045110.3	Solyc03g045110.3	M82Dr_vs_M82Ir	15	3.88865	up	1.35648e-07	3.95313e-07	74	21.5	34.9	34.9	2.6	DE
gene:Solyc06g005465.1	Solyc06g005465.1	M82Dr_vs_M82Ir	15	3.88289	up	2.83802e-07	8.02394e-07	90	18.7	41.9	41.9	3.1	DE
gene:Solyc04g080170.3	Solyc04g080170.3	M82Dr_vs_M82Ir	15	3.88228	up	1e-20	1e-20	6811	1623.6	3942.4	3942.4	266.8	DE
gene:Solyc11g008440.3	Solyc11g008440.3	M82Dr_vs_M82Ir	15	3.88153	up	1e-20	1e-20	2595	714.4	1574.9	1574.9	107.2	DE
gene:Solyc08g069231.1	Solyc08g069231.1	M82Dr_vs_M82Ir	15	3.8809	up	1e-20	1e-20	9532	3403.4	6678.6	6678.6	452.8	DE
gene:Solyc02g078150.4	Solyc02g078150.4	M82Dr_vs_M82Ir	15	3.88041	up	1.3676e-07	3.98449e-07	1202	1091.5	802.9	802.9	54.7	DE
gene:Solyc05g052470.3	Solyc05g052470.3	M82Dr_vs_M82Ir	15	3.87391	up	1e-20	1e-20	1749	560.9	1133.2	1133.2	78	DE
gene:Solyc12g005730.2	Solyc12g005730.2	M82Dr_vs_M82Ir	15	3.87353	up	9.21451e-11	3.52801e-10	222	42.1	100.7	100.7	6.8	DE
gene:Solyc02g071130.4	Solyc02g071130.4	M82Dr_vs_M82Ir	15	3.87292	up	3.08818e-12	1.3231e-11	192	42.8	113.9	113.9	7.5	DE
gene:Solyc02g094000.1	Solyc02g094000.1	M82Dr_vs_M82Ir	15	3.87264	up	0.000315735	0.000629084	117	29.6	38.1	38.1	2.8	DE
gene:Solyc06g075170.1	Solyc06g075170.1	M82Dr_vs_M82Ir	15	3.86309	up	1e-20	1e-20	2844	1052.1	1867.9	1867.9	129	DE
gene:Solyc02g065550.4	Solyc02g065550.4	M82Dr_vs_M82Ir	15	3.86199	up	1e-20	1e-20	2440	838.2	1585.1	1585.1	108.4	DE
gene:Solyc12g008840.2	Solyc12g008840.2	M82Dr_vs_M82Ir	14	3.84516	up	1e-20	1e-20	11802	3092.2	7294.7	7294.7	507.9	DE
gene:Solyc03g119820.1	Solyc03g119820.1	M82Dr_vs_M82Ir	14	3.84392	up	1e-20	1e-20	696	173.9	350.3	350.3	24.2	DE
gene:Solyc10g084170.1	Solyc10g084170.1	M82Dr_vs_M82Ir	14	3.84105	up	1.51619e-18	9.90388e-18	728	190.1	322.2	322.2	22.2	DE
gene:Solyc03g117630.1	Solyc03g117630.1	M82Dr_vs_M82Ir	14	3.83717	up	1e-20	1e-20	3989	1115	1962.6	1962.6	137.3	DE
gene:Solyc03g098790.3	Solyc03g098790.3	M82Dr_vs_M82Ir	14	3.83664	up	0.0319261	0.0467602	10846	5616.6	2715.2	2715.2	190.1	DE
gene:Solyc06g069690.4	Solyc06g069690.4	M82Dr_vs_M82Ir	14	3.82731	up	1e-20	1e-20	5404	1799.5	3600.8	3600.8	254.3	DE
gene:Solyc06g050130.3	Solyc06g050130.3	M82Dr_vs_M82Ir	14	3.82671	up	1e-20	1e-20	1416	484.5	996.9	996.9	69.2	DE
gene:Solyc12g096480.1	Solyc12g096480.1	M82Dr_vs_M82Ir	14	3.82558	up	4.3782e-06	1.0894e-05	62	12.1	33.6	33.6	2.5	DE
gene:Solyc09g057760.4	Solyc09g057760.4	M82Dr_vs_M82Ir	14	3.82295	up	1.96e-20	1.42818e-19	172	53	110	110	8	DE
gene:Solyc03g118790.3	Solyc03g118790.3	M82Dr_vs_M82Ir	14	3.8216	up	1e-20	1e-20	476	126	292.7	292.7	20	DE
gene:Solyc01g108910.4	Solyc01g108910.4	M82Dr_vs_M82Ir	14	3.81175	up	2.17599e-19	1.48938e-18	1062	313.6	646.8	646.8	46.3	DE
gene:Solyc09g005000.1	Solyc09g005000.1	M82Dr_vs_M82Ir	14	3.80828	up	1e-20	1.04806e-20	1083	366.1	589.4	589.4	42.4	DE
gene:Solyc06g068170.2	Solyc06g068170.2	M82Dr_vs_M82Ir	14	3.80673	up	1.06175e-06	2.82938e-06	86	20.8	40.4	40.4	3.3	DE
gene:Solyc01g090740.3	Solyc01g090740.3	M82Dr_vs_M82Ir	14	3.80448	up	1e-20	1e-20	1280	479.2	774.5	774.5	55.5	DE
gene:Solyc07g016160.3	Solyc07g016160.3	M82Dr_vs_M82Ir	14	3.80377	up	6.86602e-15	3.54709e-14	291	84.4	172.4	172.4	11.8	DE
gene:Solyc11g032090.3	Solyc11g032090.3	M82Dr_vs_M82Ir	14	3.79883	up	1e-20	1e-20	509	174.3	359.2	359.2	25.6	DE
gene:Solyc10g009270.3	Solyc10g009270.3	M82Dr_vs_M82Ir	14	3.79793	up	1.53828e-05	3.61281e-05	871	272.7	421.1	421.1	29.9	DE
gene:Solyc04g082870.1	Solyc04g082870.1	M82Dr_vs_M82Ir	14	3.79534	up	3.91983e-07	1.09112e-06	50	12.4	33.3	33.3	2.7	DE
gene:Solyc10g008400.1	Solyc10g008400.1	M82Dr_vs_M82Ir	14	3.79454	up	4.55377e-07	1.25919e-06	1028	957	554.4	554.4	40.2	DE
gene:Solyc07g032740.4	Solyc07g032740.4	M82Dr_vs_M82Ir	14	3.79363	up	1e-20	1e-20	3864	1278.3	2502.5	2502.5	180	DE
gene:Solyc11g017390.2	Solyc11g017390.2	M82Dr_vs_M82Ir	14	3.78177	up	1.285e-07	3.75132e-07	142	26.8	77.6	77.6	5.9	DE
gene:Solyc10g085140.2	Solyc10g085140.2	M82Dr_vs_M82Ir	14	3.77587	up	1e-20	1e-20	11773	2893.3	6798	6798	496.3	DE
gene:Solyc01g098790.2	Solyc01g098790.2	M82Dr_vs_M82Ir	14	3.77483	up	2.11607e-11	8.54273e-11	118	36.5	63.6	63.6	4.8	DE
gene:Solyc06g082780.4	Solyc06g082780.4	M82Dr_vs_M82Ir	14	3.77255	up	1e-20	4.80665e-20	1798	702.6	1051.7	1051.7	77	DE
gene:Solyc10g007880.4	Solyc10g007880.4	M82Dr_vs_M82Ir	14	3.76407	up	6.17407e-10	2.21403e-09	161	29.1	67.3	67.3	4.9	DE
gene:Solyc05g011960.4	Solyc05g011960.4	M82Dr_vs_M82Ir	14	3.76016	up	3.85369e-20	2.75845e-19	480	150.8	300	300	22.4	DE
gene:Solyc08g082210.4	Solyc08g082210.4	M82Dr_vs_M82Ir	14	3.75641	up	1e-20	1e-20	1423	493	797	797	59.4	DE
gene:Solyc02g089720.3	Solyc02g089720.3	M82Dr_vs_M82Ir	13	3.75031	up	1e-20	1e-20	1448	500.4	807.3	807.3	59.7	DE
gene:Solyc03g119530.3	Solyc03g119530.3	M82Dr_vs_M82Ir	13	3.74467	up	1e-20	1e-20	610	454	422.8	422.8	31.9	DE
gene:Solyc01g109810.2	Solyc01g109810.2	M82Dr_vs_M82Ir	13	3.74361	up	1e-20	1e-20	3079	940.9	1867.7	1867.7	139.6	DE
gene:Solyc09g075950.1	Solyc09g075950.1	M82Dr_vs_M82Ir	13	3.73185	up	1e-20	1e-20	1013	272.4	503.4	503.4	37.8	DE
gene:Solyc05g011970.3	Solyc05g011970.3	M82Dr_vs_M82Ir	13	3.7292	up	1e-20	1e-20	656	279.8	411.2	411.2	31.4	DE
gene:Solyc03g116990.1	Solyc03g116990.1	M82Dr_vs_M82Ir	13	3.72902	up	4.02883e-18	2.56612e-17	138	46.8	92	92	6.9	DE
gene:Solyc11g045610.2	Solyc11g045610.2	M82Dr_vs_M82Ir	13	3.71493	up	3.30573e-19	2.23952e-18	213	59.3	127.4	127.4	9.1	DE
gene:Solyc05g052410.3	Solyc05g052410.3	M82Dr_vs_M82Ir	13	3.7085	up	5.66315e-12	2.37837e-11	126	30.6	76.5	76.5	6	DE
gene:Solyc12g017690.3	Solyc12g017690.3	M82Dr_vs_M82Ir	13	3.70683	up	1e-20	1e-20	831	296.1	559	559	43.3	DE
gene:Solyc01g150148.1	Solyc01g150148.1	M82Dr_vs_M82Ir	13	3.70335	up	6.78537e-06	1.65395e-05	51	12.1	31.1	31.1	2.5	DE
gene:Solyc07g040680.3	Solyc07g040680.3	M82Dr_vs_M82Ir	13	3.70284	up	1e-20	1e-20	10996	3882.2	6524.8	6524.8	501.5	DE
gene:Solyc11g071830.2	Solyc11g071830.2	M82Dr_vs_M82Ir	13	3.70231	up	1e-20	1e-20	5361	1415.4	2727.5	2727.5	209.2	DE
gene:Solyc11g066740.2	Solyc11g066740.2	M82Dr_vs_M82Ir	13	3.7014	up	1e-20	1e-20	1447	405.6	830.1	830.1	63.4	DE
gene:Solyc11g044910.2	Solyc11g044910.2	M82Dr_vs_M82Ir	13	3.69989	up	2.18513e-20	1.58431e-19	3261	1115.6	2208.5	2208.5	169.9	DE
gene:Solyc09g092430.3	Solyc09g092430.3	M82Dr_vs_M82Ir	13	3.68962	up	1e-20	1e-20	2991	952.2	1894.9	1894.9	146.5	DE
gene:Solyc05g032690.2	Solyc05g032690.2	M82Dr_vs_M82Ir	13	3.68244	up	1.85336e-09	6.38768e-09	121	36.3	83.9	83.9	6.6	DE
gene:Solyc07g056570.1	Solyc07g056570.1	M82Dr_vs_M82Ir	13	3.68199	up	1e-20	1e-20	19550	5602.8	11291.1	11291.1	879.9	DE
gene:Solyc07g051930.3	Solyc07g051930.3	M82Dr_vs_M82Ir	13	3.67701	up	1e-20	1e-20	323	78.7	206.4	206.4	16.1	DE
gene:Solyc03g114480.4	Solyc03g114480.4	M82Dr_vs_M82Ir	13	3.67631	up	4.62115e-19	3.11238e-18	160	48.8	104.6	104.6	8.5	DE
gene:Solyc05g046280.3	Solyc05g046280.3	M82Dr_vs_M82Ir	13	3.67627	up	6.48274e-13	2.91497e-12	116	33.4	72.1	72.1	5.3	DE
gene:Solyc10g085190.2	Solyc10g085190.2	M82Dr_vs_M82Ir	13	3.67382	up	8.31297e-05	0.000179009	118	16.8	42.3	42.3	3.2	DE
gene:Solyc01g095720.3	Solyc01g095720.3	M82Dr_vs_M82Ir	13	3.6689	up	1e-20	1e-20	2197	621.1	1402.4	1402.4	110.6	DE
gene:Solyc09g065540.3	Solyc09g065540.3	M82Dr_vs_M82Ir	13	3.66695	up	1e-20	1e-20	4689	1592.6	2882.8	2882.8	226.8	DE
gene:Solyc07g007250.4	Solyc07g007250.4	M82Dr_vs_M82Ir	13	3.66575	up	0.00123845	0.0022859	6201	4844.6	2086.2	2086.2	164.4	DE
gene:Solyc01g066570.3	Solyc01g066570.3	M82Dr_vs_M82Ir	13	3.66446	up	6.92116e-11	2.67616e-10	137	43.9	83.3	83.3	6.6	DE
gene:Solyc09g011470.3	Solyc09g011470.3	M82Dr_vs_M82Ir	13	3.66387	up	1e-20	1e-20	4470	1262.3	2744.5	2744.5	217.1	DE
gene:Solyc01g081270.2	Solyc01g081270.2	M82Dr_vs_M82Ir	13	3.65199	up	1.38745e-16	8.02586e-16	287	95.8	148.4	148.4	12.1	DE
gene:Solyc11g011340.2	Solyc11g011340.2	M82Dr_vs_M82Ir	13	3.65023	up	1e-20	1.91287e-20	5910	1004.2	2618.8	2618.8	208.4	DE
gene:Solyc09g082700.2	Solyc09g082700.2	M82Dr_vs_M82Ir	13	3.64793	up	2.9354e-07	8.28535e-07	146	79.4	85.1	85.1	6.5	DE
gene:Solyc01g087240.3	Solyc01g087240.3	M82Dr_vs_M82Ir	13	3.64564	up	1e-20	1e-20	8261	2253.1	4730.3	4730.3	378.4	DE
gene:Solyc04g007520.3	Solyc04g007520.3	M82Dr_vs_M82Ir	13	3.64491	up	1e-20	1e-20	802	222.5	459.8	459.8	37.1	DE
gene:Solyc10g012430.3	Solyc10g012430.3	M82Dr_vs_M82Ir	12	3.63781	up	1e-20	1e-20	1040	395.3	732.5	732.5	58.1	DE
gene:Solyc09g091660.3	Solyc09g091660.3	M82Dr_vs_M82Ir	12	3.63278	up	1e-20	1e-20	4876	1465.7	3005.1	3005.1	242.4	DE
gene:Solyc04g071070.2	Solyc04g071070.2	M82Dr_vs_M82Ir	12	3.62365	up	0.00148059	0.00269892	367	130.4	194.9	194.9	15.9	DE
gene:Solyc01g010250.4	Solyc01g010250.4	M82Dr_vs_M82Ir	12	3.61215	up	1e-20	1e-20	1200	352.7	677.8	677.8	55.4	DE
gene:Solyc10g084120.2	Solyc10g084120.2	M82Dr_vs_M82Ir	12	3.60423	up	2.26022e-16	1.29175e-15	217	104.8	122	122	10.1	DE
gene:Solyc01g066200.1	Solyc01g066200.1	M82Dr_vs_M82Ir	12	3.59039	up	6.80445e-09	2.22934e-08	101	24.7	47.1	47.1	4	DE
gene:Solyc12g044390.3	Solyc12g044390.3	M82Dr_vs_M82Ir	12	3.58754	up	6.64957e-15	3.44014e-14	301	64.3	131.8	131.8	11.2	DE
gene:Solyc06g053960.3	Solyc06g053960.3	M82Dr_vs_M82Ir	12	3.57858	up	1.69426e-16	9.76197e-16	278	104	167.7	167.7	14.6	DE
gene:Solyc07g063310.3	Solyc07g063310.3	M82Dr_vs_M82Ir	12	3.57626	up	1e-20	1e-20	618	175.1	363.5	363.5	30.3	DE
gene:Solyc05g007770.3	Solyc05g007770.3	M82Dr_vs_M82Ir	12	3.56811	up	5.9412e-08	1.79722e-07	670	104.7	270.1	270.1	23.1	DE
gene:Solyc05g054370.2	Solyc05g054370.2	M82Dr_vs_M82Ir	12	3.56492	up	1e-20	1e-20	11480	3785	7673.2	7673.2	648.2	DE
gene:Solyc09g015010.2	Solyc09g015010.2	M82Dr_vs_M82Ir	12	3.56442	up	9.07909e-07	2.43485e-06	96	25.9	43.1	43.1	3.4	DE
gene:Solyc01g067740.3	Solyc01g067740.3	M82Dr_vs_M82Ir	12	3.56336	up	1e-20	1e-20	21096	5777.4	11108.1	11108.1	940.5	DE
gene:Solyc07g017510.3	Solyc07g017510.3	M82Dr_vs_M82Ir	12	3.56201	up	1e-20	1e-20	18939	7246.3	13159.2	13159.2	1113.3	DE
gene:Solyc01g079870.4	Solyc01g079870.4	M82Dr_vs_M82Ir	12	3.56005	up	1e-20	1e-20	22883	7842.8	14845.9	14845.9	1258.5	DE
gene:Solyc06g068690.4	Solyc06g068690.4	M82Dr_vs_M82Ir	12	3.55273	up	1e-20	1e-20	1052	320.6	673.7	673.7	56.6	DE
gene:Solyc01g095150.3	Solyc01g095150.3	M82Dr_vs_M82Ir	12	3.55042	up	2.70874e-06	6.89677e-06	5481	4289	2852.2	2852.2	243.6	DE
gene:Solyc07g044990.3	Solyc07g044990.3	M82Dr_vs_M82Ir	12	3.54676	up	1e-20	1e-20	2476	716.1	1381.3	1381.3	117.7	DE
gene:Solyc11g005660.2	Solyc11g005660.2	M82Dr_vs_M82Ir	12	3.53685	up	2.29622e-16	1.31129e-15	124	50	89.1	89.1	7.6	DE
gene:Solyc03g070380.3	Solyc03g070380.3	M82Dr_vs_M82Ir	12	3.53656	up	6.73693e-11	2.60861e-10	530	96.2	244.7	244.7	20.9	DE
gene:Solyc03g116670.3	Solyc03g116670.3	M82Dr_vs_M82Ir	12	3.53513	up	1e-20	1e-20	8491	3063.9	4279.5	4279.5	369.8	DE
gene:Solyc02g088180.3	Solyc02g088180.3	M82Dr_vs_M82Ir	11	3.51882	up	1e-20	1e-20	1917	594.1	1284.4	1284.4	112.2	DE
gene:Solyc09g074270.3	Solyc09g074270.3	M82Dr_vs_M82Ir	11	3.51254	up	1e-20	1e-20	1606	678.5	977.3	977.3	86.5	DE
gene:Solyc12g088670.2	Solyc12g088670.2	M82Dr_vs_M82Ir	11	3.51209	up	1e-20	1e-20	52337	15624.5	31307.4	31307.4	2744.3	DE
gene:Solyc06g084170.3	Solyc06g084170.3	M82Dr_vs_M82Ir	11	3.50625	up	7.80363e-13	3.4917e-12	206	60	94.9	94.9	8.7	DE
gene:Solyc01g104740.3	Solyc01g104740.3	M82Dr_vs_M82Ir	11	3.49643	up	4.2033e-15	2.20532e-14	2184	469.3	967	967	86.3	DE
gene:Solyc04g079250.3	Solyc04g079250.3	M82Dr_vs_M82Ir	11	3.49594	up	3.2918e-05	7.44977e-05	241	127.6	170.9	170.9	15.3	DE
gene:Solyc08g062340.3	Solyc08g062340.3	M82Dr_vs_M82Ir	11	3.49486	up	5.64475e-09	1.86221e-08	673	166	281.7	281.7	24.8	DE
gene:Solyc11g022530.3	Solyc11g022530.3	M82Dr_vs_M82Ir	11	3.48786	up	3.55538e-17	2.13567e-16	228	63.5	134.1	134.1	11.9	DE
gene:Solyc01g107820.2	Solyc01g107820.2	M82Dr_vs_M82Ir	11	3.48568	up	4.31012e-15	2.26082e-14	3971	1151.1	2291.4	2291.4	205.1	DE
gene:Solyc09g075140.3	Solyc09g075140.3	M82Dr_vs_M82Ir	11	3.47723	up	1e-20	1e-20	5169	1863.7	3614.4	3614.4	324.7	DE
gene:Solyc03g098480.1	Solyc03g098480.1	M82Dr_vs_M82Ir	11	3.4756	up	1.67455e-20	1.22631e-19	352	96.5	183.3	183.3	16.1	DE
gene:Solyc02g072550.1	Solyc02g072550.1	M82Dr_vs_M82Ir	11	3.47498	up	1e-20	1e-20	323	127.6	222.7	222.7	20.1	DE
gene:Solyc07g014730.3	Solyc07g014730.3	M82Dr_vs_M82Ir	11	3.47475	up	7.7666e-11	2.9888e-10	292	72.2	162.8	162.8	14.5	DE
gene:Solyc03g120390.3	Solyc03g120390.3	M82Dr_vs_M82Ir	11	3.46756	up	1e-20	1e-20	6806	2009.1	4182.4	4182.4	378.4	DE
gene:Solyc08g006730.1	Solyc08g006730.1	M82Dr_vs_M82Ir	11	3.46017	up	3.12007e-14	1.53992e-13	528	127.1	297.7	297.7	27.6	DE
gene:Solyc05g052980.4	Solyc05g052980.4	M82Dr_vs_M82Ir	11	3.45966	up	1e-20	1e-20	27923	9697.8	18472.1	18472.1	1680.2	DE
gene:Solyc02g078020.3	Solyc02g078020.3	M82Dr_vs_M82Ir	11	3.45958	up	1e-20	1e-20	3760	1197.7	2497.1	2497.1	227.1	DE
gene:Solyc03g005210.4	Solyc03g005210.4	M82Dr_vs_M82Ir	11	3.45642	up	1.1719e-07	3.43259e-07	63	26.7	39.5	39.5	3.9	DE
gene:Solyc06g076670.3	Solyc06g076670.3	M82Dr_vs_M82Ir	11	3.45504	up	1e-20	1e-20	16780	5408	10438.9	10438.9	953.1	DE
gene:Solyc06g053950.3	Solyc06g053950.3	M82Dr_vs_M82Ir	11	3.4535	up	6.07864e-15	3.15372e-14	165	67.3	95.9	95.9	9.3	DE
gene:Solyc04g082200.2	Solyc04g082200.2	M82Dr_vs_M82Ir	11	3.44315	up	2.1524e-06	5.54151e-06	46087	13968.9	25267.9	25267.9	2323.1	DE
gene:Solyc03g115650.4	Solyc03g115650.4	M82Dr_vs_M82Ir	11	3.4405	up	1e-20	1e-20	10300	3420.6	5161.1	5161.1	476	DE
gene:Solyc01g005410.4	Solyc01g005410.4	M82Dr_vs_M82Ir	11	3.44026	up	1.06732e-10	4.06519e-10	1203	284.8	619.8	619.8	57.2	DE
gene:Solyc05g026460.1	Solyc05g026460.1	M82Dr_vs_M82Ir	11	3.43692	up	9.63555e-18	5.99695e-17	176	84	109.6	109.6	9.5	DE
gene:Solyc01g109880.3	Solyc01g109880.3	M82Dr_vs_M82Ir	11	3.43474	up	1e-20	1e-20	11718	3053.2	7458.3	7458.3	690.3	DE
gene:Solyc03g118820.4	Solyc03g118820.4	M82Dr_vs_M82Ir	11	3.4323	up	3.35203e-12	1.43194e-11	271	75.4	139.9	139.9	13.1	DE
gene:Solyc11g020670.1	Solyc11g020670.1	M82Dr_vs_M82Ir	11	3.43192	up	1e-20	1e-20	2018	898.1	1334.3	1334.3	124.3	DE
gene:Solyc02g067220.4	Solyc02g067220.4	M82Dr_vs_M82Ir	11	3.43151	up	3.88964e-07	1.08349e-06	120	41.7	70.1	70.1	6.5	DE
gene:Solyc09g011590.4	Solyc09g011590.4	M82Dr_vs_M82Ir	11	3.43121	up	1.22996e-18	8.08484e-18	1283	342.9	701.6	701.6	65.8	DE
gene:Solyc04g025940.3	Solyc04g025940.3	M82Dr_vs_M82Ir	11	3.42171	up	1e-20	1e-20	5100	1671.8	3424	3424	319	DE
gene:Solyc04g081290.3	Solyc04g081290.3	M82Dr_vs_M82Ir	11	3.41647	up	1e-20	1e-20	13728	5984.4	9685.3	9685.3	907.1	DE
gene:Solyc05g007950.4	Solyc05g007950.4	M82Dr_vs_M82Ir	11	3.40828	up	2.37757e-13	1.10494e-12	271	70.4	152	152	14.4	DE
gene:Solyc10g049640.2	Solyc10g049640.2	M82Dr_vs_M82Ir	11	3.40207	up	1.79505e-13	8.4173e-13	112	43	77.1	77.1	7.3	DE
gene:Solyc01g107270.4	Solyc01g107270.4	M82Dr_vs_M82Ir	11	3.39946	up	2.0314e-06	5.24418e-06	50	13.8	31.5	31.5	2.8	DE
gene:Solyc04g078840.3	Solyc04g078840.3	M82Dr_vs_M82Ir	11	3.3945	up	1e-20	1e-20	20690	6083.3	13252	13252	1260.3	DE
gene:Solyc03g083420.4	Solyc03g083420.4	M82Dr_vs_M82Ir	10	3.39023	up	1e-20	1e-20	3798	1274.3	2455.2	2455.2	234.7	DE
gene:Solyc03g098730.1	Solyc03g098730.1	M82Dr_vs_M82Ir	10	3.38564	up	3.26495e-16	1.84573e-15	1309	619.4	791.6	791.6	76.4	DE
gene:Solyc02g088955.1	Solyc02g088955.1	M82Dr_vs_M82Ir	10	3.38518	up	1.10232e-08	3.55147e-08	55	21.3	35.6	35.6	3.1	DE
gene:Solyc08g067960.3	Solyc08g067960.3	M82Dr_vs_M82Ir	10	3.38373	up	1e-20	1e-20	33070	12252.3	21282	21282	2039.7	DE
gene:Solyc03g115230.3	Solyc03g115230.3	M82Dr_vs_M82Ir	10	3.37756	up	1e-20	1e-20	25449	6647.8	13351.5	13351.5	1284.4	DE
gene:Solyc04g079350.1	Solyc04g079350.1	M82Dr_vs_M82Ir	10	3.37269	up	1.32814e-07	3.87364e-07	186	59.2	114.3	114.3	11.5	DE
gene:Solyc08g075360.3	Solyc08g075360.3	M82Dr_vs_M82Ir	10	3.37063	up	1.06101e-11	4.38447e-11	165	42.1	88.5	88.5	8.6	DE
gene:Solyc01g080020.2	Solyc01g080020.2	M82Dr_vs_M82Ir	10	3.36443	up	2.57788e-17	1.56351e-16	2370	1269.3	1059.9	1059.9	102.8	DE
gene:Solyc01g100940.2	Solyc01g100940.2	M82Dr_vs_M82Ir	10	3.3554	up	1e-20	1e-20	2661	825.1	1610.6	1610.6	158.8	DE
gene:Solyc03g033490.3	Solyc03g033490.3	M82Dr_vs_M82Ir	10	3.35233	up	6.96746e-11	2.69216e-10	76	48.8	48	48	5	DE
gene:Solyc04g082420.3	Solyc04g082420.3	M82Dr_vs_M82Ir	10	3.35108	up	1e-20	1e-20	2855	1074.8	1745.9	1745.9	171.3	DE
gene:Solyc06g072650.1	Solyc06g072650.1	M82Dr_vs_M82Ir	10	3.34549	up	2.28619e-12	9.89958e-12	256	60.3	122.4	122.4	12.4	DE
gene:Solyc01g109110.3	Solyc01g109110.3	M82Dr_vs_M82Ir	10	3.3449	up	1e-20	1e-20	787	448.2	511.1	511.1	50.1	DE
gene:Solyc12g098190.2	Solyc12g098190.2	M82Dr_vs_M82Ir	10	3.3444	up	1e-20	1e-20	270	77.4	171.6	171.6	17.5	DE
gene:Solyc07g049530.3	Solyc07g049530.3	M82Dr_vs_M82Ir	10	3.34192	up	0.00045131	0.000881636	1860	541.8	879.7	879.7	87	DE
gene:Solyc02g072560.1	Solyc02g072560.1	M82Dr_vs_M82Ir	10	3.34115	up	1e-20	1e-20	424	167.1	299	299	29.6	DE
gene:Solyc06g051020.2	Solyc06g051020.2	M82Dr_vs_M82Ir	10	3.32961	up	1e-20	1e-20	2285	725.8	1395	1395	138.5	DE
gene:Solyc03g122310.4	Solyc03g122310.4	M82Dr_vs_M82Ir	10	3.32817	up	1e-20	1e-20	20503	6545.8	12712.3	12712.3	1265.2	DE
gene:Solyc04g077850.3	Solyc04g077850.3	M82Dr_vs_M82Ir	10	3.32573	up	1e-20	1e-20	1878	709.4	1178.7	1178.7	116.5	DE
gene:Solyc01g112220.4	Solyc01g112220.4	M82Dr_vs_M82Ir	10	3.32461	up	2.24349e-19	1.53366e-18	324	105.3	176.6	176.6	18	DE
gene:Solyc01g096170.4	Solyc01g096170.4	M82Dr_vs_M82Ir	10	3.32181	up	1.72507e-14	8.69247e-14	136	46.6	92.4	92.4	9.2	DE
gene:Solyc09g065760.4	Solyc09g065760.4	M82Dr_vs_M82Ir	9.9	3.31406	up	1e-20	1e-20	2445	958.8	1744.4	1744.4	176.3	DE
gene:Solyc09g083050.3	Solyc09g083050.3	M82Dr_vs_M82Ir	9.9	3.31076	up	1e-20	1e-20	8555	2582.9	5309.6	5309.6	535.6	DE
gene:Solyc05g052750.3	Solyc05g052750.3	M82Dr_vs_M82Ir	9.9	3.30931	up	1e-20	1e-20	2263	936.6	1326	1326	134.1	DE
gene:Solyc08g044260.4	Solyc08g044260.4	M82Dr_vs_M82Ir	9.9	3.30494	up	1e-20	1e-20	6398	2400.3	4516.9	4516.9	458.1	DE
gene:Solyc09g064940.2	Solyc09g064940.2	M82Dr_vs_M82Ir	9.8	3.29649	up	1e-20	7.26289e-20	6610	1535.5	2962.9	2962.9	301.1	DE
gene:Solyc08g082440.3	Solyc08g082440.3	M82Dr_vs_M82Ir	9.8	3.29066	up	1e-20	1e-20	10286	2816.5	5708.2	5708.2	582.8	DE
gene:Solyc01g096730.2	Solyc01g096730.2	M82Dr_vs_M82Ir	9.8	3.28872	up	5.05676e-17	3.00618e-16	760	247.1	428.1	428.1	43.9	DE
gene:Solyc02g030200.1	Solyc02g030200.1	M82Dr_vs_M82Ir	9.7	3.28223	up	5.47314e-15	2.84564e-14	178	47.2	92.8	92.8	9.4	DE
gene:Solyc06g066420.4	Solyc06g066420.4	M82Dr_vs_M82Ir	9.7	3.28109	up	8.44719e-16	4.65744e-15	1191	874.7	694.4	694.4	71.8	DE
gene:Solyc04g054340.1	Solyc04g054340.1	M82Dr_vs_M82Ir	9.7	3.27416	up	2.16204e-08	6.79369e-08	103	49.1	63.6	63.6	6.6	DE
gene:Solyc02g090970.1	Solyc02g090970.1	M82Dr_vs_M82Ir	9.7	3.27324	up	0.00187664	0.00337257	98	24	30.3	30.3	3.2	DE
gene:Solyc07g016170.4	Solyc07g016170.4	M82Dr_vs_M82Ir	9.7	3.27295	up	1e-20	1e-20	4623	1634.4	2701.8	2701.8	279.2	DE
gene:Solyc10g086060.2	Solyc10g086060.2	M82Dr_vs_M82Ir	9.7	3.27146	up	1e-20	1e-20	12680	3974.9	7368.9	7368.9	762.3	DE
gene:Solyc01g099160.4	Solyc01g099160.4	M82Dr_vs_M82Ir	9.6	3.26823	up	1e-20	1e-20	1261	441.8	867.2	867.2	88.8	DE
gene:Solyc03g083000.3	Solyc03g083000.3	M82Dr_vs_M82Ir	9.6	3.26662	up	1e-20	1e-20	1366	518	845.3	845.3	87.9	DE
gene:Solyc09g009590.1	Solyc09g009590.1	M82Dr_vs_M82Ir	9.6	3.26566	up	2.71651e-17	1.64395e-16	1135	290.1	602.4	602.4	62.6	DE
gene:Solyc05g046310.3	Solyc05g046310.3	M82Dr_vs_M82Ir	9.6	3.26545	up	1e-20	1e-20	1864	595.8	1090.7	1090.7	114.4	DE
gene:Solyc08g028970.3	Solyc08g028970.3	M82Dr_vs_M82Ir	9.6	3.264	up	1e-20	1e-20	383	130.4	223.1	223.1	23.4	DE
gene:Solyc08g076230.1	Solyc08g076230.1	M82Dr_vs_M82Ir	9.6	3.26233	up	1e-20	6.63858e-20	180	59.8	124.4	124.4	13.5	DE
gene:Solyc08g075020.3	Solyc08g075020.3	M82Dr_vs_M82Ir	9.6	3.26201	up	1e-20	1e-20	17955	5426.8	10963.6	10963.6	1143.2	DE
gene:Solyc12g150132.1	Solyc12g150132.1	M82Dr_vs_M82Ir	9.6	3.25619	up	9.15933e-08	2.71591e-07	92	21.6	47.9	47.9	5	DE
gene:Solyc05g006760.4	Solyc05g006760.4	M82Dr_vs_M82Ir	9.6	3.25578	up	1e-20	1e-20	1281	498.2	910.2	910.2	94.8	DE
gene:Solyc12g011430.3	Solyc12g011430.3	M82Dr_vs_M82Ir	9.5	3.2473	up	2.99693e-08	9.30362e-08	59	21.4	36	36	3.5	DE
gene:Solyc10g086690.3	Solyc10g086690.3	M82Dr_vs_M82Ir	9.5	3.24544	up	0.00895603	0.014486	61	104.4	34.5	34.5	3.7	DE
gene:Solyc11g005930.2	Solyc11g005930.2	M82Dr_vs_M82Ir	9.5	3.24484	up	3.51435e-12	1.49777e-11	329	68.5	178.1	178.1	19	DE
gene:Solyc03g006320.1	Solyc03g006320.1	M82Dr_vs_M82Ir	9.5	3.24306	up	4.36899e-13	1.99235e-12	138	42.4	72.6	72.6	7.5	DE
gene:Solyc08g082640.2	Solyc08g082640.2	M82Dr_vs_M82Ir	9.4	3.23717	up	6.8861e-14	3.31347e-13	1953	490.3	1040.9	1040.9	110.7	DE
gene:Solyc08g061890.4	Solyc08g061890.4	M82Dr_vs_M82Ir	9.4	3.23474	up	2.50185e-11	1.00317e-10	189	47.2	104.7	104.7	11	DE
gene:Solyc05g006870.3	Solyc05g006870.3	M82Dr_vs_M82Ir	9.4	3.23464	up	7.14338e-08	2.1437e-07	269	69.6	120.4	120.4	12.8	DE
gene:Solyc03g005670.3	Solyc03g005670.3	M82Dr_vs_M82Ir	9.4	3.23035	up	4.00727e-09	1.34019e-08	71	31.3	43.1	43.1	4.4	DE
gene:Solyc04g082050.3	Solyc04g082050.3	M82Dr_vs_M82Ir	9.3	3.21484	up	1e-20	1e-20	4523	1146.1	2266.9	2266.9	244.2	DE
gene:Solyc12g006240.2	Solyc12g006240.2	M82Dr_vs_M82Ir	9.3	3.21449	up	2.19673e-19	1.5031e-18	512	124.6	290.5	290.5	31.5	DE
gene:Solyc09g015670.3	Solyc09g015670.3	M82Dr_vs_M82Ir	9.3	3.21412	up	1e-20	1e-20	12438	4558.5	8186.7	8186.7	881.5	DE
gene:Solyc10g009020.3	Solyc10g009020.3	M82Dr_vs_M82Ir	9.3	3.21409	up	1e-20	1e-20	1475	393.8	850.1	850.1	92.5	DE
gene:Solyc03g114710.4	Solyc03g114710.4	M82Dr_vs_M82Ir	9.3	3.21216	up	1e-20	1e-20	754	265	424.6	424.6	45.7	DE
gene:Solyc02g093040.4	Solyc02g093040.4	M82Dr_vs_M82Ir	9.2	3.20497	up	4.47832e-11	1.75768e-10	195	48	102.7	102.7	11.1	DE
gene:Solyc04g007000.2	Solyc04g007000.2	M82Dr_vs_M82Ir	9.2	3.20352	up	0.000671645	0.00128074	905	225.4	281.6	281.6	30.6	DE
gene:Solyc11g010170.2	Solyc11g010170.2	M82Dr_vs_M82Ir	9.2	3.20073	up	1e-20	1e-20	3357	1129.9	2049.8	2049.8	223.3	DE
gene:Solyc01g073720.2	Solyc01g073720.2	M82Dr_vs_M82Ir	9.2	3.19911	up	5.72706e-12	2.40337e-11	532	131.5	295.7	295.7	31.9	DE
gene:Solyc06g076960.2	Solyc06g076960.2	M82Dr_vs_M82Ir	9.1	3.19193	up	1e-20	1e-20	286	99.8	191.1	191.1	21.2	DE
gene:Solyc10g005320.3	Solyc10g005320.3	M82Dr_vs_M82Ir	9.1	3.19066	up	6.63887e-14	3.19802e-13	571	544.7	351.8	351.8	37.8	DE
gene:Solyc07g054430.3	Solyc07g054430.3	M82Dr_vs_M82Ir	9.1	3.18893	up	5.18972e-12	2.18499e-11	249	121.7	159.7	159.7	17.3	DE
gene:Solyc05g051970.4	Solyc05g051970.4	M82Dr_vs_M82Ir	9.1	3.18835	up	9.95143e-08	2.93488e-07	82	36.7	51	51	5.3	DE
gene:Solyc03g112210.1	Solyc03g112210.1	M82Dr_vs_M82Ir	9.1	3.18175	up	1e-20	1e-20	510	172.8	293.3	293.3	32.7	DE
gene:Solyc12g009040.3	Solyc12g009040.3	M82Dr_vs_M82Ir	9	3.17744	up	1.95074e-19	1.34108e-18	210	99	130	130	13.9	DE
gene:Solyc03g112230.4	Solyc03g112230.4	M82Dr_vs_M82Ir	9	3.17369	up	1e-20	1e-20	14606	5156.5	10085	10085	1117.2	DE
gene:Solyc01g005930.3	Solyc01g005930.3	M82Dr_vs_M82Ir	9	3.17183	up	1e-20	1e-20	758	247.6	475.3	475.3	52.7	DE
gene:Solyc01g104650.3	Solyc01g104650.3	M82Dr_vs_M82Ir	9	3.16736	up	1e-20	1e-20	4080	1372.8	2734.1	2734.1	305.2	DE
gene:Solyc10g054100.3	Solyc10g054100.3	M82Dr_vs_M82Ir	9	3.16233	up	1e-20	1e-20	9252	2786	5752.9	5752.9	641.5	DE
gene:Solyc06g009140.3	Solyc06g009140.3	M82Dr_vs_M82Ir	8.9	3.15427	up	0.0022086	0.00393169	5901	1450.1	2027.8	2027.8	228	DE
gene:Solyc03g065250.4	Solyc03g065250.4	M82Dr_vs_M82Ir	8.9	3.15308	up	1e-20	1e-20	82498	24739.8	53088.8	53088.8	5968.2	DE
gene:Solyc03g005450.3	Solyc03g005450.3	M82Dr_vs_M82Ir	8.9	3.15293	up	1e-20	1e-20	882	337.6	525.2	525.2	59.4	DE
gene:Solyc08g079420.3	Solyc08g079420.3	M82Dr_vs_M82Ir	8.9	3.15056	up	5.14348e-19	3.45991e-18	1378	382.8	811.7	811.7	91.7	DE
gene:Solyc05g013060.4	Solyc05g013060.4	M82Dr_vs_M82Ir	8.9	3.14698	up	1e-20	1e-20	1158	279	609.2	609.2	68.8	DE
gene:Solyc06g068500.3	Solyc06g068500.3	M82Dr_vs_M82Ir	8.8	3.1448	up	1e-20	1e-20	2094	1083.6	1470.8	1470.8	167.1	DE
gene:Solyc07g051880.1	Solyc07g051880.1	M82Dr_vs_M82Ir	8.8	3.14197	up	1.58514e-17	9.76284e-17	235	69.6	147.4	147.4	16.5	DE
gene:Solyc02g078380.3	Solyc02g078380.3	M82Dr_vs_M82Ir	8.8	3.13561	up	1e-20	1e-20	516	175.2	314.6	314.6	35.7	DE
gene:Solyc02g084240.3	Solyc02g084240.3	M82Dr_vs_M82Ir	8.8	3.13457	up	6.72219e-17	3.96289e-16	6303	1226.5	2570.6	2570.6	292.9	DE
gene:Solyc08g008140.3	Solyc08g008140.3	M82Dr_vs_M82Ir	8.8	3.13401	up	1.67701e-07	4.84147e-07	61	19.1	37.5	37.5	4.3	DE
gene:Solyc04g077755.1	Solyc04g077755.1	M82Dr_vs_M82Ir	8.8	3.13238	up	3.01389e-20	2.16939e-19	752	264.5	431.4	431.4	49.2	DE
gene:Solyc02g078160.3	Solyc02g078160.3	M82Dr_vs_M82Ir	8.8	3.13201	up	1e-20	1e-20	956	462.7	567.2	567.2	65.3	DE
gene:Solyc07g052720.4	Solyc07g052720.4	M82Dr_vs_M82Ir	8.7	3.12377	up	4.48517e-08	1.37223e-07	82	188.4	41	41	4.9	DE
gene:Solyc09g015770.3	Solyc09g015770.3	M82Dr_vs_M82Ir	8.7	3.12274	up	0.00661888	0.0109567	4282	1186.1	1493.7	1493.7	171.7	DE
gene:Solyc04g072890.4	Solyc04g072890.4	M82Dr_vs_M82Ir	8.7	3.1179	up	1e-20	1e-20	3564	1170.9	2211.6	2211.6	255.1	DE
gene:Solyc06g076130.3	Solyc06g076130.3	M82Dr_vs_M82Ir	8.6	3.10017	up	1e-20	1e-20	664	231.1	393.7	393.7	46.5	DE
gene:Solyc01g014180.3	Solyc01g014180.3	M82Dr_vs_M82Ir	8.6	3.0995	up	1e-20	1e-20	12968	5049.9	8133.7	8133.7	950.3	DE
gene:Solyc01g100960.3	Solyc01g100960.3	M82Dr_vs_M82Ir	8.6	3.09647	up	1e-20	1e-20	1460	611	962.9	962.9	112.9	DE
gene:Solyc02g030210.4	Solyc02g030210.4	M82Dr_vs_M82Ir	8.5	3.0957	up	1e-20	1e-20	1772	565.1	995.2	995.2	116	DE
gene:Solyc07g063880.4	Solyc07g063880.4	M82Dr_vs_M82Ir	8.5	3.09221	up	2.06339e-09	7.07592e-09	378	78.3	203.6	203.6	23.8	DE
gene:Solyc01g095810.3	Solyc01g095810.3	M82Dr_vs_M82Ir	8.5	3.09011	up	0.000159803	0.000331213	69	13.2	34.6	34.6	4.2	DE
gene:Solyc10g049650.3	Solyc10g049650.3	M82Dr_vs_M82Ir	8.5	3.0836	up	1e-20	1e-20	324	120.7	210.3	210.3	25.4	DE
gene:Solyc01g103540.3	Solyc01g103540.3	M82Dr_vs_M82Ir	8.5	3.07974	up	1e-20	1e-20	71571	27170.7	45749.7	45749.7	5411.2	DE
gene:Solyc12g010570.1	Solyc12g010570.1	M82Dr_vs_M82Ir	8.4	3.06969	up	6.99046e-10	2.49575e-09	133	34.3	77	77	9.5	DE
gene:Solyc07g052930.3	Solyc07g052930.3	M82Dr_vs_M82Ir	8.4	3.06761	up	1.11352e-05	2.65308e-05	55	13.8	31.7	31.7	3.6	DE
gene:Solyc07g007180.4	Solyc07g007180.4	M82Dr_vs_M82Ir	8.4	3.06268	up	1e-20	1e-20	1473	520.4	919.4	919.4	111.1	DE
gene:Solyc05g013540.1	Solyc05g013540.1	M82Dr_vs_M82Ir	8.3	3.06126	up	1.53911e-06	4.02599e-06	82	22.7	38.2	38.2	4.5	DE
gene:Solyc01g098560.3	Solyc01g098560.3	M82Dr_vs_M82Ir	8.3	3.05873	up	1e-20	1e-20	6322	2150.3	3895.1	3895.1	466.9	DE
gene:Solyc08g007430.2	Solyc08g007430.2	M82Dr_vs_M82Ir	8.3	3.05725	up	1.36917e-11	5.61337e-11	306	108.1	196.2	196.2	24	DE
gene:Solyc09g007030.3	Solyc09g007030.3	M82Dr_vs_M82Ir	8.3	3.05453	up	7.81765e-07	2.11182e-06	196	38.6	77.6	77.6	9.6	DE
gene:Solyc12g089140.2	Solyc12g089140.2	M82Dr_vs_M82Ir	8.3	3.05057	up	1e-20	1e-20	808	269.7	528.5	528.5	64.4	DE
gene:Solyc04g005800.3	Solyc04g005800.3	M82Dr_vs_M82Ir	8.3	3.05047	up	1e-20	1e-20	2160	723.1	1363.6	1363.6	164.8	DE
gene:Solyc03g117290.1	Solyc03g117290.1	M82Dr_vs_M82Ir	8.3	3.04882	up	1e-20	1e-20	1416	431.4	904.6	904.6	110.3	DE
gene:Solyc09g074210.3	Solyc09g074210.3	M82Dr_vs_M82Ir	8.2	3.04003	up	9.00145e-15	4.61759e-14	417	91.1	233.8	233.8	28.5	DE
gene:Solyc12g008560.1	Solyc12g008560.1	M82Dr_vs_M82Ir	8.2	3.0377	up	1e-20	1e-20	1643	986.4	1135.9	1135.9	139.5	DE
gene:Solyc05g024230.3	Solyc05g024230.3	M82Dr_vs_M82Ir	8.2	3.03743	up	4.0026e-06	1.00132e-05	80	17	42.8	42.8	5.5	DE
gene:Solyc03g121880.4	Solyc03g121880.4	M82Dr_vs_M82Ir	8.2	3.03595	up	1e-20	1e-20	31846	11610.9	20902.8	20902.8	2549.1	DE
gene:Solyc03g058970.4	Solyc03g058970.4	M82Dr_vs_M82Ir	8.2	3.03251	up	1e-20	1e-20	7228	2667.3	4585.8	4585.8	560.3	DE
gene:Solyc06g063420.4	Solyc06g063420.4	M82Dr_vs_M82Ir	8.2	3.03116	up	1e-20	1e-20	1990	710.8	1268.9	1268.9	154	DE
gene:Solyc05g007510.4	Solyc05g007510.4	M82Dr_vs_M82Ir	8.2	3.03046	up	1.21132e-13	5.74158e-13	2792	832.1	1345	1345	164.6	DE
gene:Solyc04g071610.4	Solyc04g071610.4	M82Dr_vs_M82Ir	8.1	3.02101	up	1e-20	1e-20	44258	12925.2	25075.8	25075.8	3089.5	DE
gene:Solyc08g079440.1	Solyc08g079440.1	M82Dr_vs_M82Ir	8.1	3.01646	up	1e-20	1e-20	1588	527.2	1037.4	1037.4	127.8	DE
gene:Solyc06g074940.4	Solyc06g074940.4	M82Dr_vs_M82Ir	8.1	3.01608	up	1e-20	1e-20	2648	840.9	1734.2	1734.2	214.4	DE
gene:Solyc04g076820.1	Solyc04g076820.1	M82Dr_vs_M82Ir	8.1	3.01535	up	1e-20	1e-20	25049	7181.4	14916.4	14916.4	1844.4	DE
gene:Solyc03g117420.4	Solyc03g117420.4	M82Dr_vs_M82Ir	8.1	3.011	up	1e-20	1e-20	9879	3504.4	6360.7	6360.7	788.9	DE
gene:Solyc02g081880.3	Solyc02g081880.3	M82Dr_vs_M82Ir	8	3.00773	up	1e-20	1e-20	4159	1488	2618	2618	326.2	DE
gene:Solyc07g055120.4	Solyc07g055120.4	M82Dr_vs_M82Ir	8	3.00754	up	1e-20	1e-20	2850	1046.4	1931.9	1931.9	240.5	DE
gene:Solyc02g092090.3	Solyc02g092090.3	M82Dr_vs_M82Ir	8	3.00714	up	3.07323e-16	1.74139e-15	603	167.4	326.4	326.4	40.2	DE
gene:Solyc08g067500.1	Solyc08g067500.1	M82Dr_vs_M82Ir	8	3.00697	up	1e-20	1e-20	1720	565	1048.2	1048.2	131.5	DE
gene:Solyc08g068150.4	Solyc08g068150.4	M82Dr_vs_M82Ir	8	3.0069	up	2.24265e-19	1.53356e-18	46897	12219.6	27710.4	27710.4	3447	DE
gene:Solyc01g108530.3	Solyc01g108530.3	M82Dr_vs_M82Ir	8	3.00334	up	1e-20	1e-20	1029	441.9	703.7	703.7	88.1	DE
gene:Solyc03g116630.3	Solyc03g116630.3	M82Dr_vs_M82Ir	8	3.00066	up	1e-20	1e-20	12467	4126	8196.9	8196.9	1024.7	DE
gene:Solyc06g009900.3	Solyc06g009900.3	M82Dr_vs_M82Ir	8	2.99883	up	1.08405e-07	3.18378e-07	54	18.9	34.4	34.4	4.6	DE
gene:Solyc03g007890.3	Solyc03g007890.3	M82Dr_vs_M82Ir	7.9	2.98969	up	3.53125e-15	1.86165e-14	3056	777.8	1489.7	1489.7	187.5	DE
gene:Solyc05g014260.3	Solyc05g014260.3	M82Dr_vs_M82Ir	7.9	2.98856	up	1e-20	1e-20	19696	8053.8	11292.4	11292.4	1423.3	DE
gene:Solyc05g009520.2	Solyc05g009520.2	M82Dr_vs_M82Ir	7.9	2.98554	up	7.12501e-19	4.75051e-18	1253	397.7	618.1	618.1	78.4	DE
gene:Solyc06g016770.3	Solyc06g016770.3	M82Dr_vs_M82Ir	7.9	2.98158	up	1e-20	1e-20	1407	441	905.3	905.3	114.9	DE
gene:Solyc07g062700.3	Solyc07g062700.3	M82Dr_vs_M82Ir	7.9	2.97538	up	2.73851e-05	6.2532e-05	11744	10110.8	7510.7	7510.7	955	DE
gene:Solyc06g060700.1	Solyc06g060700.1	M82Dr_vs_M82Ir	7.9	2.97497	up	0.000219079	0.000446108	62	30.4	34.6	34.6	4.9	DE
gene:Solyc12g013600.3	Solyc12g013600.3	M82Dr_vs_M82Ir	7.9	2.97418	up	2.86324e-16	1.62661e-15	133	49.6	91.5	91.5	11.8	DE
gene:Solyc02g078940.3	Solyc02g078940.3	M82Dr_vs_M82Ir	7.9	2.97405	up	1e-20	1e-20	10118	3347.3	5980.9	5980.9	761.1	DE
gene:Solyc05g016180.3	Solyc05g016180.3	M82Dr_vs_M82Ir	7.8	2.97148	up	6.29109e-09	2.06921e-08	58	21.5	40.1	40.1	5.4	DE
gene:Solyc02g066930.3	Solyc02g066930.3	M82Dr_vs_M82Ir	7.8	2.96866	up	1.98565e-20	1.44543e-19	781	246.7	444.2	444.2	55.9	DE
gene:Solyc01g103990.3	Solyc01g103990.3	M82Dr_vs_M82Ir	7.8	2.96821	up	1e-20	1e-20	81338	29837.5	56809.6	56809.6	7259.1	DE
gene:Solyc04g005860.3	Solyc04g005860.3	M82Dr_vs_M82Ir	7.8	2.96588	up	1e-20	1e-20	4206	1698.1	2855.1	2855.1	366.4	DE
gene:Solyc06g068740.4	Solyc06g068740.4	M82Dr_vs_M82Ir	7.8	2.96572	up	1e-20	1e-20	1862	607.9	1119.1	1119.1	144	DE
gene:Solyc09g092420.2	Solyc09g092420.2	M82Dr_vs_M82Ir	7.8	2.95885	up	1.04512e-05	2.49772e-05	45	14.2	30	30	3.8	DE
gene:Solyc05g006120.3	Solyc05g006120.3	M82Dr_vs_M82Ir	7.8	2.95736	up	1e-20	1e-20	755	227.9	478.7	478.7	61	DE
gene:Solyc08g082370.1	Solyc08g082370.1	M82Dr_vs_M82Ir	7.8	2.95627	up	1e-20	1e-20	988	314.5	661.6	661.6	86.2	DE
gene:Solyc02g077620.1	Solyc02g077620.1	M82Dr_vs_M82Ir	7.8	2.95568	up	2.83877e-13	1.31148e-12	98	34.9	65.3	65.3	8.2	DE
gene:Solyc06g007610.2	Solyc06g007610.2	M82Dr_vs_M82Ir	7.7	2.95066	up	2.58172e-11	1.03368e-10	425	111.1	184.2	184.2	23.8	DE
gene:Solyc06g082470.3	Solyc06g082470.3	M82Dr_vs_M82Ir	7.7	2.95033	up	1e-20	1e-20	2353	849.2	1554	1554	202	DE
gene:Solyc09g082110.4	Solyc09g082110.4	M82Dr_vs_M82Ir	7.7	2.94937	up	2.36855e-18	1.52673e-17	329	106	210.4	210.4	27.4	DE
gene:Solyc10g086680.1	Solyc10g086680.1	M82Dr_vs_M82Ir	7.7	2.94293	up	0.000256774	0.000518164	85	26	32.7	32.7	4.3	DE
gene:Solyc10g009110.1	Solyc10g009110.1	M82Dr_vs_M82Ir	7.7	2.94143	up	3.22742e-12	1.38005e-11	2508	1025.6	1585.6	1585.6	207.1	DE
gene:Solyc02g021230.4	Solyc02g021230.4	M82Dr_vs_M82Ir	7.7	2.93815	up	5.14106e-12	2.16576e-11	232	58.2	132.7	132.7	17.3	DE
gene:Solyc08g080570.4	Solyc08g080570.4	M82Dr_vs_M82Ir	7.7	2.93549	up	9.75448e-20	6.81941e-19	4041	1957.5	2534.8	2534.8	330.7	DE
gene:Solyc01g096510.2	Solyc01g096510.2	M82Dr_vs_M82Ir	7.6	2.93535	up	0.0295797	0.0435772	264	58.6	120.5	120.5	15.9	DE
gene:Solyc03g111330.4	Solyc03g111330.4	M82Dr_vs_M82Ir	7.6	2.93511	up	1e-20	1e-20	1859	617.1	1035.5	1035.5	135.3	DE
gene:Solyc01g086970.4	Solyc01g086970.4	M82Dr_vs_M82Ir	7.6	2.93342	up	1e-20	1e-20	8481	3596.1	5639.2	5639.2	739.6	DE
gene:Solyc06g150138.1	Solyc06g150138.1	M82Dr_vs_M82Ir	7.6	2.93078	up	6.9239e-15	3.57615e-14	879	261.2	460.1	460.1	60.9	DE
gene:Solyc09g092720.3	Solyc09g092720.3	M82Dr_vs_M82Ir	7.6	2.92755	up	3.84048e-18	2.45229e-17	5189	2242.4	3503.3	3503.3	460.8	DE
gene:Solyc06g072770.3	Solyc06g072770.3	M82Dr_vs_M82Ir	7.6	2.91923	up	1e-20	1e-20	447	173.9	318.5	318.5	41.4	DE
gene:Solyc07g065420.1	Solyc07g065420.1	M82Dr_vs_M82Ir	7.6	2.91648	up	4.55879e-11	1.78798e-10	152	52.3	90.3	90.3	12	DE
gene:Solyc12g096830.2	Solyc12g096830.2	M82Dr_vs_M82Ir	7.5	2.91279	up	1e-20	1e-20	1438	509.7	904.2	904.2	121.5	DE
gene:Solyc04g077620.1	Solyc04g077620.1	M82Dr_vs_M82Ir	7.5	2.91129	up	2.97955e-10	1.0976e-09	140	67.5	81.4	81.4	11.4	DE
gene:Solyc02g081560.1	Solyc02g081560.1	M82Dr_vs_M82Ir	7.5	2.90516	up	1.81232e-08	5.73016e-08	111	47.3	56.8	56.8	8	DE
gene:Solyc06g068430.4	Solyc06g068430.4	M82Dr_vs_M82Ir	7.5	2.90443	up	2.69813e-20	1.94723e-19	495	193.7	342.6	342.6	46.1	DE
gene:Solyc11g006270.2	Solyc11g006270.2	M82Dr_vs_M82Ir	7.5	2.90254	up	1.17285e-14	5.97871e-14	627	150.6	331.7	331.7	44.2	DE
gene:Solyc10g080870.3	Solyc10g080870.3	M82Dr_vs_M82Ir	7.5	2.90098	up	9.8692e-09	3.19e-08	221	54.3	101.7	101.7	14.2	DE
gene:Solyc01g096810.3	Solyc01g096810.3	M82Dr_vs_M82Ir	7.5	2.8976	up	1e-20	1e-20	6756	2632.6	4612	4612	619.4	DE
gene:Solyc01g087790.2	Solyc01g087790.2	M82Dr_vs_M82Ir	7.4	2.89718	up	1e-20	1e-20	526	181.8	338.9	338.9	46	DE
gene:Solyc12g088220.2	Solyc12g088220.2	M82Dr_vs_M82Ir	7.4	2.89708	up	1e-20	1e-20	1012	271	545.1	545.1	73.2	DE
gene:Solyc06g084820.2	Solyc06g084820.2	M82Dr_vs_M82Ir	7.4	2.89698	up	1.42424e-10	5.3704e-10	405	120.5	180.7	180.7	23.8	DE
gene:Solyc09g066410.3	Solyc09g066410.3	M82Dr_vs_M82Ir	7.4	2.89571	up	0.000223691	0.000454926	121	20.9	55.4	55.4	7.5	DE
gene:Solyc02g150146.1	Solyc02g150146.1	M82Dr_vs_M82Ir	7.4	2.89526	up	1.12296e-19	7.82316e-19	157	93.8	105.5	105.5	14	DE
gene:Solyc05g015390.3	Solyc05g015390.3	M82Dr_vs_M82Ir	7.4	2.89497	up	1e-20	1e-20	18435	6474.3	10663.3	10663.3	1434.1	DE
gene:Solyc07g054340.1	Solyc07g054340.1	M82Dr_vs_M82Ir	7.4	2.89175	up	1.40204e-09	4.88527e-09	79	26.4	52.4	52.4	7.3	DE
gene:Solyc01g079620.4	Solyc01g079620.4	M82Dr_vs_M82Ir	7.4	2.88961	up	1e-20	1e-20	1284	448.6	824.9	824.9	111.5	DE
gene:Solyc03g121940.3	Solyc03g121940.3	M82Dr_vs_M82Ir	7.4	2.88787	up	8.9437e-15	4.59119e-14	386	109.1	217.6	217.6	30	DE
gene:Solyc11g005860.2	Solyc11g005860.2	M82Dr_vs_M82Ir	7.4	2.88692	up	3.46293e-08	1.07108e-07	70	20.2	46.8	46.8	6.6	DE
gene:Solyc05g052370.3	Solyc05g052370.3	M82Dr_vs_M82Ir	7.4	2.88389	up	3.47517e-07	9.73609e-07	117	48.5	77.2	77.2	10.5	DE
gene:Solyc03g121850.3	Solyc03g121850.3	M82Dr_vs_M82Ir	7.4	2.88067	up	1e-20	1e-20	338	114.2	225.9	225.9	30.6	DE
gene:Solyc03g116620.3	Solyc03g116620.3	M82Dr_vs_M82Ir	7.4	2.87975	up	5.25192e-09	1.73681e-08	168	41.6	92.2	92.2	12.3	DE
gene:Solyc06g066600.3	Solyc06g066600.3	M82Dr_vs_M82Ir	7.4	2.87805	up	2.36867e-18	1.52673e-17	3353	1137.3	1988.6	1988.6	270.1	DE
gene:Solyc04g071280.3	Solyc04g071280.3	M82Dr_vs_M82Ir	7.3	2.87286	up	2.0538e-16	1.17808e-15	217	69.1	131.2	131.2	17.6	DE
gene:Solyc06g073170.1	Solyc06g073170.1	M82Dr_vs_M82Ir	7.3	2.86568	up	1e-20	1e-20	1337	471.7	835.7	835.7	115.1	DE
gene:Solyc07g150145.1	Solyc07g150145.1	M82Dr_vs_M82Ir	7.3	2.86546	up	1e-20	1e-20	11995	4522.2	8459.5	8459.5	1161.1	DE
gene:Solyc09g008430.4	Solyc09g008430.4	M82Dr_vs_M82Ir	7.3	2.8633	up	5.10127e-17	3.03181e-16	386	193.3	267	267	36.2	DE
gene:Solyc09g090290.3	Solyc09g090290.3	M82Dr_vs_M82Ir	7.3	2.86276	up	1e-20	1e-20	489	173.3	318.6	318.6	42.8	DE
gene:Solyc12g099440.3	Solyc12g099440.3	M82Dr_vs_M82Ir	7.2	2.85698	up	1e-20	1e-20	8846	2761.5	5607.5	5607.5	773.1	DE
gene:Solyc12g096350.2	Solyc12g096350.2	M82Dr_vs_M82Ir	7.2	2.85599	up	4.11597e-10	1.49933e-09	192	100.4	115.2	115.2	16.2	DE
gene:Solyc06g051620.3	Solyc06g051620.3	M82Dr_vs_M82Ir	7.2	2.85166	up	1.11436e-11	4.59708e-11	895	260.2	509.9	509.9	70.5	DE
gene:Solyc07g045190.3	Solyc07g045190.3	M82Dr_vs_M82Ir	7.2	2.84987	up	1e-20	1e-20	2114	756.1	1345.5	1345.5	186.9	DE
gene:Solyc11g069180.2	Solyc11g069180.2	M82Dr_vs_M82Ir	7.2	2.84864	up	1e-20	1e-20	3335	977.6	1985.8	1985.8	276	DE
gene:Solyc12g010900.1	Solyc12g010900.1	M82Dr_vs_M82Ir	7.2	2.84862	up	1e-20	1e-20	2682	1053.2	1834.3	1834.3	255	DE
gene:Solyc02g079110.3	Solyc02g079110.3	M82Dr_vs_M82Ir	7.2	2.84644	up	1e-20	1e-20	693	249.7	469.4	469.4	65	DE
gene:Solyc12g008510.2	Solyc12g008510.2	M82Dr_vs_M82Ir	7.2	2.84593	up	1e-20	4.72719e-20	490	193.4	313.5	313.5	43.5	DE
gene:Solyc03g120840.3	Solyc03g120840.3	M82Dr_vs_M82Ir	7.2	2.84416	up	1.73933e-17	1.06884e-16	263	75.2	151	151	20.8	DE
gene:Solyc02g082690.3	Solyc02g082690.3	M82Dr_vs_M82Ir	7.2	2.8403	up	1e-20	1e-20	3524	1033	2215.3	2215.3	308.8	DE
gene:Solyc08g080390.3	Solyc08g080390.3	M82Dr_vs_M82Ir	7.2	2.83908	up	1.6862e-19	1.16433e-18	376	135	228.7	228.7	32.5	DE
gene:Solyc04g073990.3	Solyc04g073990.3	M82Dr_vs_M82Ir	7.1	2.83735	up	1.09112e-17	6.77544e-17	10719	4186.2	6963.2	6963.2	974.1	DE
gene:Solyc09g009490.4	Solyc09g009490.4	M82Dr_vs_M82Ir	7.1	2.83592	up	1.54576e-05	3.62844e-05	177	34.9	97.5	97.5	13.5	DE
gene:Solyc09g005940.4	Solyc09g005940.4	M82Dr_vs_M82Ir	7.1	2.83576	up	1.83833e-15	9.89896e-15	238	91.5	159.1	159.1	21.9	DE
gene:Solyc08g063035.1	Solyc08g063035.1	M82Dr_vs_M82Ir	7.1	2.83177	up	9.85748e-08	2.91009e-07	63	23.2	39.2	39.2	5.7	DE
gene:Solyc06g066470.4	Solyc06g066470.4	M82Dr_vs_M82Ir	7.1	2.83123	up	7.89483e-20	5.54589e-19	1542	493.4	1003.6	1003.6	140.2	DE
gene:Solyc09g075170.1	Solyc09g075170.1	M82Dr_vs_M82Ir	7.1	2.83025	up	9.27559e-09	3.0039e-08	62	21.4	40.5	40.5	5.4	DE
gene:Solyc03g006770.4	Solyc03g006770.4	M82Dr_vs_M82Ir	7.1	2.82016	up	1.26413e-08	4.05132e-08	70	23.2	46.9	46.9	6.8	DE
gene:Solyc05g053760.4	Solyc05g053760.4	M82Dr_vs_M82Ir	7	2.81716	up	8.83438e-18	5.51714e-17	20146	6615.6	11851.9	11851.9	1681.9	DE
gene:Solyc08g048450.4	Solyc08g048450.4	M82Dr_vs_M82Ir	7	2.81642	up	1e-20	1e-20	3084	1142.9	2126.1	2126.1	301.2	DE
gene:Solyc01g106620.2	Solyc01g106620.2	M82Dr_vs_M82Ir	7	2.8135	up	0.000981014	0.00183424	374	155.1	202.2	202.2	29	DE
gene:Solyc04g007990.1	Solyc04g007990.1	M82Dr_vs_M82Ir	7	2.81256	up	3.6625e-17	2.1976e-16	538	145	322.6	322.6	46.3	DE
gene:Solyc09g097820.3	Solyc09g097820.3	M82Dr_vs_M82Ir	7	2.81137	up	1e-20	1e-20	1372	516	919.8	919.8	130.2	DE
gene:Solyc07g064560.4	Solyc07g064560.4	M82Dr_vs_M82Ir	7	2.80879	up	1e-20	1e-20	1858	1090.8	1263.7	1263.7	179.8	DE
gene:Solyc02g072470.4	Solyc02g072470.4	M82Dr_vs_M82Ir	7	2.80773	up	3.78719e-05	8.50147e-05	106	40.4	51.6	51.6	7.6	DE
gene:Solyc05g052020.3	Solyc05g052020.3	M82Dr_vs_M82Ir	7	2.80533	up	1e-20	1e-20	1148	424.3	762.1	762.1	109.8	DE
gene:Solyc05g013330.4	Solyc05g013330.4	M82Dr_vs_M82Ir	7	2.80521	up	1.89927e-08	5.9964e-08	94	37.8	55.4	55.4	8.3	DE
gene:Solyc12g013590.2	Solyc12g013590.2	M82Dr_vs_M82Ir	7	2.80295	up	1.79445e-06	4.65775e-06	73	21.6	42.8	42.8	6.1	DE
gene:Solyc06g074720.4	Solyc06g074720.4	M82Dr_vs_M82Ir	7	2.79994	up	1e-20	1e-20	11687	4648.2	7565.6	7565.6	1086.8	DE
gene:Solyc09g089930.3	Solyc09g089930.3	M82Dr_vs_M82Ir	7	2.79874	up	0.00169275	0.00306169	377	102.1	124.7	124.7	17.8	DE
gene:Solyc12g009830.2	Solyc12g009830.2	M82Dr_vs_M82Ir	7	2.79736	up	1e-20	1e-20	925	332.8	601.9	601.9	87.2	DE
gene:Solyc03g078370.1	Solyc03g078370.1	M82Dr_vs_M82Ir	6.9	2.78821	up	1.83979e-06	4.7726e-06	216	54.1	97.4	97.4	14.4	DE
gene:Solyc05g024260.3	Solyc05g024260.3	M82Dr_vs_M82Ir	6.9	2.78657	up	1e-20	1e-20	31870	11075	18965.8	18965.8	2748.8	DE
gene:Solyc01g060070.3	Solyc01g060070.3	M82Dr_vs_M82Ir	6.9	2.78233	up	1e-20	1e-20	1050	363.7	673.5	673.5	97.4	DE
gene:Solyc02g085005.1	Solyc02g085005.1	M82Dr_vs_M82Ir	6.9	2.78221	up	6.27842e-13	2.83007e-12	173	54.4	91.1	91.1	13.5	DE
gene:Solyc06g075150.3	Solyc06g075150.3	M82Dr_vs_M82Ir	6.9	2.78082	up	1.65624e-18	1.08026e-17	202	64.1	124.4	124.4	18	DE
gene:Solyc03g116680.3	Solyc03g116680.3	M82Dr_vs_M82Ir	6.9	2.78031	up	1e-20	1e-20	9989	3781.1	7189.4	7189.4	1046.7	DE
gene:Solyc03g115930.3	Solyc03g115930.3	M82Dr_vs_M82Ir	6.9	2.77945	up	0.000796107	0.00150302	296	47.4	107.2	107.2	15.9	DE
gene:Solyc07g007410.4	Solyc07g007410.4	M82Dr_vs_M82Ir	6.9	2.77908	up	3.88906e-12	1.6504e-11	121	41.7	84.6	84.6	12.2	DE
gene:Solyc11g056640.3	Solyc11g056640.3	M82Dr_vs_M82Ir	6.9	2.77845	up	1.18067e-11	4.8624e-11	155	46.6	94.8	94.8	13.8	DE
gene:Solyc05g032680.4	Solyc05g032680.4	M82Dr_vs_M82Ir	6.8	2.76979	up	7.76236e-13	3.47465e-12	136	52.3	96.4	96.4	14	DE
gene:Solyc06g066290.3	Solyc06g066290.3	M82Dr_vs_M82Ir	6.8	2.76706	up	1e-20	1e-20	427	113.1	242.6	242.6	35.5	DE
gene:Solyc04g078420.1	Solyc04g078420.1	M82Dr_vs_M82Ir	6.8	2.76568	up	1e-20	1e-20	8595	2889.5	4643.6	4643.6	683	DE
gene:Solyc04g072160.3	Solyc04g072160.3	M82Dr_vs_M82Ir	6.8	2.76202	up	7.55015e-14	3.62265e-13	2737	733.3	1249	1249	184.6	DE
gene:Solyc04g081960.1	Solyc04g081960.1	M82Dr_vs_M82Ir	6.8	2.76181	up	1.39671e-07	4.06333e-07	101	47.8	63	63	9.3	DE
gene:Solyc03g097120.3	Solyc03g097120.3	M82Dr_vs_M82Ir	6.7	2.75095	up	1e-20	1e-20	4058	1540.7	2722.2	2722.2	403.8	DE
gene:Solyc12g098380.3	Solyc12g098380.3	M82Dr_vs_M82Ir	6.7	2.75045	up	1e-20	1e-20	2785	987.2	1686	1686	250.9	DE
gene:Solyc09g011370.3	Solyc09g011370.3	M82Dr_vs_M82Ir	6.7	2.74978	up	1e-20	1e-20	1637	680.4	1161.7	1161.7	172.4	DE
gene:Solyc03g025970.3	Solyc03g025970.3	M82Dr_vs_M82Ir	6.7	2.74907	up	1e-20	1e-20	3138	1310.6	2209	2209	327.6	DE
gene:Solyc12g087850.3	Solyc12g087850.3	M82Dr_vs_M82Ir	6.7	2.7466	up	1.10435e-05	2.6318e-05	55	19.5	36.5	36.5	5.5	DE
gene:Solyc04g015710.3	Solyc04g015710.3	M82Dr_vs_M82Ir	6.7	2.74545	up	2.08277e-09	7.13791e-09	111	31.9	62.1	62.1	9.3	DE
gene:Solyc08g059710.4	Solyc08g059710.4	M82Dr_vs_M82Ir	6.7	2.74425	up	0.0123564	0.0195004	78	62	42.3	42.3	6.4	DE
gene:Solyc04g071800.3	Solyc04g071800.3	M82Dr_vs_M82Ir	6.7	2.74304	up	1.13159e-07	3.31851e-07	201	66.6	82.2	82.2	12.3	DE
gene:Solyc04g081770.4	Solyc04g081770.4	M82Dr_vs_M82Ir	6.7	2.73457	up	1e-20	1e-20	3563	977.5	2014.6	2014.6	303.6	DE
gene:Solyc04g078640.3	Solyc04g078640.3	M82Dr_vs_M82Ir	6.7	2.73386	up	1e-20	1e-20	2447	1340	1697.4	1697.4	255.5	DE
gene:Solyc08g065870.4	Solyc08g065870.4	M82Dr_vs_M82Ir	6.6	2.72553	up	1e-20	1e-20	1767	670	1159.5	1159.5	175.2	DE
gene:Solyc11g065920.2	Solyc11g065920.2	M82Dr_vs_M82Ir	6.6	2.72542	up	1e-20	1e-20	6785	2432.7	4576.8	4576.8	691.3	DE
gene:Solyc03g044790.3	Solyc03g044790.3	M82Dr_vs_M82Ir	6.6	2.72503	up	2.46003e-14	1.22632e-13	161	64.2	95.3	95.3	14.7	DE
gene:Solyc08g081550.4	Solyc08g081550.4	M82Dr_vs_M82Ir	6.6	2.72366	up	3.97012e-14	1.94325e-13	1346	592.2	854.5	854.5	130.5	DE
gene:Solyc12g013900.3	Solyc12g013900.3	M82Dr_vs_M82Ir	6.6	2.7211	up	1e-20	1e-20	31020	11387.2	18013.7	18013.7	2731.8	DE
gene:Solyc08g082940.2	Solyc08g082940.2	M82Dr_vs_M82Ir	6.6	2.72092	up	1e-20	1e-20	805	290.4	505.9	505.9	76.5	DE
gene:Solyc08g077500.4	Solyc08g077500.4	M82Dr_vs_M82Ir	6.6	2.72009	up	1e-20	1e-20	3216	980	1947.5	1947.5	295.4	DE
gene:Solyc10g081040.1	Solyc10g081040.1	M82Dr_vs_M82Ir	6.6	2.71922	up	8.02468e-05	0.000173142	2163	1105.2	1210.3	1210.3	184	DE
gene:Solyc11g011440.1	Solyc11g011440.1	M82Dr_vs_M82Ir	6.6	2.71751	up	1.6034e-17	9.86698e-17	27333	9404.1	17297.9	17297.9	2629.8	DE
gene:Solyc11g066290.2	Solyc11g066290.2	M82Dr_vs_M82Ir	6.6	2.71576	up	1e-20	4.16632e-20	1555	460	963	963	145.9	DE
gene:Solyc02g083460.3	Solyc02g083460.3	M82Dr_vs_M82Ir	6.6	2.71568	up	1e-20	1e-20	3189	1233.6	1929.9	1929.9	294.6	DE
gene:Solyc10g006120.2	Solyc10g006120.2	M82Dr_vs_M82Ir	6.6	2.7156	up	1.18235e-07	3.46228e-07	133	50.4	83.5	83.5	13	DE
gene:Solyc09g084470.3	Solyc09g084470.3	M82Dr_vs_M82Ir	6.6	2.71394	up	0.0291794	0.0430338	4975	3981.1	1709.1	1709.1	260.6	DE
gene:Solyc11g011350.3	Solyc11g011350.3	M82Dr_vs_M82Ir	6.5	2.7093	up	1e-20	1e-20	415	134.4	244.2	244.2	37.3	DE
gene:Solyc09g064380.3	Solyc09g064380.3	M82Dr_vs_M82Ir	6.5	2.70602	up	4.01917e-17	2.40371e-16	1393	440.6	729.7	729.7	111.7	DE
gene:Solyc11g065820.3	Solyc11g065820.3	M82Dr_vs_M82Ir	6.5	2.70391	up	1e-20	1e-20	2212	747.4	1428.3	1428.3	220.2	DE
gene:Solyc08g014010.4	Solyc08g014010.4	M82Dr_vs_M82Ir	6.5	2.70098	up	1.94901e-20	1.42112e-19	266	108.3	174.6	174.6	26.6	DE
gene:Solyc08g065840.3	Solyc08g065840.3	M82Dr_vs_M82Ir	6.5	2.69958	up	1e-20	1e-20	2885	1012.6	1816	1816	280.9	DE
gene:Solyc03g121140.4	Solyc03g121140.4	M82Dr_vs_M82Ir	6.5	2.69757	up	6.41242e-07	1.74688e-06	97	26.4	47	47	7.6	DE
gene:Solyc02g093850.3	Solyc02g093850.3	M82Dr_vs_M82Ir	6.5	2.69685	up	1e-20	1e-20	1785	690.1	1162.2	1162.2	179.4	DE
gene:Solyc03g043700.3	Solyc03g043700.3	M82Dr_vs_M82Ir	6.5	2.69262	up	3.11525e-07	8.78054e-07	96	34.3	55.7	55.7	8.8	DE
gene:Solyc07g043310.3	Solyc07g043310.3	M82Dr_vs_M82Ir	6.5	2.69017	up	1e-20	1e-20	6466	1854	3825.2	3825.2	592.4	DE
gene:Solyc01g102290.3	Solyc01g102290.3	M82Dr_vs_M82Ir	6.4	2.68326	up	1e-20	1e-20	8736	3926.6	5545	5545	864.1	DE
gene:Solyc01g100230.3	Solyc01g100230.3	M82Dr_vs_M82Ir	6.4	2.68325	up	4.9885e-09	1.65344e-08	930	320.5	611.6	611.6	95.5	DE
gene:Solyc02g077770.3	Solyc02g077770.3	M82Dr_vs_M82Ir	6.4	2.68214	up	8.07558e-10	2.86912e-09	102	51.7	65.1	65.1	10.3	DE
gene:Solyc08g082610.4	Solyc08g082610.4	M82Dr_vs_M82Ir	6.4	2.68061	up	1e-20	1e-20	18159	7998.7	11854.7	11854.7	1848.8	DE
gene:Solyc01g095790.4	Solyc01g095790.4	M82Dr_vs_M82Ir	6.4	2.67528	up	1e-20	1e-20	19051	6037.2	11167.3	11167.3	1747.8	DE
gene:Solyc11g072120.2	Solyc11g072120.2	M82Dr_vs_M82Ir	6.4	2.67423	up	1e-20	1e-20	1389	544.4	841.4	841.4	132.7	DE
gene:Solyc05g013660.4	Solyc05g013660.4	M82Dr_vs_M82Ir	6.4	2.67346	up	1e-20	1e-20	1859	584.1	1069.3	1069.3	167.2	DE
gene:Solyc07g054370.3	Solyc07g054370.3	M82Dr_vs_M82Ir	6.4	2.67191	up	1.05442e-14	5.38755e-14	567	236.7	328.4	328.4	52.2	DE
gene:Solyc01g098280.4	Solyc01g098280.4	M82Dr_vs_M82Ir	6.4	2.67182	up	0.000822524	0.00154995	97	21.7	43.1	43.1	6.7	DE
gene:Solyc02g067620.3	Solyc02g067620.3	M82Dr_vs_M82Ir	6.4	2.67154	up	1e-20	1e-20	1566	561.3	1123.2	1123.2	175.6	DE
gene:Solyc04g014730.4	Solyc04g014730.4	M82Dr_vs_M82Ir	6.3	2.66395	up	8.19027e-14	3.9169e-13	190	128.7	124.8	124.8	19.3	DE
gene:Solyc01g009870.3	Solyc01g009870.3	M82Dr_vs_M82Ir	6.3	2.66393	up	3.56505e-06	8.96752e-06	191	72	107.7	107.7	17.1	DE
gene:Solyc01g109800.2	Solyc01g109800.2	M82Dr_vs_M82Ir	6.3	2.66363	up	1e-20	1e-20	1181	505.4	743.2	743.2	118.7	DE
gene:Solyc08g078140.3	Solyc08g078140.3	M82Dr_vs_M82Ir	6.3	2.6628	up	1.14034e-11	4.7016e-11	230	58.4	136	136	21.4	DE
gene:Solyc10g074790.2	Solyc10g074790.2	M82Dr_vs_M82Ir	6.3	2.66126	up	1e-20	1e-20	5681	2175.2	3796.5	3796.5	599.8	DE
gene:Solyc01g097150.4	Solyc01g097150.4	M82Dr_vs_M82Ir	6.3	2.65974	up	6.63516e-15	3.4335e-14	241	116	156.8	156.8	25.1	DE
gene:Solyc06g036330.1	Solyc06g036330.1	M82Dr_vs_M82Ir	6.3	2.65683	up	1e-20	1e-20	4851	1536.5	2901.1	2901.1	459.9	DE
gene:Solyc12g049270.3	Solyc12g049270.3	M82Dr_vs_M82Ir	6.3	2.6567	up	1e-20	1e-20	527	208.3	367.1	367.1	58	DE
gene:Solyc03g120100.3	Solyc03g120100.3	M82Dr_vs_M82Ir	6.3	2.65468	up	9.74851e-19	6.44085e-18	317	114.9	198.9	198.9	31.9	DE
gene:Solyc05g055160.3	Solyc05g055160.3	M82Dr_vs_M82Ir	6.3	2.65329	up	1e-20	1e-20	81793	35358	56692.1	56692.1	9012.6	DE
gene:Solyc02g091930.3	Solyc02g091930.3	M82Dr_vs_M82Ir	6.2	2.64364	up	1e-20	1e-20	16338	4465	9245.9	9245.9	1480.4	DE
gene:Solyc11g066130.1	Solyc11g066130.1	M82Dr_vs_M82Ir	6.2	2.64353	up	1.87003e-17	1.14691e-16	3945	1509.2	2646.8	2646.8	423.5	DE
gene:Solyc11g045230.2	Solyc11g045230.2	M82Dr_vs_M82Ir	6.2	2.64001	up	2.6234e-10	9.70437e-10	163	48.6	95.9	95.9	15.7	DE
gene:Solyc04g009960.3	Solyc04g009960.3	M82Dr_vs_M82Ir	6.2	2.63856	up	1e-20	1e-20	6495	2409.3	3612.7	3612.7	579.4	DE
gene:Solyc05g053000.1	Solyc05g053000.1	M82Dr_vs_M82Ir	6.2	2.63785	up	1.95387e-20	1.42418e-19	846	228.8	483.9	483.9	77.7	DE
gene:Solyc12g088920.2	Solyc12g088920.2	M82Dr_vs_M82Ir	6.2	2.63495	up	1e-20	1e-20	3714	1127.6	2242.5	2242.5	360.6	DE
gene:Solyc03g078490.4	Solyc03g078490.4	M82Dr_vs_M82Ir	6.2	2.63495	up	1.4045e-06	3.69064e-06	971	150.3	346	346	55.9	DE
gene:Solyc09g082115.1	Solyc09g082115.1	M82Dr_vs_M82Ir	6.2	2.63152	up	1e-20	1e-20	1347	402.6	717.4	717.4	115.7	DE
gene:Solyc01g079530.4	Solyc01g079530.4	M82Dr_vs_M82Ir	6.2	2.63125	up	2.53003e-13	1.17256e-12	955	526.4	635.8	635.8	103.4	DE
gene:Solyc02g083280.4	Solyc02g083280.4	M82Dr_vs_M82Ir	6.2	2.63117	up	1.31675e-17	8.14884e-17	16195	5437	9417.8	9417.8	1520.6	DE
gene:Solyc01g066770.3	Solyc01g066770.3	M82Dr_vs_M82Ir	6.2	2.62919	up	9.64689e-12	3.99926e-11	414	152.9	275.4	275.4	45.3	DE
gene:Solyc08g069060.4	Solyc08g069060.4	M82Dr_vs_M82Ir	6.2	2.62909	up	1e-20	1e-20	789	280.5	485.6	485.6	78.8	DE
gene:Solyc04g009453.1	Solyc04g009453.1	M82Dr_vs_M82Ir	6.2	2.62694	up	7.00326e-07	1.90144e-06	87	27.8	50.5	50.5	8.3	DE
gene:Solyc08g048390.3	Solyc08g048390.3	M82Dr_vs_M82Ir	6.2	2.62309	up	1e-20	1e-20	1819	730.7	1183.3	1183.3	192.7	DE
gene:Solyc12g089000.2	Solyc12g089000.2	M82Dr_vs_M82Ir	6.2	2.62306	up	1e-20	1e-20	619	243.3	430	430	68.9	DE
gene:Solyc02g088510.4	Solyc02g088510.4	M82Dr_vs_M82Ir	6.2	2.62151	up	2.93618e-11	1.17046e-10	234	76.6	143.6	143.6	23	DE
gene:Solyc02g087780.3	Solyc02g087780.3	M82Dr_vs_M82Ir	6.1	2.62049	up	1e-20	1e-20	4906	1848.2	3012.3	3012.3	489.3	DE
gene:Solyc02g062460.4	Solyc02g062460.4	M82Dr_vs_M82Ir	6.1	2.62016	up	1.13319e-06	3.01133e-06	294	89.3	162.9	162.9	26.5	DE
gene:Solyc07g006770.2	Solyc07g006770.2	M82Dr_vs_M82Ir	6.1	2.61979	up	2.17274e-05	5.01731e-05	74	35.2	48.6	48.6	8	DE
gene:Solyc04g072810.4	Solyc04g072810.4	M82Dr_vs_M82Ir	6.1	2.61925	up	1e-20	1e-20	3914	1197	2672.6	2672.6	435.9	DE
gene:Solyc01g087470.3	Solyc01g087470.3	M82Dr_vs_M82Ir	6.1	2.61784	up	1e-20	1e-20	1869	691.8	1131.2	1131.2	183.7	DE
gene:Solyc08g078510.3	Solyc08g078510.3	M82Dr_vs_M82Ir	6.1	2.61391	up	8.67823e-09	2.82171e-08	2257	1047	1132.8	1132.8	185.2	DE
gene:Solyc02g081400.3	Solyc02g081400.3	M82Dr_vs_M82Ir	6.1	2.61121	up	1e-20	1e-20	6079	1865.2	3379.7	3379.7	552.6	DE
gene:Solyc01g100270.4	Solyc01g100270.4	M82Dr_vs_M82Ir	6.1	2.61092	up	1e-20	1e-20	1393	599.2	989.4	989.4	161.2	DE
gene:Solyc05g006910.4	Solyc05g006910.4	M82Dr_vs_M82Ir	6.1	2.61044	up	1e-20	1e-20	717	220.2	437.6	437.6	70.9	DE
gene:Solyc09g091030.3	Solyc09g091030.3	M82Dr_vs_M82Ir	6.1	2.60921	up	1e-20	1e-20	72690	25287	45645.2	45645.2	7480.5	DE
gene:Solyc02g080970.4	Solyc02g080970.4	M82Dr_vs_M82Ir	6.1	2.60886	up	1e-20	1e-20	3887	1325.5	2435.7	2435.7	399.8	DE
gene:Solyc08g066450.1	Solyc08g066450.1	M82Dr_vs_M82Ir	6.1	2.60701	up	2.20334e-09	7.53696e-09	113	36.6	70.7	70.7	11.7	DE
gene:Solyc03g118770.4	Solyc03g118770.4	M82Dr_vs_M82Ir	6.1	2.60658	up	5.26696e-08	1.5999e-07	131	40.6	74.8	74.8	12.2	DE
gene:Solyc03g116100.3	Solyc03g116100.3	M82Dr_vs_M82Ir	6.1	2.60591	up	2.06397e-19	1.41624e-18	3263	1071.9	2243.6	2243.6	368.8	DE
gene:Solyc03g031940.4	Solyc03g031940.4	M82Dr_vs_M82Ir	6.1	2.60412	up	2.09006e-08	6.57792e-08	822	170.3	361.8	361.8	59.5	DE
gene:Solyc11g013480.3	Solyc11g013480.3	M82Dr_vs_M82Ir	6.1	2.60219	up	1e-20	1e-20	461	135.8	289.9	289.9	47.6	DE
gene:Solyc12g098520.2	Solyc12g098520.2	M82Dr_vs_M82Ir	6.1	2.5983	up	1e-20	1e-20	1879	728.4	1315.9	1315.9	217.3	DE
gene:Solyc10g078860.2	Solyc10g078860.2	M82Dr_vs_M82Ir	6	2.59647	up	1e-20	1e-20	752	249.6	498.6	498.6	80.9	DE
gene:Solyc02g062040.3	Solyc02g062040.3	M82Dr_vs_M82Ir	6	2.5902	up	1e-20	1e-20	554	183.1	379.3	379.3	63.6	DE
gene:Solyc05g053090.2	Solyc05g053090.2	M82Dr_vs_M82Ir	6	2.58984	up	1e-20	1e-20	531	187.6	335.2	335.2	55.6	DE
gene:Solyc02g084380.3	Solyc02g084380.3	M82Dr_vs_M82Ir	6	2.58969	up	1e-20	1e-20	613	242.5	401.1	401.1	67.7	DE
gene:Solyc08g048460.2	Solyc08g048460.2	M82Dr_vs_M82Ir	6	2.58954	up	3.80255e-12	1.61588e-11	309	98.2	196.3	196.3	32.5	DE
gene:Solyc02g092580.3	Solyc02g092580.3	M82Dr_vs_M82Ir	6	2.58599	up	6.79099e-14	3.26914e-13	561	164.5	323.3	323.3	54.2	DE
gene:Solyc01g108880.4	Solyc01g108880.4	M82Dr_vs_M82Ir	6	2.58524	up	1e-20	1.34337e-20	681	278	429.3	429.3	71.1	DE
gene:Solyc03g095710.4	Solyc03g095710.4	M82Dr_vs_M82Ir	6	2.58507	up	1e-20	1e-20	1565	465.9	863.1	863.1	143.5	DE
gene:Solyc02g069140.3	Solyc02g069140.3	M82Dr_vs_M82Ir	6	2.58297	up	1.72205e-09	5.95294e-09	80	30	50.9	50.9	8.5	DE
gene:Solyc07g043550.3	Solyc07g043550.3	M82Dr_vs_M82Ir	6	2.58235	up	1.41727e-12	6.23698e-12	685	181.4	384.7	384.7	64.1	DE
gene:Solyc05g009650.4	Solyc05g009650.4	M82Dr_vs_M82Ir	6	2.58202	up	3.20707e-06	8.09683e-06	93	49.8	46.8	46.8	7.5	DE
gene:Solyc05g008880.1	Solyc05g008880.1	M82Dr_vs_M82Ir	6	2.58189	up	7.29603e-06	1.7731e-05	96	25.7	42.9	42.9	7.4	DE
gene:Solyc06g084320.1	Solyc06g084320.1	M82Dr_vs_M82Ir	6	2.58115	up	1e-20	1e-20	1431	503.5	951.1	951.1	159.5	DE
gene:Solyc07g047960.3	Solyc07g047960.3	M82Dr_vs_M82Ir	6	2.57736	up	1e-20	1e-20	928	327.4	591.1	591.1	98.4	DE
gene:Solyc10g009120.2	Solyc10g009120.2	M82Dr_vs_M82Ir	6	2.57689	up	0.00041949	0.00082219	512	255.3	337.1	337.1	56.9	DE
gene:Solyc05g056030.3	Solyc05g056030.3	M82Dr_vs_M82Ir	5.9	2.5671	up	1e-20	1e-20	959	317.6	594.7	594.7	100.3	DE
gene:Solyc01g097630.3	Solyc01g097630.3	M82Dr_vs_M82Ir	5.9	2.56419	up	2.87663e-09	9.74112e-09	106	34.4	67.9	67.9	11.8	DE
gene:Solyc12g019945.1	Solyc12g019945.1	M82Dr_vs_M82Ir	5.9	2.56206	up	8.68183e-05	0.000186274	57	23.2	38.2	38.2	6.4	DE
gene:Solyc04g078920.3	Solyc04g078920.3	M82Dr_vs_M82Ir	5.9	2.56153	up	1e-20	1e-20	4842	1741.9	2818.9	2818.9	478.2	DE
gene:Solyc07g056200.3	Solyc07g056200.3	M82Dr_vs_M82Ir	5.9	2.56125	up	0.00473137	0.00800533	379	134	156.4	156.4	26.7	DE
gene:Solyc02g082270.3	Solyc02g082270.3	M82Dr_vs_M82Ir	5.9	2.56085	up	1e-20	1e-20	4500	2290.3	3133.4	3133.4	531.6	DE
gene:Solyc04g025210.4	Solyc04g025210.4	M82Dr_vs_M82Ir	5.9	2.55593	up	1e-20	1e-20	342	141.7	224.6	224.6	38.7	DE
gene:Solyc10g074880.3	Solyc10g074880.3	M82Dr_vs_M82Ir	5.9	2.55247	up	1e-20	1e-20	2051	598.2	1321.5	1321.5	225	DE
gene:Solyc12g010550.1	Solyc12g010550.1	M82Dr_vs_M82Ir	5.9	2.55229	up	1e-20	1e-20	8825	3159.6	5697.3	5697.3	972.4	DE
gene:Solyc09g014860.3	Solyc09g014860.3	M82Dr_vs_M82Ir	5.9	2.55211	up	6.59948e-08	1.98729e-07	186	56.9	97.9	97.9	16.9	DE
gene:Solyc06g150119.1	Solyc06g150119.1	M82Dr_vs_M82Ir	5.9	2.54848	up	1.98135e-09	6.81059e-09	99	46.5	70.4	70.4	12.6	DE
gene:Solyc01g066620.4	Solyc01g066620.4	M82Dr_vs_M82Ir	5.9	2.54844	up	1.8521e-06	4.80281e-06	72	26.2	43.3	43.3	7.4	DE
gene:Solyc02g032950.3	Solyc02g032950.3	M82Dr_vs_M82Ir	5.8	2.54274	up	1.38022e-18	9.03996e-18	1300	409	740.2	740.2	127.6	DE
gene:Solyc11g072610.3	Solyc11g072610.3	M82Dr_vs_M82Ir	5.8	2.54089	up	1e-20	1e-20	358	134.3	207.7	207.7	35.5	DE
gene:Solyc11g010160.1	Solyc11g010160.1	M82Dr_vs_M82Ir	5.8	2.54086	up	1.76419e-06	4.58625e-06	99	25.5	56.6	56.6	9.8	DE
gene:Solyc07g005210.3	Solyc07g005210.3	M82Dr_vs_M82Ir	5.8	2.53981	up	1e-20	1e-20	20438	6488.4	10445.3	10445.3	1796.4	DE
gene:Solyc03g121930.3	Solyc03g121930.3	M82Dr_vs_M82Ir	5.8	2.53874	up	1e-20	1e-20	427	161.6	280.7	280.7	47.8	DE
gene:Solyc04g081755.2	Solyc04g081755.2	M82Dr_vs_M82Ir	5.8	2.53831	up	1e-20	1e-20	926	250.1	512.4	512.4	87.7	DE
gene:Solyc09g090070.1	Solyc09g090070.1	M82Dr_vs_M82Ir	5.8	2.53739	up	6.88108e-11	2.66113e-10	961	256.7	479.9	479.9	82.6	DE
gene:Solyc07g062970.3	Solyc07g062970.3	M82Dr_vs_M82Ir	5.8	2.53689	up	1e-20	1e-20	3144	967.6	1981.4	1981.4	341.3	DE
gene:Solyc06g011380.2	Solyc06g011380.2	M82Dr_vs_M82Ir	5.8	2.5364	up	1.68333e-07	4.85844e-07	306	88.9	144	144	24.7	DE
gene:Solyc06g082440.1	Solyc06g082440.1	M82Dr_vs_M82Ir	5.8	2.53407	up	6.3651e-09	2.09198e-08	1250	609.4	723.3	723.3	125.1	DE
gene:Solyc03g117010.4	Solyc03g117010.4	M82Dr_vs_M82Ir	5.8	2.53399	up	1e-20	1e-20	2255	884.6	1475.1	1475.1	254.7	DE
gene:Solyc08g007160.3	Solyc08g007160.3	M82Dr_vs_M82Ir	5.8	2.53169	up	1.82796e-12	7.96422e-12	358	170.3	230	230	40.4	DE
gene:Solyc04g005420.4	Solyc04g005420.4	M82Dr_vs_M82Ir	5.8	2.53022	up	1e-20	1e-20	3241	1125.6	2144	2144	371.1	DE
gene:Solyc11g008380.3	Solyc11g008380.3	M82Dr_vs_M82Ir	5.8	2.52511	up	1e-20	1e-20	682	218.9	433.6	433.6	74.9	DE
gene:Solyc04g076670.3	Solyc04g076670.3	M82Dr_vs_M82Ir	5.7	2.52035	up	1e-20	1e-20	3704	1550.4	2542.3	2542.3	444.1	DE
gene:Solyc05g015490.4	Solyc05g015490.4	M82Dr_vs_M82Ir	5.7	2.51798	up	1e-20	1e-20	6305	2289.5	4443.3	4443.3	776.2	DE
gene:Solyc02g067090.4	Solyc02g067090.4	M82Dr_vs_M82Ir	5.7	2.51796	up	1e-20	1e-20	2374	775.4	1243.5	1243.5	216.8	DE
gene:Solyc04g007120.4	Solyc04g007120.4	M82Dr_vs_M82Ir	5.7	2.51761	up	1e-20	1e-20	4939	1851.5	3286.2	3286.2	574	DE
gene:Solyc07g053550.3	Solyc07g053550.3	M82Dr_vs_M82Ir	5.7	2.51514	up	1.45074e-06	3.80348e-06	459	191.3	231.4	231.4	41	DE
gene:Solyc07g024000.3	Solyc07g024000.3	M82Dr_vs_M82Ir	5.7	2.51453	up	1e-20	1e-20	3892	1347.9	2463.9	2463.9	430.9	DE
gene:Solyc01g067300.3	Solyc01g067300.3	M82Dr_vs_M82Ir	5.7	2.51419	up	3.80391e-08	1.17141e-07	106	40	61.9	61.9	11.4	DE
gene:Solyc07g064440.3	Solyc07g064440.3	M82Dr_vs_M82Ir	5.7	2.51355	up	1e-20	1e-20	2532	790.3	1548.9	1548.9	271.1	DE
gene:Solyc08g068330.3	Solyc08g068330.3	M82Dr_vs_M82Ir	5.7	2.5135	up	1.54489e-17	9.52568e-17	955	286.4	579	579	100.9	DE
gene:Solyc02g086360.3	Solyc02g086360.3	M82Dr_vs_M82Ir	5.7	2.51206	up	4.4665e-18	2.83712e-17	770	264.3	488.7	488.7	85.3	DE
gene:Solyc05g024160.3	Solyc05g024160.3	M82Dr_vs_M82Ir	5.7	2.51058	up	1e-20	1e-20	734	259.3	489.9	489.9	85.6	DE
gene:Solyc01g095460.3	Solyc01g095460.3	M82Dr_vs_M82Ir	5.7	2.51035	up	1e-20	1e-20	8364	3325.5	5656.1	5656.1	992.4	DE
gene:Solyc10g085280.1	Solyc10g085280.1	M82Dr_vs_M82Ir	5.7	2.51029	up	2.25439e-11	9.07768e-11	317	108.8	171.3	171.3	29.4	DE
gene:Solyc01g058470.1	Solyc01g058470.1	M82Dr_vs_M82Ir	5.7	2.50888	up	1.60479e-09	5.56427e-09	92	32.6	62.1	62.1	11	DE
gene:Solyc11g006200.2	Solyc11g006200.2	M82Dr_vs_M82Ir	5.7	2.50388	up	1e-20	1e-20	372	128.4	260.8	260.8	45.1	DE
gene:Solyc05g007060.4	Solyc05g007060.4	M82Dr_vs_M82Ir	5.7	2.50331	up	1.7539e-18	1.14089e-17	2900	875.1	1658	1658	291.6	DE
gene:Solyc05g008820.4	Solyc05g008820.4	M82Dr_vs_M82Ir	5.7	2.5025	up	7.06224e-07	1.91698e-06	117	36.6	66.2	66.2	12.1	DE
gene:Solyc01g098340.3	Solyc01g098340.3	M82Dr_vs_M82Ir	5.7	2.50053	up	1e-20	1e-20	2082	731.6	1256	1256	222.2	DE
gene:Solyc02g083000.1	Solyc02g083000.1	M82Dr_vs_M82Ir	5.7	2.49946	up	1.42408e-11	5.82868e-11	136	39	82.8	82.8	14.7	DE
gene:Solyc10g055800.2	Solyc10g055800.2	M82Dr_vs_M82Ir	5.6	2.49454	up	0.000255822	0.000516337	2138	612.7	975.6	975.6	173.4	DE
gene:Solyc09g089880.3	Solyc09g089880.3	M82Dr_vs_M82Ir	5.6	2.49434	up	1e-20	1e-20	1079	348.6	655.3	655.3	116	DE
gene:Solyc01g099100.4	Solyc01g099100.4	M82Dr_vs_M82Ir	5.6	2.49357	up	1e-20	1e-20	4019	1341	2496.3	2496.3	443	DE
gene:Solyc08g082960.3	Solyc08g082960.3	M82Dr_vs_M82Ir	5.6	2.4901	up	1.31262e-14	6.66634e-14	233	83.7	128.5	128.5	23.4	DE
gene:Solyc03g118620.3	Solyc03g118620.3	M82Dr_vs_M82Ir	5.6	2.48348	up	1e-20	1e-20	3903	1612.1	2592.9	2592.9	463.8	DE
gene:Solyc01g066290.2	Solyc01g066290.2	M82Dr_vs_M82Ir	5.6	2.48145	up	3.57229e-17	2.14523e-16	639	243.9	369.5	369.5	66.4	DE
gene:Solyc07g045140.4	Solyc07g045140.4	M82Dr_vs_M82Ir	5.6	2.47754	up	1e-20	1e-20	2615	997.6	1731.9	1731.9	311.4	DE
gene:Solyc01g088090.3	Solyc01g088090.3	M82Dr_vs_M82Ir	5.6	2.47732	up	1.0136e-18	6.68877e-18	4957	1449.8	2737	2737	490.7	DE
gene:Solyc09g007460.4	Solyc09g007460.4	M82Dr_vs_M82Ir	5.6	2.47667	up	1e-20	1e-20	451	168	304.4	304.4	55.1	DE
gene:Solyc10g049970.2	Solyc10g049970.2	M82Dr_vs_M82Ir	5.6	2.47453	up	1e-20	1e-20	2125	736.4	1152.4	1152.4	208.4	DE
gene:Solyc03g113770.3	Solyc03g113770.3	M82Dr_vs_M82Ir	5.5	2.46931	up	1e-20	1e-20	888	333	567.1	567.1	102.4	DE
gene:Solyc05g008380.4	Solyc05g008380.4	M82Dr_vs_M82Ir	5.5	2.46913	up	5.60574e-19	3.75817e-18	2054	707.2	1202.3	1202.3	217.1	DE
gene:Solyc03g111500.3	Solyc03g111500.3	M82Dr_vs_M82Ir	5.5	2.466	up	3.9658e-11	1.56325e-10	109	46.5	72.4	72.4	13	DE
gene:Solyc11g067260.3	Solyc11g067260.3	M82Dr_vs_M82Ir	5.5	2.46445	up	1e-20	1e-20	2266	794.7	1457.5	1457.5	263.5	DE
gene:Solyc01g098950.3	Solyc01g098950.3	M82Dr_vs_M82Ir	5.5	2.46256	up	7.50629e-05	0.000162582	60	21.4	32.4	32.4	6	DE
gene:Solyc01g100810.3	Solyc01g100810.3	M82Dr_vs_M82Ir	5.5	2.46225	up	7.29632e-11	2.81327e-10	9289	2473.6	5024.1	5024.1	911.6	DE
gene:Solyc01g101060.4	Solyc01g101060.4	M82Dr_vs_M82Ir	5.5	2.46176	up	1e-20	1e-20	57127	25253.5	39281	39281	7130.3	DE
gene:Solyc01g106250.4	Solyc01g106250.4	M82Dr_vs_M82Ir	5.5	2.45714	up	3.35203e-10	1.23067e-09	155	48.3	89.9	89.9	16.5	DE
gene:Solyc02g091630.1	Solyc02g091630.1	M82Dr_vs_M82Ir	5.5	2.45688	up	1.43823e-05	3.38583e-05	50	23.5	30.8	30.8	6	DE
gene:Solyc09g090500.3	Solyc09g090500.3	M82Dr_vs_M82Ir	5.5	2.45667	up	6.93276e-16	3.84375e-15	904	291.8	441.7	441.7	80.3	DE
gene:Solyc04g074140.4	Solyc04g074140.4	M82Dr_vs_M82Ir	5.5	2.45658	up	1e-20	1e-20	1380	551.1	955.7	955.7	174.2	DE
gene:Solyc03g026020.3	Solyc03g026020.3	M82Dr_vs_M82Ir	5.5	2.45532	up	1e-20	1e-20	3907	1730.8	2728.3	2728.3	498.8	DE
gene:Solyc01g080910.2	Solyc01g080910.2	M82Dr_vs_M82Ir	5.5	2.45486	up	0.000161544	0.000334598	1420	587.3	872.2	872.2	158.9	DE
gene:Solyc02g091680.4	Solyc02g091680.4	M82Dr_vs_M82Ir	5.5	2.45411	up	1e-20	1e-20	932	282.4	526.1	526.1	95.1	DE
gene:Solyc03g123710.3	Solyc03g123710.3	M82Dr_vs_M82Ir	5.5	2.45255	up	1.60486e-14	8.11103e-14	380	147.9	187.9	187.9	34.7	DE
gene:Solyc03g006990.1	Solyc03g006990.1	M82Dr_vs_M82Ir	5.5	2.45241	up	1.51869e-07	4.40182e-07	96	29.4	60.8	60.8	11	DE
gene:Solyc03g032180.3	Solyc03g032180.3	M82Dr_vs_M82Ir	5.5	2.44961	up	1e-20	1e-20	489	206.9	339.4	339.4	62.5	DE
gene:Solyc06g068330.1	Solyc06g068330.1	M82Dr_vs_M82Ir	5.5	2.44789	up	0.000559372	0.00107745	58	20.1	35.3	35.3	6.7	DE
gene:Solyc02g080520.4	Solyc02g080520.4	M82Dr_vs_M82Ir	5.4	2.44525	up	1.41502e-07	4.11278e-07	640	144.4	306.6	306.6	56.1	DE
gene:Solyc11g005560.3	Solyc11g005560.3	M82Dr_vs_M82Ir	5.4	2.44419	up	1e-20	1e-20	559	212.4	377.1	377.1	68.8	DE
gene:Solyc08g015820.1	Solyc08g015820.1	M82Dr_vs_M82Ir	5.4	2.44328	up	1.91037e-06	4.94572e-06	75	21	43.9	43.9	8	DE
gene:Solyc06g062460.3	Solyc06g062460.3	M82Dr_vs_M82Ir	5.4	2.44184	up	2.36994e-10	8.79695e-10	879	244	413.1	413.1	75.8	DE
gene:Solyc09g150101.1	Solyc09g150101.1	M82Dr_vs_M82Ir	5.4	2.44167	up	7.19691e-08	2.15799e-07	75	28.9	53.7	53.7	10.2	DE
gene:Solyc06g036170.1	Solyc06g036170.1	M82Dr_vs_M82Ir	5.4	2.43784	up	1e-20	1e-20	3736	1253.3	2192.6	2192.6	405.2	DE
gene:Solyc12g038160.2	Solyc12g038160.2	M82Dr_vs_M82Ir	5.4	2.43652	up	1e-20	1e-20	1074	457.9	760.1	760.1	140.3	DE
gene:Solyc01g108560.4	Solyc01g108560.4	M82Dr_vs_M82Ir	5.4	2.4356	up	3.02573e-06	7.6577e-06	87	27.3	44.3	44.3	7.9	DE
gene:Solyc09g007310.3	Solyc09g007310.3	M82Dr_vs_M82Ir	5.4	2.43367	up	1e-20	1e-20	1046	407.1	702.2	702.2	130.2	DE
gene:Solyc09g082570.3	Solyc09g082570.3	M82Dr_vs_M82Ir	5.4	2.43284	up	1e-20	1e-20	686	291.9	460.7	460.7	86.2	DE
gene:Solyc10g055810.2	Solyc10g055810.2	M82Dr_vs_M82Ir	5.4	2.43276	up	1.30699e-07	3.81296e-07	2031	632.4	1083.7	1083.7	201.2	DE
gene:Solyc11g006740.3	Solyc11g006740.3	M82Dr_vs_M82Ir	5.4	2.43041	up	1.44998e-11	5.93024e-11	175	111.6	110.3	110.3	20.4	DE
gene:Solyc06g071770.4	Solyc06g071770.4	M82Dr_vs_M82Ir	5.4	2.42959	up	1e-20	1e-20	2294	779.7	1505.5	1505.5	278.8	DE
gene:Solyc11g006750.1	Solyc11g006750.1	M82Dr_vs_M82Ir	5.4	2.42927	up	2.28755e-09	7.81525e-09	116	50.2	72.1	72.1	13.7	DE
gene:Solyc07g054470.1	Solyc07g054470.1	M82Dr_vs_M82Ir	5.4	2.42711	up	3.00937e-11	1.19876e-10	1466	397.7	767.1	767.1	143.3	DE
gene:Solyc05g007895.1	Solyc05g007895.1	M82Dr_vs_M82Ir	5.4	2.42575	up	1e-20	1e-20	834	217	465.9	465.9	87.4	DE
gene:Solyc02g068240.4	Solyc02g068240.4	M82Dr_vs_M82Ir	5.4	2.42167	up	1e-20	1e-20	1722	733.3	1117.2	1117.2	208.7	DE
gene:Solyc06g076270.3	Solyc06g076270.3	M82Dr_vs_M82Ir	5.4	2.42143	up	6.22439e-10	2.22988e-09	320	91.1	158.7	158.7	29.3	DE
gene:Solyc04g017690.3	Solyc04g017690.3	M82Dr_vs_M82Ir	5.3	2.4195	up	1e-20	1e-20	4807	2080.2	3114.7	3114.7	582.6	DE
gene:Solyc01g009860.3	Solyc01g009860.3	M82Dr_vs_M82Ir	5.3	2.41918	up	8.28836e-12	3.45372e-11	3540	1067.5	1969.6	1969.6	368.7	DE
gene:Solyc04g064545.1	Solyc04g064545.1	M82Dr_vs_M82Ir	5.3	2.41856	up	4.41139e-14	2.15249e-13	212	99.2	149.5	149.5	28	DE
gene:Solyc03g120160.1	Solyc03g120160.1	M82Dr_vs_M82Ir	5.3	2.4171	up	1e-20	3.17894e-20	302	127.9	203	203	39	DE
gene:Solyc03g059110.1	Solyc03g059110.1	M82Dr_vs_M82Ir	5.3	2.41343	up	0.000329617	0.000654896	118	60.5	71	71	13.4	DE
gene:Solyc08g065610.3	Solyc08g065610.3	M82Dr_vs_M82Ir	5.3	2.41155	up	3.13893e-16	1.7777e-15	6934	1907.5	3786.6	3786.6	711.7	DE
gene:Solyc04g077750.2	Solyc04g077750.2	M82Dr_vs_M82Ir	5.3	2.40977	up	3.55754e-09	1.19507e-08	175	66.9	98.9	98.9	18.9	DE
gene:Solyc03g119520.4	Solyc03g119520.4	M82Dr_vs_M82Ir	5.3	2.40884	up	1e-20	1e-20	2104	1126.4	1432.2	1432.2	270.5	DE
gene:Solyc03g032090.1	Solyc03g032090.1	M82Dr_vs_M82Ir	5.3	2.40822	up	1e-20	1e-20	2952	867.6	1809	1809	340.5	DE
gene:Solyc10g080010.2	Solyc10g080010.2	M82Dr_vs_M82Ir	5.3	2.4079	up	3.12976e-06	7.90803e-06	137	42.3	81.8	81.8	15.6	DE
gene:Solyc04g078195.1	Solyc04g078195.1	M82Dr_vs_M82Ir	5.3	2.40761	up	7.68268e-11	2.95703e-10	3352	1114.9	1845.9	1845.9	348.3	DE
gene:Solyc11g020710.2	Solyc11g020710.2	M82Dr_vs_M82Ir	5.3	2.40746	up	1.71595e-06	4.4667e-06	62	21.2	37.1	37.1	7.1	DE
gene:Solyc11g065950.3	Solyc11g065950.3	M82Dr_vs_M82Ir	5.3	2.40725	up	1e-20	1e-20	1373	535.1	957	957	180.8	DE
gene:Solyc10g087030.1	Solyc10g087030.1	M82Dr_vs_M82Ir	5.3	2.40707	up	2.34449e-09	8.00725e-09	178	104.8	110	110	21	DE
gene:Solyc12g096430.1	Solyc12g096430.1	M82Dr_vs_M82Ir	5.3	2.4068	up	1.40047e-14	7.09933e-14	135	57.8	84.2	84.2	16.1	DE
gene:Solyc09g064780.3	Solyc09g064780.3	M82Dr_vs_M82Ir	5.3	2.40595	up	1e-20	1e-20	336	135.2	219.8	219.8	41.2	DE
gene:Solyc06g066460.3	Solyc06g066460.3	M82Dr_vs_M82Ir	5.3	2.40428	up	1e-20	1e-20	1017	330.8	615	615	115.6	DE
gene:Solyc01g006930.3	Solyc01g006930.3	M82Dr_vs_M82Ir	5.3	2.40331	up	1e-20	1e-20	1114	364.1	675	675	127.4	DE
gene:Solyc10g008130.3	Solyc10g008130.3	M82Dr_vs_M82Ir	5.3	2.40255	up	1e-20	1e-20	1312	518.4	826.9	826.9	156.1	DE
gene:Solyc02g088910.3	Solyc02g088910.3	M82Dr_vs_M82Ir	5.3	2.40204	up	1e-20	1e-20	9039	3044.7	5685	5685	1076.1	DE
gene:Solyc02g068660.3	Solyc02g068660.3	M82Dr_vs_M82Ir	5.3	2.4018	up	5.40504e-07	1.48352e-06	87	33.4	54	54	10.4	DE
gene:Solyc03g083400.3	Solyc03g083400.3	M82Dr_vs_M82Ir	5.3	2.40159	up	1e-20	1e-20	4072	1229.8	2225.3	2225.3	421.7	DE
gene:Solyc11g016940.2	Solyc11g016940.2	M82Dr_vs_M82Ir	5.3	2.40153	up	1e-20	1e-20	982	357	634.5	634.5	120	DE
gene:Solyc07g063110.4	Solyc07g063110.4	M82Dr_vs_M82Ir	5.3	2.40035	up	1e-20	1e-20	806	249.9	456.8	456.8	86.9	DE
gene:Solyc05g006980.3	Solyc05g006980.3	M82Dr_vs_M82Ir	5.3	2.3994	up	1e-20	1e-20	1001	360.6	703.2	703.2	134.3	DE
gene:Solyc01g011080.3	Solyc01g011080.3	M82Dr_vs_M82Ir	5.3	2.39936	up	6.64626e-07	1.80765e-06	60	21.9	36.4	36.4	6.8	DE
gene:Solyc09g011020.4	Solyc09g011020.4	M82Dr_vs_M82Ir	5.3	2.39794	up	1e-20	1e-20	1170	406.5	716	716	135.8	DE
gene:Solyc02g038740.4	Solyc02g038740.4	M82Dr_vs_M82Ir	5.3	2.39682	up	3.67882e-16	2.07113e-15	152	62.6	99.8	99.8	19	DE
gene:Solyc11g072660.2	Solyc11g072660.2	M82Dr_vs_M82Ir	5.3	2.3943	up	1e-20	1e-20	1585	691.2	995.9	995.9	189.7	DE
gene:Solyc05g056350.3	Solyc05g056350.3	M82Dr_vs_M82Ir	5.3	2.39411	up	1e-20	1e-20	4129	1321.5	2296.3	2296.3	436.1	DE
gene:Solyc07g007130.1	Solyc07g007130.1	M82Dr_vs_M82Ir	5.2	2.39206	up	5.41447e-05	0.000119389	534	232	293.2	293.2	56.2	DE
gene:Solyc01g067800.3	Solyc01g067800.3	M82Dr_vs_M82Ir	5.2	2.39032	up	1e-20	1e-20	1340	519.6	778.6	778.6	149.4	DE
gene:Solyc11g012420.2	Solyc11g012420.2	M82Dr_vs_M82Ir	5.2	2.38706	up	3.73504e-05	8.39216e-05	66	19.6	35	35	6.4	DE
gene:Solyc09g014450.4	Solyc09g014450.4	M82Dr_vs_M82Ir	5.2	2.38698	up	1e-20	1e-20	819	306.6	509.6	509.6	97.7	DE
gene:Solyc04g079940.3	Solyc04g079940.3	M82Dr_vs_M82Ir	5.2	2.3855	up	1.26296e-14	6.42306e-14	1195	742.4	829.4	829.4	159	DE
gene:Solyc06g009070.3	Solyc06g009070.3	M82Dr_vs_M82Ir	5.2	2.38247	up	1.94277e-20	1.41704e-19	350	132.2	226.9	226.9	43.6	DE
gene:Solyc08g080380.4	Solyc08g080380.4	M82Dr_vs_M82Ir	5.2	2.38195	up	2.188e-12	9.48567e-12	215	88.5	140.4	140.4	27.1	DE
gene:Solyc09g092750.3	Solyc09g092750.3	M82Dr_vs_M82Ir	5.2	2.3801	up	3.18815e-12	1.36486e-11	356	187.4	191	191	37.1	DE
gene:Solyc03g119060.3	Solyc03g119060.3	M82Dr_vs_M82Ir	5.2	2.37624	up	1e-20	1e-20	5829	2364.3	3987.8	3987.8	768.4	DE
gene:Solyc01g150152.1	Solyc01g150152.1	M82Dr_vs_M82Ir	5.2	2.37561	up	1.54241e-14	7.80622e-14	3281	1049.7	1837.4	1837.4	355	DE
gene:Solyc02g090290.3	Solyc02g090290.3	M82Dr_vs_M82Ir	5.2	2.37273	up	1.95126e-07	5.60218e-07	114	42.8	58.4	58.4	11.4	DE
gene:Solyc08g081830.3	Solyc08g081830.3	M82Dr_vs_M82Ir	5.2	2.37093	up	1e-20	1e-20	2183	776.9	1444.7	1444.7	279.6	DE
gene:Solyc01g079290.1	Solyc01g079290.1	M82Dr_vs_M82Ir	5.2	2.36872	up	1.885e-06	4.88351e-06	54	24.6	34.7	34.7	7	DE
gene:Solyc04g079090.4	Solyc04g079090.4	M82Dr_vs_M82Ir	5.2	2.36851	up	1e-20	1e-20	1661	599.3	1055.3	1055.3	204.2	DE
gene:Solyc06g054010.3	Solyc06g054010.3	M82Dr_vs_M82Ir	5.2	2.36565	up	1e-20	1e-20	5424	2166.5	3480.8	3480.8	675.8	DE
gene:Solyc04g082460.4	Solyc04g082460.4	M82Dr_vs_M82Ir	5.2	2.36555	up	1.83382e-13	8.58987e-13	371	124.4	242.7	242.7	46.9	DE
gene:Solyc03g006500.3	Solyc03g006500.3	M82Dr_vs_M82Ir	5.1	2.36374	up	5.14905e-11	2.0112e-10	1706	662.3	989.7	989.7	192	DE
gene:Solyc02g092070.3	Solyc02g092070.3	M82Dr_vs_M82Ir	5.1	2.36163	up	3.47165e-09	1.16694e-08	552	128	239.7	239.7	46.9	DE
gene:Solyc07g007120.3	Solyc07g007120.3	M82Dr_vs_M82Ir	5.1	2.36145	up	1e-20	1e-20	12156	4872.3	8242.6	8242.6	1603.9	DE
gene:Solyc07g065590.4	Solyc07g065590.4	M82Dr_vs_M82Ir	5.1	2.36097	up	3.08e-12	1.31986e-11	348	138	222.4	222.4	43.7	DE
gene:Solyc03g007060.3	Solyc03g007060.3	M82Dr_vs_M82Ir	5.1	2.3599	up	2.02431e-14	1.01512e-13	202	72.3	116.2	116.2	23	DE
gene:Solyc12g014110.2	Solyc12g014110.2	M82Dr_vs_M82Ir	5.1	2.35898	up	2.92884e-17	1.76951e-16	459	161.8	268.5	268.5	51.8	DE
gene:Solyc04g079300.3	Solyc04g079300.3	M82Dr_vs_M82Ir	5.1	2.35823	up	1e-20	1e-20	4223	1518.1	2740.6	2740.6	533.6	DE
gene:Solyc10g086780.2	Solyc10g086780.2	M82Dr_vs_M82Ir	5.1	2.35526	up	1e-20	1e-20	1177	409.7	674.4	674.4	132.1	DE
gene:Solyc09g010230.2	Solyc09g010230.2	M82Dr_vs_M82Ir	5.1	2.35508	up	2.55257e-20	1.844e-19	765	393.3	474	474	92.6	DE
gene:Solyc12g017850.2	Solyc12g017850.2	M82Dr_vs_M82Ir	5.1	2.35455	up	8.95144e-10	3.16693e-09	310	92.6	180.7	180.7	35.3	DE
gene:Solyc04g071990.3	Solyc04g071990.3	M82Dr_vs_M82Ir	5.1	2.35146	up	1.72539e-12	7.53231e-12	657	185.8	353.2	353.2	69.4	DE
gene:Solyc09g082690.3	Solyc09g082690.3	M82Dr_vs_M82Ir	5.1	2.34311	up	1.14345e-16	6.64425e-16	26584	7845.4	14543.2	14543.2	2865.7	DE
gene:Solyc04g077810.1	Solyc04g077810.1	M82Dr_vs_M82Ir	5.1	2.34275	up	2.47523e-06	6.33466e-06	62	25.5	37.1	37.1	7.3	DE
gene:Solyc06g062400.2	Solyc06g062400.2	M82Dr_vs_M82Ir	5.1	2.34164	up	1e-20	1e-20	1139	353	681.1	681.1	135.1	DE
gene:Solyc09g042780.2	Solyc09g042780.2	M82Dr_vs_M82Ir	5.1	2.33816	up	1.32573e-19	9.20067e-19	597	194.3	325.1	325.1	63.7	DE
gene:Solyc12g008500.2	Solyc12g008500.2	M82Dr_vs_M82Ir	5.1	2.33754	up	1.09162e-11	4.50497e-11	359	139	218.8	218.8	43.5	DE
gene:Solyc01g109910.4	Solyc01g109910.4	M82Dr_vs_M82Ir	5.1	2.33695	up	1e-20	1e-20	3893	1502.8	2534	2534	502	DE
gene:Solyc11g067010.2	Solyc11g067010.2	M82Dr_vs_M82Ir	5.1	2.33636	up	1e-20	1e-20	2458	988.6	1519.4	1519.4	302.1	DE
gene:Solyc04g064850.3	Solyc04g064850.3	M82Dr_vs_M82Ir	5	2.33582	up	1e-20	1e-20	577	225.4	374.5	374.5	73.9	DE
gene:Solyc03g120155.1	Solyc03g120155.1	M82Dr_vs_M82Ir	5	2.33275	up	1.24401e-06	3.29027e-06	96	42.7	66.2	66.2	13.4	DE
gene:Solyc08g067410.2	Solyc08g067410.2	M82Dr_vs_M82Ir	5	2.33229	up	1e-20	1e-20	1908	701.9	1216.3	1216.3	242.3	DE
gene:Solyc10g076600.2	Solyc10g076600.2	M82Dr_vs_M82Ir	5	2.33226	up	1e-20	1e-20	2497	720.8	1385.7	1385.7	274.6	DE
gene:Solyc02g070020.1	Solyc02g070020.1	M82Dr_vs_M82Ir	5	2.33046	up	0.000328166	0.00065225	347	135.3	185	185	36.8	DE
gene:Solyc10g074970.1	Solyc10g074970.1	M82Dr_vs_M82Ir	5	2.32553	up	1e-20	1e-20	949	383.1	648.7	648.7	128.7	DE
gene:Solyc04g074730.1	Solyc04g074730.1	M82Dr_vs_M82Ir	5	2.32465	up	4.55055e-15	2.37669e-14	7754	2733.2	4268.7	4268.7	852.4	DE
gene:Solyc11g012290.2	Solyc11g012290.2	M82Dr_vs_M82Ir	5	2.32448	up	1e-20	1e-20	1656	644	1153.6	1153.6	231.1	DE
gene:Solyc01g068500.4	Solyc01g068500.4	M82Dr_vs_M82Ir	5	2.32431	up	1.04816e-10	3.9936e-10	223	76.4	129.1	129.1	25.5	DE
gene:Solyc06g051540.4	Solyc06g051540.4	M82Dr_vs_M82Ir	5	2.32329	up	9.26505e-19	6.13067e-18	421	175.6	294.2	294.2	58.6	DE
gene:Solyc05g015610.3	Solyc05g015610.3	M82Dr_vs_M82Ir	5	2.32257	up	1.195e-20	8.82797e-20	14538	5039.5	9280.8	9280.8	1855.6	DE
gene:Solyc08g065350.4	Solyc08g065350.4	M82Dr_vs_M82Ir	5	2.32043	up	1e-20	1e-20	948	382.6	594.1	594.1	119	DE
gene:Solyc04g025880.4	Solyc04g025880.4	M82Dr_vs_M82Ir	5	2.31807	up	1.58582e-06	4.14224e-06	75	28.3	52.3	52.3	10.2	DE
gene:Solyc11g070175.1	Solyc11g070175.1	M82Dr_vs_M82Ir	5	2.31664	up	1e-20	1e-20	692	269.1	481	481	95.8	DE
gene:Solyc10g044880.1	Solyc10g044880.1	M82Dr_vs_M82Ir	5	2.31478	up	5.26031e-08	1.5981e-07	127	32.3	62.6	62.6	12.4	DE
gene:Solyc06g011370.4	Solyc06g011370.4	M82Dr_vs_M82Ir	5	2.31417	up	2.04297e-07	5.85323e-07	513	160.1	258	258	51.5	DE
gene:Solyc03g121280.4	Solyc03g121280.4	M82Dr_vs_M82Ir	5	2.31092	up	1e-20	1e-20	1494	429.1	828.2	828.2	167.4	DE
gene:Solyc01g096340.3	Solyc01g096340.3	M82Dr_vs_M82Ir	5	2.30994	up	1e-20	1e-20	7862	2617.5	4380	4380	884.1	DE
gene:Solyc04g079470.3	Solyc04g079470.3	M82Dr_vs_M82Ir	5	2.30853	up	0.000324111	0.000644717	87	45	56.7	56.7	11.5	DE
gene:Solyc04g009470.4	Solyc04g009470.4	M82Dr_vs_M82Ir	5	2.30783	up	1.45887e-11	5.96324e-11	190	74.1	116.1	116.1	23.7	DE
gene:Solyc09g008230.3	Solyc09g008230.3	M82Dr_vs_M82Ir	5	2.30776	up	1e-20	1e-20	11809	5009.8	8296.2	8296.2	1676.1	DE
gene:Solyc11g013470.1	Solyc11g013470.1	M82Dr_vs_M82Ir	4.9	2.30534	up	5.43097e-19	3.6477e-18	451	160.9	296.5	296.5	60.1	DE
gene:Solyc02g062960.4	Solyc02g062960.4	M82Dr_vs_M82Ir	4.9	2.30502	up	0.00019659	0.000402692	163	52.9	70.4	70.4	14.6	DE
gene:Solyc01g099880.4	Solyc01g099880.4	M82Dr_vs_M82Ir	4.9	2.30454	up	3.13166e-18	2.00788e-17	2153	717	1410.2	1410.2	286	DE
gene:Solyc07g053830.3	Solyc07g053830.3	M82Dr_vs_M82Ir	4.9	2.30272	up	4.08847e-19	2.75871e-18	2246	749.1	1344.1	1344.1	272.3	DE
gene:Solyc03g025680.3	Solyc03g025680.3	M82Dr_vs_M82Ir	4.9	2.30175	up	3.0044e-17	1.81366e-16	609	260.8	379.7	379.7	77.6	DE
gene:Solyc06g053170.4	Solyc06g053170.4	M82Dr_vs_M82Ir	4.9	2.29979	up	1e-20	1e-20	1333	449.6	804.3	804.3	164.2	DE
gene:Solyc08g076050.4	Solyc08g076050.4	M82Dr_vs_M82Ir	4.9	2.29779	up	6.79577e-08	2.04264e-07	460	121	222.5	222.5	45.6	DE
gene:Solyc06g050303.1	Solyc06g050303.1	M82Dr_vs_M82Ir	4.9	2.29481	up	6.74736e-08	2.02931e-07	116	39.9	72.1	72.1	14	DE
gene:Solyc12g096460.3	Solyc12g096460.3	M82Dr_vs_M82Ir	4.9	2.29438	up	1e-20	1e-20	1366	526	842.6	842.6	172.8	DE
gene:Solyc01g080720.4	Solyc01g080720.4	M82Dr_vs_M82Ir	4.9	2.29431	up	2.24659e-15	1.20292e-14	203	72.3	134.9	134.9	26.4	DE
gene:Solyc10g085950.2	Solyc10g085950.2	M82Dr_vs_M82Ir	4.9	2.29344	up	4.60249e-12	1.94336e-11	159	49	112.1	112.1	23.3	DE
gene:Solyc03g121040.4	Solyc03g121040.4	M82Dr_vs_M82Ir	4.9	2.29341	up	3.77046e-19	2.5457e-18	413	137.8	265.2	265.2	54	DE
gene:Solyc10g009160.3	Solyc10g009160.3	M82Dr_vs_M82Ir	4.9	2.29311	up	1e-20	1e-20	1295	467.1	832	832	169.5	DE
gene:Solyc11g005380.2	Solyc11g005380.2	M82Dr_vs_M82Ir	4.9	2.29304	up	1e-20	1.30269e-20	2364	1203.9	1582	1582	323.4	DE
gene:Solyc02g067470.4	Solyc02g067470.4	M82Dr_vs_M82Ir	4.9	2.28955	up	9.81858e-10	3.46587e-09	2378	435.2	961.1	961.1	196.6	DE
gene:Solyc09g011600.3	Solyc09g011600.3	M82Dr_vs_M82Ir	4.9	2.28715	up	9.71359e-11	3.7126e-10	2036	885.6	1307.4	1307.4	268.7	DE
gene:Solyc02g062800.2	Solyc02g062800.2	M82Dr_vs_M82Ir	4.9	2.28664	up	2.13685e-10	7.94929e-10	713	274.7	368.8	368.8	75.7	DE
gene:Solyc07g052990.1	Solyc07g052990.1	M82Dr_vs_M82Ir	4.9	2.2866	up	2.4693e-05	5.67162e-05	160	48.7	81.9	81.9	17.2	DE
gene:Solyc06g083520.3	Solyc06g083520.3	M82Dr_vs_M82Ir	4.9	2.28634	up	1.65001e-15	8.91998e-15	1344	439.8	780.3	780.3	159.6	DE
gene:Solyc04g076300.4	Solyc04g076300.4	M82Dr_vs_M82Ir	4.9	2.28401	up	4.50341e-15	2.35431e-14	5615	2105.9	3404.9	3404.9	698.9	DE
gene:Solyc05g014100.3	Solyc05g014100.3	M82Dr_vs_M82Ir	4.9	2.28326	up	3.31759e-10	1.21884e-09	624	185.5	337.4	337.4	68.4	DE
gene:Solyc01g014250.2	Solyc01g014250.2	M82Dr_vs_M82Ir	4.9	2.28313	up	9.79396e-09	3.16662e-08	187	54.1	111.3	111.3	22.4	DE
gene:Solyc07g045460.3	Solyc07g045460.3	M82Dr_vs_M82Ir	4.9	2.28218	up	3.26413e-18	2.08914e-17	1073	396.4	676.1	676.1	139.1	DE
gene:Solyc04g076780.4	Solyc04g076780.4	M82Dr_vs_M82Ir	4.9	2.28163	up	1e-20	1.76075e-20	463	158.6	301.3	301.3	61.4	DE
gene:Solyc11g072130.2	Solyc11g072130.2	M82Dr_vs_M82Ir	4.9	2.28153	up	2.69862e-06	6.87181e-06	96	30.6	50.4	50.4	10.4	DE
gene:Solyc09g098590.4	Solyc09g098590.4	M82Dr_vs_M82Ir	4.8	2.27599	up	1e-20	1e-20	8690	3402.8	6028.7	6028.7	1244.2	DE
gene:Solyc07g066080.3	Solyc07g066080.3	M82Dr_vs_M82Ir	4.8	2.27585	up	1.50246e-18	9.82006e-18	1487	447.6	840.2	840.2	173.5	DE
gene:Solyc05g056110.3	Solyc05g056110.3	M82Dr_vs_M82Ir	4.8	2.27569	up	1.5515e-20	1.13771e-19	3116	978.5	1634	1634	338.1	DE
gene:Solyc11g005180.1	Solyc11g005180.1	M82Dr_vs_M82Ir	4.8	2.27516	up	8.60064e-05	0.000184713	73	23.8	46.1	46.1	9.2	DE
gene:Solyc08g013950.1	Solyc08g013950.1	M82Dr_vs_M82Ir	4.8	2.27373	up	0.000215191	0.000438455	94	44.3	44.6	44.6	9.5	DE
gene:Solyc10g081570.3	Solyc10g081570.3	M82Dr_vs_M82Ir	4.8	2.27119	up	0.00538703	0.00903438	10689	12642.1	6578.8	6578.8	1362.9	DE
gene:Solyc01g079650.3	Solyc01g079650.3	M82Dr_vs_M82Ir	4.8	2.27052	up	1e-20	1e-20	2299	845.4	1543.6	1543.6	320.4	DE
gene:Solyc01g090680.3	Solyc01g090680.3	M82Dr_vs_M82Ir	4.8	2.26903	up	5.87331e-18	3.70706e-17	757	354.8	437.5	437.5	91.6	DE
gene:Solyc10g006270.4	Solyc10g006270.4	M82Dr_vs_M82Ir	4.8	2.26833	up	1e-20	1e-20	1925	764.3	1229.3	1229.3	255.6	DE
gene:Solyc10g080900.3	Solyc10g080900.3	M82Dr_vs_M82Ir	4.8	2.26792	up	9.1183e-11	3.49178e-10	764	199.1	416	416	86.2	DE
gene:Solyc02g030450.3	Solyc02g030450.3	M82Dr_vs_M82Ir	4.8	2.26752	up	1.34046e-19	9.29405e-19	944	368.9	603.5	603.5	125.4	DE
gene:Solyc05g052760.4	Solyc05g052760.4	M82Dr_vs_M82Ir	4.8	2.26416	up	1e-20	1e-20	6358	2559.3	4158.6	4158.6	866	DE
gene:Solyc11g012840.2	Solyc11g012840.2	M82Dr_vs_M82Ir	4.8	2.26363	up	1e-20	1e-20	668	270.2	435	435	91.5	DE
gene:Solyc01g057910.3	Solyc01g057910.3	M82Dr_vs_M82Ir	4.8	2.26342	up	4.77154e-09	1.58393e-08	165	53.4	80.9	80.9	17.1	DE
gene:Solyc07g007330.1	Solyc07g007330.1	M82Dr_vs_M82Ir	4.8	2.26303	up	1e-20	1e-20	5184	1651.9	3086.4	3086.4	642.9	DE
gene:Solyc04g081700.3	Solyc04g081700.3	M82Dr_vs_M82Ir	4.8	2.26302	up	6.27799e-06	1.53626e-05	163	64.6	82.3	82.3	17.7	DE
gene:Solyc09g065000.4	Solyc09g065000.4	M82Dr_vs_M82Ir	4.8	2.2626	up	4.74292e-15	2.47421e-14	401	132.2	253.3	253.3	52.5	DE
gene:Solyc12g056780.2	Solyc12g056780.2	M82Dr_vs_M82Ir	4.8	2.26157	up	3.08421e-16	1.74716e-15	2389	700.6	1310.9	1310.9	273	DE
gene:Solyc05g026070.1	Solyc05g026070.1	M82Dr_vs_M82Ir	4.8	2.25889	up	4.47231e-12	1.88876e-11	175	66.3	119.9	119.9	25	DE
gene:Solyc01g079360.4	Solyc01g079360.4	M82Dr_vs_M82Ir	4.8	2.25789	up	1.1876e-16	6.89531e-16	1036	491.8	695.8	695.8	145.2	DE
gene:Solyc01g058390.3	Solyc01g058390.3	M82Dr_vs_M82Ir	4.8	2.25638	up	1e-20	1e-20	1574	602.3	1053.2	1053.2	220.4	DE
gene:Solyc07g006180.3	Solyc07g006180.3	M82Dr_vs_M82Ir	4.8	2.25597	up	5.78934e-19	3.87651e-18	2848	947.1	1556.2	1556.2	325.9	DE
gene:Solyc03g115920.3	Solyc03g115920.3	M82Dr_vs_M82Ir	4.8	2.25573	up	2.06613e-05	4.78425e-05	538	207.4	341.2	341.2	70.7	DE
gene:Solyc07g062220.3	Solyc07g062220.3	M82Dr_vs_M82Ir	4.8	2.25137	up	4.01124e-14	1.96205e-13	1207	345.3	659.5	659.5	139.2	DE
gene:Solyc07g053520.2	Solyc07g053520.2	M82Dr_vs_M82Ir	4.8	2.24996	up	1.62688e-05	3.80864e-05	72	18.8	39.2	39.2	7.9	DE
gene:Solyc04g009220.2	Solyc04g009220.2	M82Dr_vs_M82Ir	4.8	2.24899	up	2.52483e-07	7.17276e-07	88	27.5	56.2	56.2	11.3	DE
gene:Solyc08g077560.4	Solyc08g077560.4	M82Dr_vs_M82Ir	4.8	2.24836	up	1.45356e-09	5.05913e-09	765	406.3	409.6	409.6	85.8	DE
gene:Solyc10g007000.3	Solyc10g007000.3	M82Dr_vs_M82Ir	4.8	2.24795	up	1e-20	1e-20	435	155.6	287.9	287.9	60	DE
gene:Solyc10g049570.3	Solyc10g049570.3	M82Dr_vs_M82Ir	4.7	2.24618	up	1.71361e-09	5.92842e-09	92	31.3	62.2	62.2	13.1	DE
gene:Solyc01g091260.3	Solyc01g091260.3	M82Dr_vs_M82Ir	4.7	2.24609	up	1.42042e-06	3.7298e-06	1791	662.9	990.7	990.7	208.9	DE
gene:Solyc01g107360.4	Solyc01g107360.4	M82Dr_vs_M82Ir	4.7	2.24574	up	1e-20	1e-20	693	286.2	486.1	486.1	101.8	DE
gene:Solyc05g054170.4	Solyc05g054170.4	M82Dr_vs_M82Ir	4.7	2.24211	up	1.58113e-11	6.44254e-11	672	310.7	423.1	423.1	89.2	DE
gene:Solyc05g008440.3	Solyc05g008440.3	M82Dr_vs_M82Ir	4.7	2.24193	up	1e-20	1e-20	6166	2390.1	3434.8	3434.8	727.2	DE
gene:Solyc10g083270.3	Solyc10g083270.3	M82Dr_vs_M82Ir	4.7	2.24189	up	1e-20	1e-20	413	178.2	297.1	297.1	63.6	DE
gene:Solyc12g005750.1	Solyc12g005750.1	M82Dr_vs_M82Ir	4.7	2.24126	up	1.1455e-06	3.04294e-06	381	103.6	198.1	198.1	42.5	DE
gene:Solyc07g005620.2	Solyc07g005620.2	M82Dr_vs_M82Ir	4.7	2.24015	up	2.87679e-13	1.32792e-12	352	116.3	201	201	42.2	DE
gene:Solyc11g069050.2	Solyc11g069050.2	M82Dr_vs_M82Ir	4.7	2.23963	up	1e-20	1e-20	6389	2227.2	4134.9	4134.9	874.6	DE
gene:Solyc04g014887.1	Solyc04g014887.1	M82Dr_vs_M82Ir	4.7	2.23873	up	2.2539e-10	8.37475e-10	212	96.4	139.9	139.9	29.7	DE
gene:Solyc07g065730.1	Solyc07g065730.1	M82Dr_vs_M82Ir	4.7	2.23826	up	7.54503e-05	0.000163389	67	22	44.1	44.1	8.8	DE
gene:Solyc04g072460.3	Solyc04g072460.3	M82Dr_vs_M82Ir	4.7	2.23508	up	1e-20	3.32949e-20	1100	437.1	735.7	735.7	156.9	DE
gene:Solyc06g005480.3	Solyc06g005480.3	M82Dr_vs_M82Ir	4.7	2.23441	up	1.03203e-13	4.91411e-13	296	92	176.6	176.6	37.6	DE
gene:Solyc10g005090.3	Solyc10g005090.3	M82Dr_vs_M82Ir	4.7	2.23385	up	6.69924e-07	1.82116e-06	106	33.5	66.4	66.4	14.2	DE
gene:Solyc02g065660.4	Solyc02g065660.4	M82Dr_vs_M82Ir	4.7	2.23083	up	1e-20	1e-20	1143	446.6	795.4	795.4	169	DE
gene:Solyc03g119580.1	Solyc03g119580.1	M82Dr_vs_M82Ir	4.7	2.23003	up	1.30732e-14	6.64095e-14	257	85.7	152.6	152.6	33.1	DE
gene:Solyc06g011400.2	Solyc06g011400.2	M82Dr_vs_M82Ir	4.7	2.22864	up	6.27018e-11	2.43261e-10	987	360.7	487.4	487.4	104.1	DE
gene:Solyc05g005510.3	Solyc05g005510.3	M82Dr_vs_M82Ir	4.7	2.22822	up	1e-20	1e-20	4157	1520.4	2663.1	2663.1	569.7	DE
gene:Solyc08g061480.3	Solyc08g061480.3	M82Dr_vs_M82Ir	4.7	2.22436	up	1.34339e-12	5.91897e-12	1713	505.6	979.9	979.9	209.9	DE
gene:Solyc01g088760.4	Solyc01g088760.4	M82Dr_vs_M82Ir	4.7	2.22276	up	1e-20	1e-20	2104	821.1	1449.8	1449.8	310.8	DE
gene:Solyc03g005970.4	Solyc03g005970.4	M82Dr_vs_M82Ir	4.7	2.22267	up	5.18686e-10	1.87197e-09	141	45.1	79.7	79.7	17.7	DE
gene:Solyc06g082530.3	Solyc06g082530.3	M82Dr_vs_M82Ir	4.7	2.22248	up	3.02508e-08	9.38834e-08	140	48.4	85.2	85.2	18	DE
gene:Solyc05g013970.4	Solyc05g013970.4	M82Dr_vs_M82Ir	4.7	2.21845	up	6.69138e-08	2.01358e-07	99	42.7	66.6	66.6	15.1	DE
gene:Solyc02g080040.4	Solyc02g080040.4	M82Dr_vs_M82Ir	4.7	2.21835	up	1.93049e-05	4.48584e-05	96	44	47.3	47.3	10.3	DE
gene:Solyc09g065020.4	Solyc09g065020.4	M82Dr_vs_M82Ir	4.7	2.21819	up	1e-20	1e-20	2086	810.6	1396.3	1396.3	299.9	DE
gene:Solyc02g090820.3	Solyc02g090820.3	M82Dr_vs_M82Ir	4.7	2.21752	up	2.04779e-20	1.48868e-19	2889	1707.4	2046.2	2046.2	441	DE
gene:Solyc01g106810.4	Solyc01g106810.4	M82Dr_vs_M82Ir	4.6	2.2172	up	1e-20	1e-20	429	168.1	277.1	277.1	60.4	DE
gene:Solyc08g042040.4	Solyc08g042040.4	M82Dr_vs_M82Ir	4.6	2.21582	up	1.85202e-12	8.06585e-12	294	127.8	172	172	37.7	DE
gene:Solyc06g082480.3	Solyc06g082480.3	M82Dr_vs_M82Ir	4.6	2.21533	up	1e-20	1e-20	1939	904.6	1371	1371	295.1	DE
gene:Solyc03g007960.3	Solyc03g007960.3	M82Dr_vs_M82Ir	4.6	2.21342	up	9.34084e-12	3.87826e-11	802	469	499.6	499.6	107.7	DE
gene:Solyc01g098540.3	Solyc01g098540.3	M82Dr_vs_M82Ir	4.6	2.21224	up	6.85311e-13	3.07708e-12	257	140.9	161.8	161.8	35.2	DE
gene:Solyc11g072670.1	Solyc11g072670.1	M82Dr_vs_M82Ir	4.6	2.21212	up	0.000238597	0.000483714	51	22.1	31.7	31.7	7.1	DE
gene:Solyc04g015100.3	Solyc04g015100.3	M82Dr_vs_M82Ir	4.6	2.21187	up	1e-20	1e-20	2611	846.5	1502.2	1502.2	324.1	DE
gene:Solyc03g114140.3	Solyc03g114140.3	M82Dr_vs_M82Ir	4.6	2.21185	up	1e-20	1e-20	1427	518.8	844.6	844.6	181.5	DE
gene:Solyc01g088430.4	Solyc01g088430.4	M82Dr_vs_M82Ir	4.6	2.21137	up	1.05193e-11	4.34924e-11	706	209.3	346.1	346.1	74.6	DE
gene:Solyc12g088460.3	Solyc12g088460.3	M82Dr_vs_M82Ir	4.6	2.20985	up	1e-20	1e-20	1883	844.2	1299.4	1299.4	280.3	DE
gene:Solyc06g007780.3	Solyc06g007780.3	M82Dr_vs_M82Ir	4.6	2.20849	up	1.24091e-13	5.87419e-13	283	98.5	180.1	180.1	37.8	DE
gene:Solyc01g008130.4	Solyc01g008130.4	M82Dr_vs_M82Ir	4.6	2.208	up	1.91048e-07	5.49014e-07	173	67.1	101.5	101.5	21.8	DE
gene:Solyc02g083400.3	Solyc02g083400.3	M82Dr_vs_M82Ir	4.6	2.20766	up	3.50059e-14	1.72112e-13	321	141.4	195.9	195.9	41.9	DE
gene:Solyc08g081700.1	Solyc08g081700.1	M82Dr_vs_M82Ir	4.6	2.20638	up	4.92001e-09	1.63123e-08	1289	257.2	513.6	513.6	111.4	DE
gene:Solyc12g044320.2	Solyc12g044320.2	M82Dr_vs_M82Ir	4.6	2.20629	up	5.35897e-07	1.47199e-06	154	37.3	81	81	17.5	DE
gene:Solyc12g011320.2	Solyc12g011320.2	M82Dr_vs_M82Ir	4.6	2.20384	up	8.79777e-06	2.12273e-05	65	23.2	36.7	36.7	8.4	DE
gene:Solyc02g094310.3	Solyc02g094310.3	M82Dr_vs_M82Ir	4.6	2.20359	up	9.65729e-05	0.000206192	52	19.1	33.9	33.9	7.4	DE
gene:Solyc01g104080.4	Solyc01g104080.4	M82Dr_vs_M82Ir	4.6	2.20241	up	1e-20	1e-20	2090	747.5	1256.7	1256.7	274.2	DE
gene:Solyc09g005200.3	Solyc09g005200.3	M82Dr_vs_M82Ir	4.6	2.19886	up	5.34129e-13	2.42061e-12	334	124.6	180.6	180.6	39.8	DE
gene:Solyc09g059400.4	Solyc09g059400.4	M82Dr_vs_M82Ir	4.6	2.19649	up	4.5734e-06	1.13565e-05	92	21.3	55.6	55.6	12.3	DE
gene:Solyc02g083835.1	Solyc02g083835.1	M82Dr_vs_M82Ir	4.6	2.19563	up	1.98674e-09	6.82698e-09	2522	1527.3	1788.3	1788.3	390.8	DE
gene:Solyc07g007340.3	Solyc07g007340.3	M82Dr_vs_M82Ir	4.6	2.19359	up	3.31587e-14	1.63361e-13	696	201.6	396.7	396.7	86.6	DE
gene:Solyc09g063090.4	Solyc09g063090.4	M82Dr_vs_M82Ir	4.6	2.19336	up	1e-20	1e-20	3618	1307.7	2286.7	2286.7	499.5	DE
gene:Solyc09g008050.3	Solyc09g008050.3	M82Dr_vs_M82Ir	4.6	2.19312	up	1e-20	1e-20	865	331.5	531	531	115.8	DE
gene:Solyc12g099180.3	Solyc12g099180.3	M82Dr_vs_M82Ir	4.6	2.1931	up	2.024e-05	4.69463e-05	91	23.9	48.3	48.3	10.4	DE
gene:Solyc05g018770.2	Solyc05g018770.2	M82Dr_vs_M82Ir	4.6	2.19293	up	0.000117766	0.000248605	93	34.3	43.1	43.1	9.9	DE
gene:Solyc12g096520.3	Solyc12g096520.3	M82Dr_vs_M82Ir	4.6	2.19088	up	1e-20	1e-20	7521	2410.5	4302.7	4302.7	942.6	DE
gene:Solyc08g077490.2	Solyc08g077490.2	M82Dr_vs_M82Ir	4.6	2.18967	up	1.47358e-08	4.69714e-08	213	59	121	121	26.4	DE
gene:Solyc03g122120.4	Solyc03g122120.4	M82Dr_vs_M82Ir	4.6	2.18961	up	1e-20	1e-20	591	258.1	381.7	381.7	83.6	DE
gene:Solyc03g116270.3	Solyc03g116270.3	M82Dr_vs_M82Ir	4.6	2.18938	up	1e-20	1e-20	3246	1032.5	2050	2050	448.8	DE
gene:Solyc11g065530.1	Solyc11g065530.1	M82Dr_vs_M82Ir	4.6	2.18886	up	1.72341e-09	5.95668e-09	444	148.1	256.3	256.3	56.5	DE
gene:Solyc03g117840.4	Solyc03g117840.4	M82Dr_vs_M82Ir	4.6	2.18735	up	7.67544e-17	4.50182e-16	1037	335.5	596.5	596.5	132	DE
gene:Solyc08g062210.3	Solyc08g062210.3	M82Dr_vs_M82Ir	4.6	2.18663	up	1e-20	1e-20	1631	633.3	1063.9	1063.9	234.6	DE
gene:Solyc09g082620.3	Solyc09g082620.3	M82Dr_vs_M82Ir	4.5	2.18353	up	0.000787738	0.00148786	101	26.3	37.6	37.6	8.4	DE
gene:Solyc01g090693.1	Solyc01g090693.1	M82Dr_vs_M82Ir	4.5	2.18348	up	5.17726e-20	3.68177e-19	952	380.2	623.3	623.3	137.7	DE
gene:Solyc08g062690.2	Solyc08g062690.2	M82Dr_vs_M82Ir	4.5	2.18248	up	5.17881e-06	1.27872e-05	2167	677.7	952.9	952.9	210.3	DE
gene:Solyc08g075960.3	Solyc08g075960.3	M82Dr_vs_M82Ir	4.5	2.1805	up	1e-20	1e-20	2973	1370.4	2048.1	2048.1	451	DE
gene:Solyc02g079020.4	Solyc02g079020.4	M82Dr_vs_M82Ir	4.5	2.1799	up	1e-20	1e-20	1802	817.2	1266.8	1266.8	279.3	DE
gene:Solyc03g124068.1	Solyc03g124068.1	M82Dr_vs_M82Ir	4.5	2.179	up	1e-20	1e-20	980	416.4	703.1	703.1	153.8	DE
gene:Solyc01g098910.3	Solyc01g098910.3	M82Dr_vs_M82Ir	4.5	2.17643	up	1.38809e-07	4.04148e-07	588	309.7	317.7	317.7	70.3	DE
gene:Solyc12g014090.2	Solyc12g014090.2	M82Dr_vs_M82Ir	4.5	2.1762	up	6.38977e-15	3.30965e-14	463	150.8	270.5	270.5	59.8	DE
gene:Solyc06g075350.3	Solyc06g075350.3	M82Dr_vs_M82Ir	4.5	2.17483	up	8.03433e-09	2.61662e-08	87	38.3	56	56	12.5	DE
gene:Solyc06g066540.1	Solyc06g066540.1	M82Dr_vs_M82Ir	4.5	2.17478	up	1.49443e-09	5.1981e-09	325	109.3	192.5	192.5	42.3	DE
gene:Solyc04g077870.3	Solyc04g077870.3	M82Dr_vs_M82Ir	4.5	2.17424	up	1e-20	1e-20	1014	396	660	660	146.7	DE
gene:Solyc06g072430.3	Solyc06g072430.3	M82Dr_vs_M82Ir	4.5	2.17379	up	8.50261e-06	2.05333e-05	1852	461	927.5	927.5	205.6	DE
gene:Solyc12g010830.2	Solyc12g010830.2	M82Dr_vs_M82Ir	4.5	2.17038	up	1e-20	1e-20	1772	785	1224	1224	272.6	DE
gene:Solyc07g053740.1	Solyc07g053740.1	M82Dr_vs_M82Ir	4.5	2.17028	up	1.83359e-08	5.79407e-08	6752	2837.4	4112.4	4112.4	914.4	DE
gene:Solyc01g066260.2	Solyc01g066260.2	M82Dr_vs_M82Ir	4.5	2.16946	up	7.10497e-05	0.00015421	249	56.9	89.9	89.9	20.4	DE
gene:Solyc04g016290.3	Solyc04g016290.3	M82Dr_vs_M82Ir	4.5	2.16875	up	1.09961e-07	3.22819e-07	499	128.3	215.5	215.5	48	DE
gene:Solyc04g064550.1	Solyc04g064550.1	M82Dr_vs_M82Ir	4.5	2.16615	up	1e-20	1e-20	3726	2081	2661.2	2661.2	593.6	DE
gene:Solyc06g072960.1	Solyc06g072960.1	M82Dr_vs_M82Ir	4.5	2.16459	up	6.55387e-06	1.60038e-05	48	20.7	31	31	6.8	DE
gene:Solyc02g088610.4	Solyc02g088610.4	M82Dr_vs_M82Ir	4.5	2.16204	up	2.7236e-12	1.17287e-11	9419	3053.1	5116.9	5116.9	1142.5	DE
gene:Solyc01g108300.3	Solyc01g108300.3	M82Dr_vs_M82Ir	4.5	2.16065	up	5.38854e-14	2.6124e-13	2360	916.5	1304.6	1304.6	292	DE
gene:Solyc09g065290.4	Solyc09g065290.4	M82Dr_vs_M82Ir	4.5	2.1593	up	1e-20	1e-20	1184	489.7	858.9	858.9	192.6	DE
gene:Solyc09g075770.3	Solyc09g075770.3	M82Dr_vs_M82Ir	4.5	2.15889	up	2.42843e-09	8.27586e-09	136	50.9	91.3	91.3	20.7	DE
gene:Solyc02g093270.4	Solyc02g093270.4	M82Dr_vs_M82Ir	4.5	2.15883	up	1.08669e-14	5.54854e-14	11081	3702.1	6678.2	6678.2	1496	DE
gene:Solyc01g109420.3	Solyc01g109420.3	M82Dr_vs_M82Ir	4.5	2.15854	up	9.44906e-11	3.61465e-10	559	173	288.5	288.5	65	DE
gene:Solyc05g026060.3	Solyc05g026060.3	M82Dr_vs_M82Ir	4.5	2.15798	up	3.98986e-08	1.22626e-07	158	56	102.2	102.2	22.9	DE
gene:Solyc10g008500.4	Solyc10g008500.4	M82Dr_vs_M82Ir	4.5	2.15781	up	3.09193e-19	2.09858e-18	726	304.2	468.6	468.6	105.4	DE
gene:Solyc06g062830.4	Solyc06g062830.4	M82Dr_vs_M82Ir	4.5	2.15733	up	7.78003e-07	2.10243e-06	127	45.6	69.9	69.9	16.2	DE
gene:Solyc11g010330.3	Solyc11g010330.3	M82Dr_vs_M82Ir	4.5	2.15584	up	6.8884e-17	4.05759e-16	1293	854.9	907.6	907.6	205.2	DE
gene:Solyc09g008070.4	Solyc09g008070.4	M82Dr_vs_M82Ir	4.4	2.15258	up	0.000136658	0.000285893	79	23.8	47.4	47.4	10.8	DE
gene:Solyc12g042950.2	Solyc12g042950.2	M82Dr_vs_M82Ir	4.4	2.15176	up	2.3248e-11	9.34744e-11	7182	2443.4	4707.7	4707.7	1059.1	DE
gene:Solyc04g005670.3	Solyc04g005670.3	M82Dr_vs_M82Ir	4.4	2.1489	up	1.2769e-18	8.38583e-18	2356	1043.3	1436.7	1436.7	324.5	DE
gene:Solyc12g009300.3	Solyc12g009300.3	M82Dr_vs_M82Ir	4.4	2.14645	up	6.7996e-06	1.65687e-05	544	131.8	281.4	281.4	63.6	DE
gene:Solyc05g026080.4	Solyc05g026080.4	M82Dr_vs_M82Ir	4.4	2.1459	up	1e-20	1e-20	880	339.1	564.3	564.3	128.4	DE
gene:Solyc09g089550.4	Solyc09g089550.4	M82Dr_vs_M82Ir	4.4	2.14292	up	1e-20	1e-20	611	305.4	422.7	422.7	95.8	DE
gene:Solyc08g066730.3	Solyc08g066730.3	M82Dr_vs_M82Ir	4.4	2.14235	up	1e-20	2.82476e-20	3441	1023.9	1873.3	1873.3	423.7	DE
gene:Solyc11g010210.1	Solyc11g010210.1	M82Dr_vs_M82Ir	4.4	2.14181	up	4.23245e-06	1.05541e-05	64	25.2	40.1	40.1	8.9	DE
gene:Solyc09g008490.4	Solyc09g008490.4	M82Dr_vs_M82Ir	4.4	2.14095	up	1e-20	1e-20	5759	2138.6	3653.1	3653.1	828	DE
gene:Solyc06g064660.4	Solyc06g064660.4	M82Dr_vs_M82Ir	4.4	2.14031	up	9.95919e-09	3.2171e-08	183	63.8	110.3	110.3	24.6	DE
gene:Solyc08g076160.3	Solyc08g076160.3	M82Dr_vs_M82Ir	4.4	2.13979	up	1e-20	1e-20	1064	446.7	709.7	709.7	161.6	DE
gene:Solyc01g110470.3	Solyc01g110470.3	M82Dr_vs_M82Ir	4.4	2.13801	up	1e-20	1e-20	636	272.8	449.5	449.5	101.8	DE
gene:Solyc08g080090.3	Solyc08g080090.3	M82Dr_vs_M82Ir	4.4	2.13707	up	4.21325e-10	1.53272e-09	3814	970.8	1726.5	1726.5	392.9	DE
gene:Solyc03g097270.3	Solyc03g097270.3	M82Dr_vs_M82Ir	4.4	2.13599	up	6.5241e-20	4.60813e-19	12141	3868.8	6361.3	6361.3	1447.6	DE
gene:Solyc01g111430.2	Solyc01g111430.2	M82Dr_vs_M82Ir	4.4	2.13571	up	0.0118027	0.0186858	444	232.5	271.5	271.5	61.7	DE
gene:Solyc03g063110.3	Solyc03g063110.3	M82Dr_vs_M82Ir	4.4	2.13442	up	1.07864e-13	5.12933e-13	1388	443.7	806.8	806.8	183.6	DE
gene:Solyc12g019710.1	Solyc12g019710.1	M82Dr_vs_M82Ir	4.4	2.13404	up	1e-20	1e-20	886	387.9	600.2	600.2	138.1	DE
gene:Solyc11g064800.3	Solyc11g064800.3	M82Dr_vs_M82Ir	4.4	2.13354	up	0.00832193	0.0135313	131	56.6	84.6	84.6	19.8	DE
gene:Solyc03g121950.3	Solyc03g121950.3	M82Dr_vs_M82Ir	4.4	2.1294	up	1e-20	1e-20	5382	1938.3	3328.2	3328.2	759.8	DE
gene:Solyc12g006550.2	Solyc12g006550.2	M82Dr_vs_M82Ir	4.4	2.12686	up	1e-20	1e-20	3332	1440.5	2284.4	2284.4	521.9	DE
gene:Solyc05g013720.3	Solyc05g013720.3	M82Dr_vs_M82Ir	4.4	2.12684	up	1e-20	1e-20	3859	1664.4	2480.4	2480.4	567.3	DE
gene:Solyc03g025890.2	Solyc03g025890.2	M82Dr_vs_M82Ir	4.4	2.12636	up	1e-20	1e-20	800	312.3	528.2	528.2	120.7	DE
gene:Solyc09g092270.3	Solyc09g092270.3	M82Dr_vs_M82Ir	4.4	2.12603	up	3.43858e-16	1.94137e-15	18823	6521.9	12394.7	12394.7	2839.6	DE
gene:Solyc03g114790.3	Solyc03g114790.3	M82Dr_vs_M82Ir	4.4	2.12541	up	1.9679e-13	9.19431e-13	659	238.5	374.9	374.9	86.2	DE
gene:Solyc05g010450.1	Solyc05g010450.1	M82Dr_vs_M82Ir	4.4	2.12522	up	1e-20	1.64515e-20	1145	459	734	734	168	DE
gene:Solyc11g005300.2	Solyc11g005300.2	M82Dr_vs_M82Ir	4.4	2.12475	up	2.66288e-06	6.78634e-06	79	24.8	47.8	47.8	10.6	DE
gene:Solyc02g091390.3	Solyc02g091390.3	M82Dr_vs_M82Ir	4.4	2.12331	up	0.00163641	0.00296419	52	19.7	33.4	33.4	7.8	DE
gene:Solyc06g069040.4	Solyc06g069040.4	M82Dr_vs_M82Ir	4.4	2.12112	up	5.17155e-10	1.86706e-09	235	66.5	129.5	129.5	29.7	DE
gene:Solyc03g083330.3	Solyc03g083330.3	M82Dr_vs_M82Ir	4.3	2.12028	up	1.56315e-12	6.85273e-12	2462	1181.3	1722.8	1722.8	396.2	DE
gene:Solyc01g066520.3	Solyc01g066520.3	M82Dr_vs_M82Ir	4.3	2.11941	up	9.0785e-18	5.66313e-17	970	370.2	598	598	136.9	DE
gene:Solyc01g081050.4	Solyc01g081050.4	M82Dr_vs_M82Ir	4.3	2.11856	up	1e-20	1e-20	1228	505	848.2	848.2	196.2	DE
gene:Solyc04g074760.3	Solyc04g074760.3	M82Dr_vs_M82Ir	4.3	2.1182	up	1.28233e-13	6.0624e-13	179	70.8	122	122	28.4	DE
gene:Solyc09g007880.1	Solyc09g007880.1	M82Dr_vs_M82Ir	4.3	2.11815	up	3.83765e-12	1.62985e-11	231	73.9	131.8	131.8	31	DE
gene:Solyc05g012580.1	Solyc05g012580.1	M82Dr_vs_M82Ir	4.3	2.11611	up	0.00145322	0.00265256	1907	1329.7	1257.1	1257.1	290.1	DE
gene:Solyc12g007170.3	Solyc12g007170.3	M82Dr_vs_M82Ir	4.3	2.11366	up	4.72213e-14	2.2995e-13	3065	1143.2	1782.8	1782.8	411.4	DE
gene:Solyc06g050810.3	Solyc06g050810.3	M82Dr_vs_M82Ir	4.3	2.11362	up	1.7894e-05	4.17171e-05	139	83.9	83.2	83.2	19.4	DE
gene:Solyc04g076460.4	Solyc04g076460.4	M82Dr_vs_M82Ir	4.3	2.11344	up	4.99404e-16	2.79006e-15	296	114	191.1	191.1	44.3	DE
gene:Solyc11g005670.2	Solyc11g005670.2	M82Dr_vs_M82Ir	4.3	2.11283	up	3.02535e-17	1.8258e-16	16579	5886.3	8851	8851	2046.3	DE
gene:Solyc11g007780.2	Solyc11g007780.2	M82Dr_vs_M82Ir	4.3	2.11198	up	1e-20	1.88084e-20	1066	392.7	710.9	710.9	163.5	DE
gene:Solyc11g012510.3	Solyc11g012510.3	M82Dr_vs_M82Ir	4.3	2.11065	up	1.26659e-20	9.34107e-20	927	441.4	660.6	660.6	153.4	DE
gene:Solyc12g088195.1	Solyc12g088195.1	M82Dr_vs_M82Ir	4.3	2.10995	up	1.28643e-05	3.04187e-05	142	58.7	82.7	82.7	19	DE
gene:Solyc05g050570.3	Solyc05g050570.3	M82Dr_vs_M82Ir	4.3	2.10974	up	2.13291e-07	6.09973e-07	78	25.3	50.4	50.4	11.3	DE
gene:Solyc02g064720.3	Solyc02g064720.3	M82Dr_vs_M82Ir	4.3	2.10947	up	1.68209e-10	6.3079e-10	1987	631.9	1162.8	1162.8	270.5	DE
gene:Solyc04g081890.1	Solyc04g081890.1	M82Dr_vs_M82Ir	4.3	2.10729	up	3.16545e-11	1.25887e-10	981	276	514.4	514.4	120.1	DE
gene:Solyc10g051140.3	Solyc10g051140.3	M82Dr_vs_M82Ir	4.3	2.10697	up	7.52132e-07	2.03478e-06	85	34.3	51.3	51.3	11.7	DE
gene:Solyc03g120980.3	Solyc03g120980.3	M82Dr_vs_M82Ir	4.3	2.10671	up	1.52633e-15	8.27798e-15	15529	5318	9727	9727	2258.4	DE
gene:Solyc06g005980.4	Solyc06g005980.4	M82Dr_vs_M82Ir	4.3	2.1067	up	9.9555e-06	2.38734e-05	193	57.8	93.9	93.9	22.2	DE
gene:Solyc04g078600.3	Solyc04g078600.3	M82Dr_vs_M82Ir	4.3	2.10643	up	3.40429e-16	1.92251e-15	2035	716.1	1078.7	1078.7	251.6	DE
gene:Solyc11g011790.3	Solyc11g011790.3	M82Dr_vs_M82Ir	4.3	2.10432	up	2.04097e-07	5.84826e-07	81	31.7	53.2	53.2	12.5	DE
gene:Solyc12g099430.2	Solyc12g099430.2	M82Dr_vs_M82Ir	4.3	2.10334	up	1.22217e-16	7.09228e-16	2891	908.6	1470.2	1470.2	342.9	DE
gene:Solyc11g150127.1	Solyc11g150127.1	M82Dr_vs_M82Ir	4.3	2.10316	up	6.87961e-05	0.0001496	53	16.3	31.2	31.2	7.2	DE
gene:Solyc01g111400.4	Solyc01g111400.4	M82Dr_vs_M82Ir	4.3	2.10196	up	1e-20	1e-20	11968	5090.8	7842.3	7842.3	1826	DE
gene:Solyc02g077750.4	Solyc02g077750.4	M82Dr_vs_M82Ir	4.3	2.09821	up	1e-20	1e-20	1219	489.1	751.8	751.8	175.5	DE
gene:Solyc01g099370.3	Solyc01g099370.3	M82Dr_vs_M82Ir	4.3	2.09656	up	0.00527597	0.00886102	3486	1468.7	1553.6	1553.6	363.5	DE
gene:Solyc06g050880.3	Solyc06g050880.3	M82Dr_vs_M82Ir	4.3	2.0944	up	1e-20	1e-20	930	367.5	644.6	644.6	151.2	DE
gene:Solyc01g096330.2	Solyc01g096330.2	M82Dr_vs_M82Ir	4.3	2.09381	up	3.19655e-05	7.2477e-05	46	19.3	32.7	32.7	7.6	DE
gene:Solyc07g056040.3	Solyc07g056040.3	M82Dr_vs_M82Ir	4.3	2.09292	up	1e-20	1e-20	2230	750.5	1341	1341	314.8	DE
gene:Solyc07g049440.3	Solyc07g049440.3	M82Dr_vs_M82Ir	4.3	2.09175	up	1e-20	1.51415e-20	9358	2733.8	5223.2	5223.2	1225.6	DE
gene:Solyc11g010930.2	Solyc11g010930.2	M82Dr_vs_M82Ir	4.3	2.08872	up	1e-20	1e-20	2089	673.4	1202.1	1202.1	283.4	DE
gene:Solyc07g065840.2	Solyc07g065840.2	M82Dr_vs_M82Ir	4.3	2.08867	up	1e-20	1e-20	141781	52115	83481.1	83481.1	19625.4	DE
gene:Solyc04g053080.4	Solyc04g053080.4	M82Dr_vs_M82Ir	4.3	2.08792	up	1e-20	1e-20	6840	3044.1	4443.1	4443.1	1046.6	DE
gene:Solyc04g076660.3	Solyc04g076660.3	M82Dr_vs_M82Ir	4.3	2.08754	up	1e-20	1e-20	421	168.8	276.9	276.9	65.2	DE
gene:Solyc01g099220.3	Solyc01g099220.3	M82Dr_vs_M82Ir	4.2	2.08662	up	1e-20	1e-20	1063	449.6	741.4	741.4	173.9	DE
gene:Solyc03g120730.3	Solyc03g120730.3	M82Dr_vs_M82Ir	4.2	2.08622	up	1e-20	1e-20	1189	513.9	779.9	779.9	184.6	DE
gene:Solyc03g121460.1	Solyc03g121460.1	M82Dr_vs_M82Ir	4.2	2.08482	up	1e-20	1e-20	1133	454.5	703.3	703.3	166.1	DE
gene:Solyc02g083130.4	Solyc02g083130.4	M82Dr_vs_M82Ir	4.2	2.08476	up	1.68295e-13	7.91028e-13	1193	507.8	832.5	832.5	195.2	DE
gene:Solyc05g055910.4	Solyc05g055910.4	M82Dr_vs_M82Ir	4.2	2.0837	up	2.19824e-11	8.863e-11	798	335.4	482.6	482.6	113.6	DE
gene:Solyc09g098090.4	Solyc09g098090.4	M82Dr_vs_M82Ir	4.2	2.08196	up	1.59891e-16	9.22225e-16	348	145.4	214.1	214.1	50.3	DE
gene:Solyc10g049630.2	Solyc10g049630.2	M82Dr_vs_M82Ir	4.2	2.08164	up	2.03576e-06	5.25482e-06	1688	1152.7	889.5	889.5	210.4	DE
gene:Solyc01g099230.3	Solyc01g099230.3	M82Dr_vs_M82Ir	4.2	2.08129	up	3.22325e-12	1.37854e-11	667	227.1	390.1	390.1	91.6	DE
gene:Solyc08g078080.2	Solyc08g078080.2	M82Dr_vs_M82Ir	4.2	2.08126	up	3.56383e-05	8.02971e-05	52	20.6	34.2	34.2	7.5	DE
gene:Solyc04g074780.4	Solyc04g074780.4	M82Dr_vs_M82Ir	4.2	2.08058	up	0.000112915	0.000238871	61	27.1	38.7	38.7	9	DE
gene:Solyc07g053050.1	Solyc07g053050.1	M82Dr_vs_M82Ir	4.2	2.07475	up	1.68156e-05	3.9295e-05	474	213.4	262	262	62.9	DE
gene:Solyc07g065930.3	Solyc07g065930.3	M82Dr_vs_M82Ir	4.2	2.07402	up	4.72572e-18	2.9983e-17	4469	1394.5	2493.6	2493.6	592.4	DE
gene:Solyc07g066480.3	Solyc07g066480.3	M82Dr_vs_M82Ir	4.2	2.07383	up	1e-20	1e-20	1746	816.9	1125.6	1125.6	267.3	DE
gene:Solyc08g007420.3	Solyc08g007420.3	M82Dr_vs_M82Ir	4.2	2.07331	up	8.138e-15	4.18742e-14	337	116.4	196.5	196.5	47.3	DE
gene:Solyc06g053450.4	Solyc06g053450.4	M82Dr_vs_M82Ir	4.2	2.07153	up	1e-20	1e-20	16383	5350.9	9167.6	9167.6	2181.2	DE
gene:Solyc07g054730.1	Solyc07g054730.1	M82Dr_vs_M82Ir	4.2	2.07076	up	8.70305e-20	6.09799e-19	1506	831.6	1042.7	1042.7	249.8	DE
gene:Solyc03g033630.3	Solyc03g033630.3	M82Dr_vs_M82Ir	4.2	2.06804	up	1e-20	1e-20	2661	1144.6	1808.9	1808.9	432.2	DE
gene:Solyc10g045640.2	Solyc10g045640.2	M82Dr_vs_M82Ir	4.2	2.06601	up	1e-20	1e-20	951	351.6	612.8	612.8	146.9	DE
gene:Solyc10g083730.2	Solyc10g083730.2	M82Dr_vs_M82Ir	4.2	2.06541	up	3.60311e-11	1.42557e-10	1563	587.4	969.9	969.9	232	DE
gene:Solyc01g094810.3	Solyc01g094810.3	M82Dr_vs_M82Ir	4.2	2.0644	up	3.7603e-13	1.72375e-12	1354	419.8	761.5	761.5	182.1	DE
gene:Solyc10g084890.3	Solyc10g084890.3	M82Dr_vs_M82Ir	4.2	2.06431	up	1.46353e-07	4.24871e-07	192	75.1	93.4	93.4	22.3	DE
gene:Solyc08g008370.3	Solyc08g008370.3	M82Dr_vs_M82Ir	4.2	2.06307	up	0.000849787	0.00159871	3056	1942.3	1528.6	1528.6	366	DE
gene:Solyc01g068170.3	Solyc01g068170.3	M82Dr_vs_M82Ir	4.2	2.05934	up	1e-20	1e-20	772	296	501	501	120.4	DE
gene:Solyc03g111640.4	Solyc03g111640.4	M82Dr_vs_M82Ir	4.2	2.05887	up	1e-20	1e-20	7022	2908.1	4850.8	4850.8	1162.8	DE
gene:Solyc12g011400.3	Solyc12g011400.3	M82Dr_vs_M82Ir	4.2	2.05661	up	6.40175e-06	1.56498e-05	99	37.4	66.2	66.2	15.5	DE
gene:Solyc01g105370.4	Solyc01g105370.4	M82Dr_vs_M82Ir	4.2	2.05655	up	3.37818e-15	1.7831e-14	1522	475.2	741	741	178.8	DE
gene:Solyc04g082355.1	Solyc04g082355.1	M82Dr_vs_M82Ir	4.2	2.05508	up	1.72354e-08	5.45733e-08	132	44.2	75.4	75.4	18.3	DE
gene:Solyc01g006710.4	Solyc01g006710.4	M82Dr_vs_M82Ir	4.2	2.05504	up	1e-20	1e-20	1500	576.9	954.1	954.1	229.1	DE
gene:Solyc10g086250.2	Solyc10g086250.2	M82Dr_vs_M82Ir	4.2	2.05469	up	6.0986e-13	2.75072e-12	1820	462	929.8	929.8	223.5	DE
gene:Solyc05g006940.3	Solyc05g006940.3	M82Dr_vs_M82Ir	4.2	2.05437	up	1e-20	1e-20	1265	505.4	793.6	793.6	192.7	DE
gene:Solyc04g072270.1	Solyc04g072270.1	M82Dr_vs_M82Ir	4.2	2.05391	up	0.000307488	0.000613546	66	22.5	42.8	42.8	9.7	DE
gene:Solyc07g008040.4	Solyc07g008040.4	M82Dr_vs_M82Ir	4.1	2.05197	up	1e-20	1e-20	5877	2205.5	3645.8	3645.8	878.5	DE
gene:Solyc02g083170.3	Solyc02g083170.3	M82Dr_vs_M82Ir	4.1	2.05112	up	1.72061e-12	7.51596e-12	581	229.7	353.8	353.8	85.5	DE
gene:Solyc01g106060.3	Solyc01g106060.3	M82Dr_vs_M82Ir	4.1	2.05025	up	1.2832e-12	5.6629e-12	1478	697	924.3	924.3	223.9	DE
gene:Solyc06g063090.4	Solyc06g063090.4	M82Dr_vs_M82Ir	4.1	2.04874	up	2.51331e-08	7.84678e-08	678	183.5	329.3	329.3	79.1	DE
gene:Solyc04g074850.3	Solyc04g074850.3	M82Dr_vs_M82Ir	4.1	2.04855	up	2.12631e-10	7.91142e-10	3488	1138.6	2183.7	2183.7	527.2	DE
gene:Solyc03g025260.1	Solyc03g025260.1	M82Dr_vs_M82Ir	4.1	2.04853	up	5.41229e-05	0.000119353	76	25	43.9	43.9	11	DE
gene:Solyc01g150131.1	Solyc01g150131.1	M82Dr_vs_M82Ir	4.1	2.0476	up	3.92005e-07	1.09112e-06	100	34.5	54	54	12.9	DE
gene:Solyc10g079190.3	Solyc10g079190.3	M82Dr_vs_M82Ir	4.1	2.04679	up	1e-20	1e-20	2579	1087	1700.2	1700.2	412.5	DE
gene:Solyc02g067840.3	Solyc02g067840.3	M82Dr_vs_M82Ir	4.1	2.04435	up	1e-20	1e-20	1393	530.6	880.1	880.1	213.6	DE
gene:Solyc07g053580.3	Solyc07g053580.3	M82Dr_vs_M82Ir	4.1	2.04394	up	1e-20	1e-20	382	168.4	275.4	275.4	67.2	DE
gene:Solyc03g033530.4	Solyc03g033530.4	M82Dr_vs_M82Ir	4.1	2.03974	up	2.15198e-17	1.31321e-16	212	85.6	141.8	141.8	35.4	DE
gene:Solyc08g076020.4	Solyc08g076020.4	M82Dr_vs_M82Ir	4.1	2.03932	up	9.65959e-18	6.0102e-17	835	292.6	484.4	484.4	116.6	DE
gene:Solyc08g075520.4	Solyc08g075520.4	M82Dr_vs_M82Ir	4.1	2.03932	up	1e-20	1e-20	2662	1085.9	1733.1	1733.1	422.7	DE
gene:Solyc12g056650.2	Solyc12g056650.2	M82Dr_vs_M82Ir	4.1	2.03865	up	4.37707e-15	2.29374e-14	10253	3739.6	6370	6370	1550.1	DE
gene:Solyc06g069420.3	Solyc06g069420.3	M82Dr_vs_M82Ir	4.1	2.03777	up	3.44691e-11	1.36659e-10	1857	805.7	1100.2	1100.2	268.6	DE
gene:Solyc01g102840.3	Solyc01g102840.3	M82Dr_vs_M82Ir	4.1	2.03756	up	4.6341e-08	1.41571e-07	752	457.1	421.5	421.5	102.7	DE
gene:Solyc09g091570.2	Solyc09g091570.2	M82Dr_vs_M82Ir	4.1	2.03755	up	1e-20	1e-20	1603	642.5	1073.6	1073.6	261.6	DE
gene:Solyc10g008230.3	Solyc10g008230.3	M82Dr_vs_M82Ir	4.1	2.03641	up	8.8669e-07	2.38203e-06	209	64.6	110.1	110.1	26.1	DE
gene:Solyc01g087980.4	Solyc01g087980.4	M82Dr_vs_M82Ir	4.1	2.03633	up	1.93877e-08	6.11848e-08	625	205.9	349.9	349.9	86.2	DE
gene:Solyc05g054150.3	Solyc05g054150.3	M82Dr_vs_M82Ir	4.1	2.0363	up	1e-20	1e-20	1866	779.3	1275	1275	311.9	DE
gene:Solyc05g052520.3	Solyc05g052520.3	M82Dr_vs_M82Ir	4.1	2.03554	up	2.63303e-05	6.0287e-05	206	116	134.5	134.5	32.9	DE
gene:Solyc03g097910.4	Solyc03g097910.4	M82Dr_vs_M82Ir	4.1	2.03544	up	1e-20	1e-20	2530	1023.8	1657.4	1657.4	403.7	DE
gene:Solyc05g056210.4	Solyc05g056210.4	M82Dr_vs_M82Ir	4.1	2.03052	up	1e-20	1e-20	3693	1537.6	2551.4	2551.4	623.2	DE
gene:Solyc02g031980.3	Solyc02g031980.3	M82Dr_vs_M82Ir	4.1	2.02992	up	5.92697e-19	3.96623e-18	382	172.2	269	269	66.7	DE
gene:Solyc03g078300.3	Solyc03g078300.3	M82Dr_vs_M82Ir	4.1	2.02988	up	1e-20	1e-20	817	341.8	564.9	564.9	138.1	DE
gene:Solyc10g007150.4	Solyc10g007150.4	M82Dr_vs_M82Ir	4.1	2.02903	up	1e-20	1e-20	3327	1255.6	2056.9	2056.9	502.8	DE
gene:Solyc06g062660.4	Solyc06g062660.4	M82Dr_vs_M82Ir	4.1	2.02885	up	1.10617e-16	6.43621e-16	1751	733.5	1035.6	1035.6	254.4	DE
gene:Solyc04g007900.3	Solyc04g007900.3	M82Dr_vs_M82Ir	4.1	2.02765	up	7.7609e-10	2.7609e-09	320	153	193.9	193.9	48.2	DE
gene:Solyc03g114600.4	Solyc03g114600.4	M82Dr_vs_M82Ir	4.1	2.02672	up	5.17311e-10	1.86732e-09	218	95	131.3	131.3	31.9	DE
gene:Solyc11g066830.2	Solyc11g066830.2	M82Dr_vs_M82Ir	4.1	2.0252	up	5.47602e-20	3.88666e-19	6785	2255.4	3801.8	3801.8	934	DE
gene:Solyc03g112300.3	Solyc03g112300.3	M82Dr_vs_M82Ir	4.1	2.0232	up	1.00167e-07	2.95215e-07	206	104.6	129.5	129.5	31.8	DE
gene:Solyc12g096660.3	Solyc12g096660.3	M82Dr_vs_M82Ir	4.1	2.02278	up	0.000399896	0.000786251	53	18.5	32.8	32.8	7.7	DE
gene:Solyc06g035870.3	Solyc06g035870.3	M82Dr_vs_M82Ir	4.1	2.02278	up	1e-20	1e-20	1698	691.5	1103.7	1103.7	272	DE
gene:Solyc10g079990.3	Solyc10g079990.3	M82Dr_vs_M82Ir	4.1	2.02262	up	1e-20	1e-20	992	451.1	642.3	642.3	158.6	DE
gene:Solyc05g006010.4	Solyc05g006010.4	M82Dr_vs_M82Ir	4.1	2.02022	up	7.25864e-08	2.17575e-07	84	37.2	60	60	15	DE
gene:Solyc12g017230.2	Solyc12g017230.2	M82Dr_vs_M82Ir	4.1	2.0192	up	1e-20	1e-20	647	222.7	393.5	393.5	97.2	DE
gene:Solyc03g112370.1	Solyc03g112370.1	M82Dr_vs_M82Ir	4.1	2.01914	up	7.06459e-10	2.52139e-09	139	52.1	94.3	94.3	23.7	DE
gene:Solyc07g049190.4	Solyc07g049190.4	M82Dr_vs_M82Ir	4.1	2.01822	up	3.47766e-10	1.27402e-09	160	48.6	90.2	90.2	22.2	DE
gene:Solyc03g081330.1	Solyc03g081330.1	M82Dr_vs_M82Ir	4.1	2.01798	up	2.06397e-07	5.9103e-07	184	105.2	109.9	109.9	27.4	DE
gene:Solyc03g120990.3	Solyc03g120990.3	M82Dr_vs_M82Ir	4	2.01697	up	0.00205599	0.00367317	111	75.5	56.9	56.9	13.9	DE
gene:Solyc04g049620.2	Solyc04g049620.2	M82Dr_vs_M82Ir	4	2.01644	up	3.33713e-14	1.64371e-13	177	73	111.2	111.2	27.1	DE
gene:Solyc02g064770.4	Solyc02g064770.4	M82Dr_vs_M82Ir	4	2.01636	up	1e-20	1e-20	7231	2766.6	4435.8	4435.8	1097.1	DE
gene:Solyc08g015650.3	Solyc08g015650.3	M82Dr_vs_M82Ir	4	2.01619	up	1e-20	1e-20	874	329.1	549.9	549.9	135.6	DE
gene:Solyc01g087490.4	Solyc01g087490.4	M82Dr_vs_M82Ir	4	2.0156	up	1e-20	1e-20	3804	1779	2608.7	2608.7	645	DE
gene:Solyc03g094070.4	Solyc03g094070.4	M82Dr_vs_M82Ir	4	2.01481	up	1.25559e-05	2.97313e-05	70	26	44	44	11.4	DE
gene:Solyc08g075530.3	Solyc08g075530.3	M82Dr_vs_M82Ir	4	2.01401	up	1e-20	1e-20	6308	2472.3	3960.8	3960.8	980.3	DE
gene:Solyc10g009240.3	Solyc10g009240.3	M82Dr_vs_M82Ir	4	2.01136	up	1.50664e-17	9.29769e-17	1834	620.6	1086.6	1086.6	269.5	DE
gene:Solyc05g052610.3	Solyc05g052610.3	M82Dr_vs_M82Ir	4	2.01104	up	1e-20	1e-20	628	289.4	400.3	400.3	100.2	DE
gene:Solyc03g082640.3	Solyc03g082640.3	M82Dr_vs_M82Ir	4	2.01099	up	2.71032e-07	7.67876e-07	87	32.6	56.7	56.7	13.8	DE
gene:Solyc03g098740.1	Solyc03g098740.1	M82Dr_vs_M82Ir	4	2.01051	up	0.00983985	0.0158046	309	69.5	132.1	132.1	33.1	DE
gene:Solyc05g041700.1	Solyc05g041700.1	M82Dr_vs_M82Ir	4	2.01041	up	0.000736651	0.00139667	63	28.7	39.5	39.5	9.9	DE
gene:Solyc05g053290.3	Solyc05g053290.3	M82Dr_vs_M82Ir	4	2.0099	up	1.68827e-20	1.23594e-19	2287	782.9	1433.6	1433.6	356.8	DE
gene:Solyc05g015510.3	Solyc05g015510.3	M82Dr_vs_M82Ir	4	2.00934	up	1e-20	1e-20	2524	907.9	1468	1468	365.5	DE
gene:Solyc01g058010.3	Solyc01g058010.3	M82Dr_vs_M82Ir	4	2.00853	up	1.5955e-16	9.20505e-16	923	372.7	564.4	564.4	140.2	DE
gene:Solyc03g096830.4	Solyc03g096830.4	M82Dr_vs_M82Ir	4	2.00742	up	6.88053e-06	1.67566e-05	106	54.2	68.2	68.2	16.5	DE
gene:Solyc02g082930.3	Solyc02g082930.3	M82Dr_vs_M82Ir	4	2.00705	up	4.17727e-08	1.28224e-07	13591	2974.7	6033.4	6033.4	1500.5	DE
gene:Solyc03g097100.1	Solyc03g097100.1	M82Dr_vs_M82Ir	4	2.00613	up	2.1333e-07	6.10004e-07	88	52.6	61.5	61.5	16	DE
gene:Solyc08g075810.3	Solyc08g075810.3	M82Dr_vs_M82Ir	4	2.006	up	1.41694e-17	8.75646e-17	614	245	418.6	418.6	104.4	DE
gene:Solyc07g045340.4	Solyc07g045340.4	M82Dr_vs_M82Ir	4	2.00301	up	2.67635e-19	1.82387e-18	1282	523.4	785.8	785.8	197.2	DE
gene:Solyc01g105200.2	Solyc01g105200.2	M82Dr_vs_M82Ir	4	2.00262	up	0.00913489	0.0147589	47	15.6	31.7	31.7	8.4	DE
gene:Solyc07g043590.3	Solyc07g043590.3	M82Dr_vs_M82Ir	4	2.00239	up	1e-20	1e-20	7868	3350.4	5154.1	5154.1	1287	DE
gene:Solyc05g018760.3	Solyc05g018760.3	M82Dr_vs_M82Ir	4	2.00213	up	3.02318e-19	2.05447e-18	241	109.2	164.6	164.6	41.3	DE
gene:Solyc07g006650.4	Solyc07g006650.4	M82Dr_vs_M82Ir	4	2.00104	up	1e-20	1e-20	6924	2603	4478.7	4478.7	1118.4	DE
gene:Solyc08g008320.3	Solyc08g008320.3	M82Dr_vs_M82Ir	4	2.00082	up	9.91137e-08	2.92425e-07	344	137.1	227.6	227.6	55.8	DE
gene:Solyc02g086270.4	Solyc02g086270.4	M82Dr_vs_M82Ir	4	2.00039	up	4.04455e-18	2.57508e-17	410	178.7	262.3	262.3	66.2	DE

## Sheet: MDvsMI PDJ<0.05 D L2FC<-2 GB>30
Gene		M82Dr_vs_M82Ir
Gene	Gene_name	Comparison	FoldChange	log2FoldChange	Direction	pvalue	padj	max_count	baseMean	baseMean_max	GroupA_baseMean	GroupB_baseMean	pass
gene:Solyc06g069730.3	Solyc06g069730.3	M82Dr_vs_M82Ir	-26000	-14.674	down	1e-20	1e-20	27794	14373.4	25220.9	0.9	25220.9	DE
gene:Solyc05g005870.3	Solyc05g005870.3	M82Dr_vs_M82Ir	-15000	-13.8416	down	1e-20	1e-20	2025	887.4	1963.3	0	1963.3	DE
gene:Solyc10g005400.3	Solyc10g005400.3	M82Dr_vs_M82Ir	-9900	-13.2733	down	1e-20	1e-20	2906	1026.7	2578.3	0.3	2578.3	DE
gene:Solyc03g005780.3	Solyc03g005780.3	M82Dr_vs_M82Ir	-7500	-12.8794	down	1e-20	1e-20	42840	25044.6	39779.6	5.2	39779.6	DE
gene:Solyc07g041720.1	Solyc07g041720.1	M82Dr_vs_M82Ir	-7200	-12.8142	down	1e-20	1e-20	7853	3195.5	6946.6	0.9	6946.6	DE
gene:Solyc01g090965.1	Solyc01g090965.1	M82Dr_vs_M82Ir	-4400	-12.1175	down	1e-20	1e-20	5070	2586.7	5365.5	1.2	5365.5	DE
gene:Solyc08g076820.3	Solyc08g076820.3	M82Dr_vs_M82Ir	-4300	-12.0824	down	1e-20	1e-20	2236	1081.6	2096	0.5	2096	DE
gene:Solyc07g042995.1	Solyc07g042995.1	M82Dr_vs_M82Ir	-3500	-11.7868	down	1e-20	1e-20	620	249.1	471.9	0	471.9	DE
gene:Solyc03g121900.1	Solyc03g121900.1	M82Dr_vs_M82Ir	-3100	-11.609	down	1e-20	1e-20	863	981.3	813.2	0.2	813.2	DE
gene:Solyc08g078900.1	Solyc08g078900.1	M82Dr_vs_M82Ir	-3000	-11.542	down	1e-20	1e-20	759	345.1	777.2	0.2	777.2	DE
gene:Solyc04g050440.3	Solyc04g050440.3	M82Dr_vs_M82Ir	-2900	-11.5145	down	1e-20	1e-20	11765	3798.2	10608.9	3.6	10608.9	DE
gene:Solyc01g079180.4	Solyc01g079180.4	M82Dr_vs_M82Ir	-2700	-11.3729	down	7.85121e-16	4.3343e-15	442	166.1	354.6	0	354.6	DE
gene:Solyc12g009650.2	Solyc12g009650.2	M82Dr_vs_M82Ir	-2400	-11.2289	down	1e-20	1e-20	41907	16029.8	32992.5	13.7	32992.5	DE
gene:Solyc09g072770.1	Solyc09g072770.1	M82Dr_vs_M82Ir	-2400	-11.1986	down	1.7609e-13	8.25893e-13	340	153.7	314.2	0	314.2	DE
gene:Solyc04g063245.1	Solyc04g063245.1	M82Dr_vs_M82Ir	-2200	-11.1189	down	2.99627e-19	2.03681e-18	702	251.5	579.4	0.2	579.4	DE
gene:Solyc01g007810.1	Solyc01g007810.1	M82Dr_vs_M82Ir	-2100	-11.0202	down	1.94102e-19	1.33481e-18	583	271.2	541.4	0.2	541.4	DE
gene:Solyc01g109690.1	Solyc01g109690.1	M82Dr_vs_M82Ir	-2100	-11.0181	down	2.69965e-19	1.8386e-18	479	153	540.4	0.2	540.4	DE
gene:Solyc06g069000.3	Solyc06g069000.3	M82Dr_vs_M82Ir	-1900	-10.8992	down	1.71581e-19	1.18365e-18	372	124	254.3	0	254.3	DE
gene:Solyc10g009150.3	Solyc10g009150.3	M82Dr_vs_M82Ir	-1800	-10.7919	down	7.64076e-12	3.19055e-11	1393	253.4	843.9	0.5	843.9	DE
gene:Solyc02g070990.1	Solyc02g070990.1	M82Dr_vs_M82Ir	-1600	-10.6621	down	1e-20	1e-20	30152	13326.5	25190.1	15.5	25190.1	DE
gene:Solyc03g123410.1	Solyc03g123410.1	M82Dr_vs_M82Ir	-1600	-10.6433	down	1e-20	1e-20	12238	5210.3	11867.8	7.3	11867.8	DE
gene:Solyc05g007210.2	Solyc05g007210.2	M82Dr_vs_M82Ir	-1600	-10.6217	down	4.84897e-18	3.07561e-17	300	76.3	210.2	0	210.2	DE
gene:Solyc06g083480.4	Solyc06g083480.4	M82Dr_vs_M82Ir	-1600	-10.616	down	3.91591e-18	2.49754e-17	262	78.9	209.4	0	209.4	DE
gene:Solyc10g074440.2	Solyc10g074440.2	M82Dr_vs_M82Ir	-1400	-10.4714	down	1e-20	1e-20	1741	688.3	1371.5	1	1371.5	DE
gene:Solyc12g007160.2	Solyc12g007160.2	M82Dr_vs_M82Ir	-1400	-10.4638	down	7.6527e-17	4.49209e-16	243	99	188.6	0	188.6	DE
gene:Solyc03g062720.3	Solyc03g062720.3	M82Dr_vs_M82Ir	-1300	-10.3933	down	1e-20	1e-20	5676	2035.4	5217.4	3.9	5217.4	DE
gene:Solyc07g008240.3	Solyc07g008240.3	M82Dr_vs_M82Ir	-1200	-10.2833	down	1.74562e-11	7.09165e-11	207	67.8	166.6	0	166.6	DE
gene:Solyc10g008720.4	Solyc10g008720.4	M82Dr_vs_M82Ir	-1200	-10.2041	down	1.05924e-16	6.17297e-16	218	63.1	157.1	0	157.1	DE
gene:Solyc03g098300.1	Solyc03g098300.1	M82Dr_vs_M82Ir	-1200	-10.1885	down	8.5202e-16	4.69651e-15	273	61.4	155.5	0	155.5	DE
gene:Solyc02g070950.1	Solyc02g070950.1	M82Dr_vs_M82Ir	-1100	-10.1493	down	1e-20	1e-20	33843	17068.8	30156.8	26.4	30156.8	DE
gene:Solyc01g111960.3	Solyc01g111960.3	M82Dr_vs_M82Ir	-1100	-10.1263	down	1.20939e-10	4.5887e-10	203	60	149.4	0	149.4	DE
gene:Solyc06g007890.3	Solyc06g007890.3	M82Dr_vs_M82Ir	-1100	-10.0646	down	5.36799e-16	2.99363e-15	151	59.3	143.5	0	143.5	DE
gene:Solyc12g009270.1	Solyc12g009270.1	M82Dr_vs_M82Ir	-1000	-10.0154	down	2.86299e-14	1.41943e-13	207	50.9	138.3	0	138.3	DE
gene:Solyc02g070970.1	Solyc02g070970.1	M82Dr_vs_M82Ir	-1000	-10.0024	down	1e-20	1e-20	56763	28037.3	46408.6	45.2	46408.6	DE
gene:Solyc10g008680.3	Solyc10g008680.3	M82Dr_vs_M82Ir	-940	-9.87963	down	2.84018e-05	6.47253e-05	160	34.2	125.9	0	125.9	DE
gene:Solyc03g078330.1	Solyc03g078330.1	M82Dr_vs_M82Ir	-920	-9.84277	down	8.12109e-15	4.18068e-14	226	37.7	122.1	0	122.1	DE
gene:Solyc03g121170.3	Solyc03g121170.3	M82Dr_vs_M82Ir	-900	-9.81746	down	1e-20	1e-20	1952	624.7	1523.9	1.6	1523.9	DE
gene:Solyc10g047530.2	Solyc10g047530.2	M82Dr_vs_M82Ir	-870	-9.77106	down	1.43799e-14	7.28616e-14	157	48.6	116.6	0	116.6	DE
gene:Solyc07g007260.4	Solyc07g007260.4	M82Dr_vs_M82Ir	-840	-9.72192	down	1e-20	1e-20	2177	1071.9	1828.1	2.1	1828.1	DE
gene:Solyc01g068410.4	Solyc01g068410.4	M82Dr_vs_M82Ir	-820	-9.67574	down	6.76543e-14	3.25756e-13	155	44.2	109.3	0	109.3	DE
gene:Solyc04g080500.3	Solyc04g080500.3	M82Dr_vs_M82Ir	-760	-9.57247	down	2.60721e-14	1.29644e-13	94	34.1	102.4	0	102.4	DE
gene:Solyc06g083560.3	Solyc06g083560.3	M82Dr_vs_M82Ir	-750	-9.55705	down	4.44993e-15	2.3297e-14	201	79.8	196.1	0.2	196.1	DE
gene:Solyc04g058100.3	Solyc04g058100.3	M82Dr_vs_M82Ir	-750	-9.54557	down	1e-20	1e-20	622	189.4	548.1	0.8	548.1	DE
gene:Solyc09g075350.4	Solyc09g075350.4	M82Dr_vs_M82Ir	-750	-9.54337	down	2.12924e-14	1.06554e-13	134	43.7	99.7	0	99.7	DE
gene:Solyc12g088930.1	Solyc12g088930.1	M82Dr_vs_M82Ir	-720	-9.48602	down	4.42595e-15	2.3177e-14	181	86.3	187.4	0.2	187.4	DE
gene:Solyc07g052490.4	Solyc07g052490.4	M82Dr_vs_M82Ir	-700	-9.45755	down	9.99486e-15	5.11521e-14	104	34.2	94	0	94	DE
gene:Solyc04g005660.4	Solyc04g005660.4	M82Dr_vs_M82Ir	-700	-9.45066	down	3.56667e-08	1.10223e-07	97	42.2	93.6	0	93.6	DE
gene:Solyc03g020030.3	Solyc03g020030.3	M82Dr_vs_M82Ir	-680	-9.416	down	1e-20	1e-20	1283	537.3	989	1.4	989	DE
gene:Solyc12g094440.2	Solyc12g094440.2	M82Dr_vs_M82Ir	-670	-9.3972	down	1e-20	1e-20	979	288.2	982.2	1.5	982.2	DE
gene:Solyc03g005480.4	Solyc03g005480.4	M82Dr_vs_M82Ir	-640	-9.32226	down	3.61655e-14	1.77535e-13	99	34.1	85.5	0	85.5	DE
gene:Solyc06g005610.1	Solyc06g005610.1	M82Dr_vs_M82Ir	-630	-9.30064	down	1.6227e-14	8.19259e-14	85	42.2	84.7	0	84.7	DE
gene:Solyc02g090540.4	Solyc02g090540.4	M82Dr_vs_M82Ir	-630	-9.29235	down	3.58319e-13	1.64463e-12	85	29.4	84	0	84	DE
gene:Solyc07g052180.1	Solyc07g052180.1	M82Dr_vs_M82Ir	-600	-9.22074	down	2.23718e-13	1.04191e-12	85	52.8	79.9	0	79.9	DE
gene:Solyc02g063030.4	Solyc02g063030.4	M82Dr_vs_M82Ir	-590	-9.20431	down	1e-20	1e-20	4163	2121.4	4116.5	6.9	4116.5	DE
gene:Solyc04g053010.1	Solyc04g053010.1	M82Dr_vs_M82Ir	-580	-9.1773	down	1.25939e-13	5.95781e-13	74	39	77.9	0	77.9	DE
gene:Solyc04g053000.1	Solyc04g053000.1	M82Dr_vs_M82Ir	-560	-9.12147	down	1.49153e-12	6.54665e-12	65	35.3	74.7	0	74.7	DE
gene:Solyc11g007250.2	Solyc11g007250.2	M82Dr_vs_M82Ir	-550	-9.09175	down	5.09805e-13	2.31517e-12	131	58.9	142.4	0.2	142.4	DE
gene:Solyc08g079150.1	Solyc08g079150.1	M82Dr_vs_M82Ir	-550	-9.09126	down	6.24891e-13	2.81735e-12	88	24.8	73	0	73	DE
gene:Solyc06g051300.3	Solyc06g051300.3	M82Dr_vs_M82Ir	-540	-9.08327	down	1.30025e-13	6.14579e-13	84	24.9	72.4	0	72.4	DE
gene:Solyc10g008200.4	Solyc10g008200.4	M82Dr_vs_M82Ir	-520	-9.03178	down	1e-20	1e-20	567	196.3	504.3	0.9	504.3	DE
gene:Solyc11g010410.2	Solyc11g010410.2	M82Dr_vs_M82Ir	-520	-9.02657	down	8.97499e-12	3.72919e-11	91	24.1	69.6	0	69.6	DE
gene:Solyc04g150172.1	Solyc04g150172.1	M82Dr_vs_M82Ir	-520	-9.01957	down	1.76929e-12	7.71933e-12	65	20.7	69.8	0	69.8	DE
gene:Solyc04g009130.4	Solyc04g009130.4	M82Dr_vs_M82Ir	-520	-9.01313	down	1.51344e-17	9.33439e-17	273	96.5	249.4	0.5	249.4	DE
gene:Solyc01g105920.3	Solyc01g105920.3	M82Dr_vs_M82Ir	-510	-8.99372	down	1e-20	1e-20	1908	783.8	1356.6	2.7	1356.6	DE
gene:Solyc10g078580.1	Solyc10g078580.1	M82Dr_vs_M82Ir	-500	-8.97081	down	1e-20	1e-20	2482	1015.6	2407.3	4.7	2407.3	DE
gene:Solyc04g074640.4	Solyc04g074640.4	M82Dr_vs_M82Ir	-500	-8.96389	down	1e-20	1e-20	7586	2918.6	6975.1	13.9	6975.1	DE
gene:Solyc08g077000.1	Solyc08g077000.1	M82Dr_vs_M82Ir	-490	-8.94808	down	4.56337e-13	2.07753e-12	65	34.3	66.3	0	66.3	DE
gene:Solyc03g065200.4	Solyc03g065200.4	M82Dr_vs_M82Ir	-490	-8.94013	down	4.14669e-19	2.79713e-18	807	247.1	692.7	1.4	692.7	DE
gene:Solyc07g063600.3	Solyc07g063600.3	M82Dr_vs_M82Ir	-490	-8.93142	down	1e-20	1e-20	49192	25660.4	48375.8	99	48375.8	DE
gene:Solyc03g005770.3	Solyc03g005770.3	M82Dr_vs_M82Ir	-490	-8.93033	down	1e-20	1e-20	18936	9766.7	17367.5	35.5	17367.5	DE
gene:Solyc10g054870.3	Solyc10g054870.3	M82Dr_vs_M82Ir	-490	-8.92838	down	1e-20	1e-20	16142	5463.8	15082.7	30.8	15082.7	DE
gene:Solyc07g005370.4	Solyc07g005370.4	M82Dr_vs_M82Ir	-490	-8.9257	down	1e-20	1e-20	4012	1452.7	3749.2	7.6	3749.2	DE
gene:Solyc01g090800.3	Solyc01g090800.3	M82Dr_vs_M82Ir	-470	-8.8833	down	2.1652e-12	9.38867e-12	147	57.4	123.2	0.2	123.2	DE
gene:Solyc05g054610.1	Solyc05g054610.1	M82Dr_vs_M82Ir	-450	-8.81775	down	5.64697e-12	2.37203e-11	78	20.6	60.3	0	60.3	DE
gene:Solyc01g067510.3	Solyc01g067510.3	M82Dr_vs_M82Ir	-450	-8.8101	down	1e-20	1e-20	924	482.4	980.6	2.2	980.6	DE
gene:Solyc04g064610.3	Solyc04g064610.3	M82Dr_vs_M82Ir	-450	-8.80512	down	1.10849e-12	4.91468e-12	137	71.5	116.5	0.2	116.5	DE
gene:Solyc12g094640.3	Solyc12g094640.3	M82Dr_vs_M82Ir	-440	-8.79072	down	1e-20	1e-20	85408	28125.7	76531.4	172.7	76531.4	DE
gene:Solyc12g005310.2	Solyc12g005310.2	M82Dr_vs_M82Ir	-420	-8.69858	down	3.19328e-12	1.36679e-11	399	204.2	300.2	0.7	300.2	DE
gene:Solyc06g049050.3	Solyc06g049050.3	M82Dr_vs_M82Ir	-410	-8.6875	down	1e-20	1e-20	15905	6405.5	15032	36.4	15032	DE
gene:Solyc04g008820.3	Solyc04g008820.3	M82Dr_vs_M82Ir	-390	-8.62441	down	4.12559e-15	2.16663e-14	286	69.9	190.7	0.5	190.7	DE
gene:Solyc01g110580.2	Solyc01g110580.2	M82Dr_vs_M82Ir	-390	-8.60171	down	1e-20	1e-20	658	294.4	750.7	1.9	750.7	DE
gene:Solyc03g117260.2	Solyc03g117260.2	M82Dr_vs_M82Ir	-390	-8.59949	down	1.45381e-11	5.94479e-11	65	22.2	51.9	0	51.9	DE
gene:Solyc09g018500.3	Solyc09g018500.3	M82Dr_vs_M82Ir	-390	-8.59682	down	3.7111e-10	1.35636e-09	91	33.6	51.9	0	51.9	DE
gene:Solyc04g077410.4	Solyc04g077410.4	M82Dr_vs_M82Ir	-380	-8.58198	down	9.28649e-10	3.28441e-09	111	20.9	50.9	0	50.9	DE
gene:Solyc12g042780.2	Solyc12g042780.2	M82Dr_vs_M82Ir	-380	-8.56293	down	1.05516e-11	4.36111e-11	96	31.4	99	0.2	99	DE
gene:Solyc06g050900.3	Solyc06g050900.3	M82Dr_vs_M82Ir	-370	-8.54536	down	1e-20	1e-20	1616	781.2	1717.5	4.6	1717.5	DE
gene:Solyc01g065700.3	Solyc01g065700.3	M82Dr_vs_M82Ir	-370	-8.53925	down	1e-20	1e-20	435	182.3	449.7	1.2	449.7	DE
gene:Solyc04g081130.1	Solyc04g081130.1	M82Dr_vs_M82Ir	-370	-8.51535	down	8.31088e-10	2.94889e-09	154	38.6	95.2	0.2	95.2	DE
gene:Solyc04g050730.3	Solyc04g050730.3	M82Dr_vs_M82Ir	-360	-8.50995	down	1e-20	1e-20	6569	2124.6	4990.9	13.6	4990.9	DE
gene:Solyc07g054930.3	Solyc07g054930.3	M82Dr_vs_M82Ir	-360	-8.48245	down	1.07021e-09	3.76863e-09	66	14.2	47.7	0	47.7	DE
gene:Solyc02g085490.2	Solyc02g085490.2	M82Dr_vs_M82Ir	-360	-8.4774	down	8.9834e-15	4.60941e-14	156	76	173.2	0.5	173.2	DE
gene:Solyc05g047590.4	Solyc05g047590.4	M82Dr_vs_M82Ir	-350	-8.44809	down	2.57242e-15	1.36902e-14	193	63.6	168.6	0.5	168.6	DE
gene:Solyc11g013810.3	Solyc11g013810.3	M82Dr_vs_M82Ir	-350	-8.43167	down	1e-20	1e-20	58090	23558.1	48386.7	140.1	48386.7	DE
gene:Solyc04g150104.1	Solyc04g150104.1	M82Dr_vs_M82Ir	-340	-8.41394	down	1e-20	1e-20	627	273.4	743.5	2.2	743.5	DE
gene:Solyc12g040790.2	Solyc12g040790.2	M82Dr_vs_M82Ir	-340	-8.39106	down	1e-20	1e-20	3792	1542.7	4202.3	12.4	4202.3	DE
gene:Solyc05g010630.4	Solyc05g010630.4	M82Dr_vs_M82Ir	-330	-8.38599	down	1.88324e-11	7.62385e-11	63	20.2	44.5	0	44.5	DE
gene:Solyc03g116730.4	Solyc03g116730.4	M82Dr_vs_M82Ir	-330	-8.36695	down	1e-20	1e-20	19625	8933.3	20388.4	61.6	20388.4	DE
gene:Solyc03g096760.1	Solyc03g096760.1	M82Dr_vs_M82Ir	-320	-8.31882	down	1e-20	1e-20	1222	508.9	1321.5	4.2	1321.5	DE
gene:Solyc10g052470.1	Solyc10g052470.1	M82Dr_vs_M82Ir	-320	-8.31272	down	1.02979e-14	5.26412e-14	143	49.5	154.2	0.5	154.2	DE
gene:Solyc07g042400.2	Solyc07g042400.2	M82Dr_vs_M82Ir	-320	-8.31214	down	1e-20	1e-20	801	333.1	690.4	2.1	690.4	DE
gene:Solyc02g065060.3	Solyc02g065060.3	M82Dr_vs_M82Ir	-310	-8.29905	down	1e-20	1e-20	662	210.3	533.2	1.7	533.2	DE
gene:Solyc12g057100.2	Solyc12g057100.2	M82Dr_vs_M82Ir	-310	-8.29513	down	1e-20	1e-20	375	160.2	381.5	1.3	381.5	DE
gene:Solyc04g052990.1	Solyc04g052990.1	M82Dr_vs_M82Ir	-310	-8.28863	down	6.94002e-11	2.68298e-10	49	19.3	41.7	0	41.7	DE
gene:Solyc03g058890.4	Solyc03g058890.4	M82Dr_vs_M82Ir	-310	-8.26314	down	1.75628e-11	7.13231e-11	75	35.8	80.5	0.2	80.5	DE
gene:Solyc10g008710.3	Solyc10g008710.3	M82Dr_vs_M82Ir	-310	-8.2625	down	7.39127e-10	2.63455e-09	60	17.3	40.9	0	40.9	DE
gene:Solyc03g083320.4	Solyc03g083320.4	M82Dr_vs_M82Ir	-300	-8.24804	down	1.44974e-09	5.04667e-09	42	10.9	40.8	0	40.8	DE
gene:Solyc01g110770.2	Solyc01g110770.2	M82Dr_vs_M82Ir	-300	-8.24064	down	4.65996e-11	1.82635e-10	49	19.3	40.3	0	40.3	DE
gene:Solyc07g062100.4	Solyc07g062100.4	M82Dr_vs_M82Ir	-300	-8.22321	down	2.02526e-10	7.54183e-10	52	13.9	39.9	0	39.9	DE
gene:Solyc04g017720.3	Solyc04g017720.3	M82Dr_vs_M82Ir	-290	-8.19922	down	1e-20	1e-20	3727	1444	3738.1	12.6	3738.1	DE
gene:Solyc02g086470.3	Solyc02g086470.3	M82Dr_vs_M82Ir	-290	-8.19353	down	2.31654e-11	9.31769e-11	96	29.5	76.1	0.2	76.1	DE
gene:Solyc09g005650.1	Solyc09g005650.1	M82Dr_vs_M82Ir	-290	-8.19165	down	1.76337e-12	7.69506e-12	128	42.1	142.2	0.5	142.2	DE
gene:Solyc03g034400.3	Solyc03g034400.3	M82Dr_vs_M82Ir	-290	-8.19094	down	1e-20	1e-20	844	370	846.9	2.8	846.9	DE
gene:Solyc02g067730.2	Solyc02g067730.2	M82Dr_vs_M82Ir	-290	-8.17378	down	2.88554e-09	9.76372e-09	64	9.8	38.4	0	38.4	DE
gene:Solyc01g110600.2	Solyc01g110600.2	M82Dr_vs_M82Ir	-280	-8.14812	down	7.1078e-20	5.01071e-19	192	91.3	206	0.7	206	DE
gene:Solyc07g064870.3	Solyc07g064870.3	M82Dr_vs_M82Ir	-280	-8.14466	down	1e-20	1e-20	556	134.1	344	1.3	344	DE
gene:Solyc04g052980.1	Solyc04g052980.1	M82Dr_vs_M82Ir	-280	-8.13711	down	1.11491e-10	4.24125e-10	41	18.7	37.8	0	37.8	DE
gene:Solyc02g085933.1	Solyc02g085933.1	M82Dr_vs_M82Ir	-280	-8.12969	down	1e-20	1e-20	21853	8663.6	20079.2	71.6	20079.2	DE
gene:Solyc06g064550.3	Solyc06g064550.3	M82Dr_vs_M82Ir	-280	-8.1273	down	1e-20	1e-20	6149	2162.8	5112.9	18.4	5112.9	DE
gene:Solyc02g066970.1	Solyc02g066970.1	M82Dr_vs_M82Ir	-280	-8.12601	down	1.9502e-10	7.26974e-10	37	17.9	37.5	0	37.5	DE
gene:Solyc01g074000.3	Solyc01g074000.3	M82Dr_vs_M82Ir	-280	-8.12515	down	1e-20	1e-20	396	124.7	336.6	1.2	336.6	DE
gene:Solyc11g009100.2	Solyc11g009100.2	M82Dr_vs_M82Ir	-280	-8.12398	down	1.60988e-14	8.13261e-14	122	52.8	135.6	0.5	135.6	DE
gene:Solyc05g056050.3	Solyc05g056050.3	M82Dr_vs_M82Ir	-280	-8.11731	down	1e-20	1e-20	26568	13032.3	24090.4	86.7	24090.4	DE
gene:Solyc02g071000.1	Solyc02g071000.1	M82Dr_vs_M82Ir	-280	-8.10414	down	1e-20	1e-20	38393	19622.2	31866.6	115.8	31866.6	DE
gene:Solyc01g005710.2	Solyc01g005710.2	M82Dr_vs_M82Ir	-270	-8.09541	down	1.27461e-09	4.46326e-09	50	24.3	36.4	0	36.4	DE
gene:Solyc12g011280.2	Solyc12g011280.2	M82Dr_vs_M82Ir	-270	-8.08696	down	1e-20	1e-20	21125	11057.9	21119.7	77.6	21119.7	DE
gene:Solyc05g007010.3	Solyc05g007010.3	M82Dr_vs_M82Ir	-270	-8.08183	down	5.17934e-14	2.51543e-13	174	81.4	130.6	0.5	130.6	DE
gene:Solyc03g116870.3	Solyc03g116870.3	M82Dr_vs_M82Ir	-270	-8.06093	down	1e-20	1e-20	9597	3415.3	8586.4	32.1	8586.4	DE
gene:Solyc12g044270.2	Solyc12g044270.2	M82Dr_vs_M82Ir	-260	-8.0193	down	1e-20	1e-20	343	135.4	314	1.2	314	DE
gene:Solyc01g109950.4	Solyc01g109950.4	M82Dr_vs_M82Ir	-260	-8.00936	down	3.00472e-14	1.48566e-13	147	54.6	124.1	0.5	124.1	DE
gene:Solyc01g099870.3	Solyc01g099870.3	M82Dr_vs_M82Ir	-260	-8.00344	down	2.88253e-09	9.75506e-09	57	18.6	34.1	0	34.1	DE
gene:Solyc12g087940.2	Solyc12g087940.2	M82Dr_vs_M82Ir	-260	-7.99675	down	2.67513e-07	7.58005e-07	52	126.7	34	0	34	DE
gene:Solyc05g008950.4	Solyc05g008950.4	M82Dr_vs_M82Ir	-250	-7.96563	down	1e-20	1e-20	2375	1306.9	2126.3	8.5	2126.3	DE
gene:Solyc04g064630.3	Solyc04g064630.3	M82Dr_vs_M82Ir	-250	-7.95177	down	1.14696e-09	4.03177e-09	50	13.4	32.9	0	32.9	DE
gene:Solyc02g070980.1	Solyc02g070980.1	M82Dr_vs_M82Ir	-250	-7.95117	down	1e-20	1e-20	52616	25596.8	45297.3	182.9	45297.3	DE
gene:Solyc09g009520.3	Solyc09g009520.3	M82Dr_vs_M82Ir	-250	-7.94502	down	1e-20	1e-20	388	125.2	358.7	1.5	358.7	DE
gene:Solyc01g108630.3	Solyc01g108630.3	M82Dr_vs_M82Ir	-240	-7.93007	down	1e-20	1e-20	12977	4998.6	11182.1	45.8	11182.1	DE
gene:Solyc11g066950.2	Solyc11g066950.2	M82Dr_vs_M82Ir	-240	-7.92189	down	1e-20	1e-20	1650	629.6	1503.7	6.2	1503.7	DE
gene:Solyc11g011630.3	Solyc11g011630.3	M82Dr_vs_M82Ir	-240	-7.89772	down	1.05397e-12	4.6777e-12	132	60.8	115.3	0.5	115.3	DE
gene:Solyc02g070180.3	Solyc02g070180.3	M82Dr_vs_M82Ir	-240	-7.89769	down	8.03865e-08	2.39921e-07	35	10.4	32	0	32	DE
gene:Solyc04g052960.1	Solyc04g052960.1	M82Dr_vs_M82Ir	-240	-7.89423	down	5.8046e-10	2.08632e-09	39	14	31.7	0	31.7	DE
gene:Solyc08g066610.3	Solyc08g066610.3	M82Dr_vs_M82Ir	-240	-7.89236	down	1e-20	1e-20	871	352.9	856.7	3.5	856.7	DE
gene:Solyc11g072980.1	Solyc11g072980.1	M82Dr_vs_M82Ir	-230	-7.85997	down	2.41429e-10	8.9555e-10	88	25.5	60.1	0.2	60.1	DE
gene:Solyc05g005760.4	Solyc05g005760.4	M82Dr_vs_M82Ir	-230	-7.8591	down	1e-20	1e-20	1999	785.9	1627.3	7	1627.3	DE
gene:Solyc06g075280.3	Solyc06g075280.3	M82Dr_vs_M82Ir	-230	-7.84397	down	2.11095e-09	7.23108e-09	31	11.1	31	0	31	DE
gene:Solyc12g019550.2	Solyc12g019550.2	M82Dr_vs_M82Ir	-230	-7.83431	down	1e-20	1e-20	7538	3673.3	7408.9	32.3	7408.9	DE
gene:Solyc08g083360.3	Solyc08g083360.3	M82Dr_vs_M82Ir	-230	-7.82454	down	1e-20	1e-20	15978	7240.9	15602.7	68.8	15602.7	DE
gene:Solyc05g007830.3	Solyc05g007830.3	M82Dr_vs_M82Ir	-220	-7.80816	down	1e-20	1e-20	5315	2442.1	5496	24.6	5496	DE
gene:Solyc07g005680.4	Solyc07g005680.4	M82Dr_vs_M82Ir	-220	-7.80687	down	1e-20	1e-20	248	112.1	216.2	0.9	216.2	DE
gene:Solyc12g097010.1	Solyc12g097010.1	M82Dr_vs_M82Ir	-220	-7.79594	down	1e-20	1e-20	538	245.3	535.3	2.3	535.3	DE
gene:Solyc12g005430.1	Solyc12g005430.1	M82Dr_vs_M82Ir	-220	-7.7762	down	3.6774e-09	1.23345e-08	293	119.1	156.7	0.7	156.7	DE
gene:Solyc01g079830.3	Solyc01g079830.3	M82Dr_vs_M82Ir	-210	-7.68276	down	3.55774e-13	1.63363e-12	209	80.7	148.6	0.7	148.6	DE
gene:Solyc10g083170.2	Solyc10g083170.2	M82Dr_vs_M82Ir	-200	-7.6753	down	1e-20	1e-20	343	153	392.5	1.9	392.5	DE
gene:Solyc12g040640.2	Solyc12g040640.2	M82Dr_vs_M82Ir	-200	-7.6487	down	5.44664e-09	1.7993e-08	61	25.9	52.4	0.2	52.4	DE
gene:Solyc02g079490.3	Solyc02g079490.3	M82Dr_vs_M82Ir	-200	-7.64648	down	1e-20	1e-20	2283	821.4	1743.6	8.6	1743.6	DE
gene:Solyc02g086650.3	Solyc02g086650.3	M82Dr_vs_M82Ir	-200	-7.63984	down	1e-20	1e-20	17822	9412.1	16914.7	84.8	16914.7	DE
gene:Solyc07g052770.2	Solyc07g052770.2	M82Dr_vs_M82Ir	-200	-7.6355	down	1.24441e-17	7.70547e-17	124	67.5	144.3	0.7	144.3	DE
gene:Solyc07g045080.3	Solyc07g045080.3	M82Dr_vs_M82Ir	-200	-7.63531	down	1.45988e-12	6.4116e-12	106	43	96.2	0.5	96.2	DE
gene:Solyc08g068860.3	Solyc08g068860.3	M82Dr_vs_M82Ir	-190	-7.60523	down	1e-20	1.69503e-20	188	92.8	188.1	0.9	188.1	DE
gene:Solyc09g010530.3	Solyc09g010530.3	M82Dr_vs_M82Ir	-190	-7.57313	down	1e-20	1e-20	2228	703.6	2079.5	11	2079.5	DE
gene:Solyc03g006880.3	Solyc03g006880.3	M82Dr_vs_M82Ir	-190	-7.56338	down	1e-20	1e-20	1427	847.8	1389.1	7.3	1389.1	DE
gene:Solyc01g014320.4	Solyc01g014320.4	M82Dr_vs_M82Ir	-190	-7.55384	down	2.24769e-17	1.36856e-16	163	58.9	135.6	0.7	135.6	DE
gene:Solyc03g115050.3	Solyc03g115050.3	M82Dr_vs_M82Ir	-180	-7.52696	down	1e-20	1e-20	368	107.4	266.8	1.4	266.8	DE
gene:Solyc02g086820.3	Solyc02g086820.3	M82Dr_vs_M82Ir	-180	-7.5035	down	1e-20	1e-20	259995	99520.2	241066	1328.4	241066	DE
gene:Solyc11g005710.2	Solyc11g005710.2	M82Dr_vs_M82Ir	-180	-7.49697	down	1e-20	1e-20	258	150.1	261.6	1.4	261.6	DE
gene:Solyc11g045460.3	Solyc11g045460.3	M82Dr_vs_M82Ir	-180	-7.47336	down	5.16828e-12	2.17638e-11	89	32.6	85.9	0.5	85.9	DE
gene:Solyc04g008850.1	Solyc04g008850.1	M82Dr_vs_M82Ir	-180	-7.47282	down	1e-20	1e-20	449	146.2	300	1.7	300	DE
gene:Solyc08g078640.3	Solyc08g078640.3	M82Dr_vs_M82Ir	-180	-7.46901	down	9.21365e-09	2.9856e-08	69	19.1	46	0.2	46	DE
gene:Solyc12g013710.2	Solyc12g013710.2	M82Dr_vs_M82Ir	-180	-7.45932	down	1e-20	1e-20	762	875	713.2	4	713.2	DE
gene:Solyc01g079110.4	Solyc01g079110.4	M82Dr_vs_M82Ir	-170	-7.43787	down	1e-20	1e-20	503	162.4	416	2.3	416	DE
gene:Solyc05g015330.1	Solyc05g015330.1	M82Dr_vs_M82Ir	-170	-7.40031	down	3.6484e-09	1.22409e-08	52	14.8	44	0.2	44	DE
gene:Solyc07g055740.1	Solyc07g055740.1	M82Dr_vs_M82Ir	-170	-7.3972	down	1e-20	1e-20	3327	1012.8	2403.7	14.3	2403.7	DE
gene:Solyc03g120060.2	Solyc03g120060.2	M82Dr_vs_M82Ir	-170	-7.38603	down	2.35854e-07	6.72127e-07	61	21.5	43.6	0.2	43.6	DE
gene:Solyc07g006710.2	Solyc07g006710.2	M82Dr_vs_M82Ir	-170	-7.38192	down	1e-20	1e-20	937	396.9	886.9	5.3	886.9	DE
gene:Solyc08g067030.3	Solyc08g067030.3	M82Dr_vs_M82Ir	-170	-7.37537	down	1e-20	1e-20	20901	6033.1	14931.5	89.8	14931.5	DE
gene:Solyc01g086690.2	Solyc01g086690.2	M82Dr_vs_M82Ir	-160	-7.36608	down	4.22821e-12	1.78878e-11	94	32.5	79.4	0.5	79.4	DE
gene:Solyc08g067320.3	Solyc08g067320.3	M82Dr_vs_M82Ir	-160	-7.36329	down	3.47466e-17	2.08833e-16	1860	1124.4	2030.5	12.3	2030.5	DE
gene:Solyc01g105050.3	Solyc01g105050.3	M82Dr_vs_M82Ir	-160	-7.34992	down	1e-20	1e-20	49510	23717.9	45015.1	275.8	45015.1	DE
gene:Solyc01g110590.4	Solyc01g110590.4	M82Dr_vs_M82Ir	-160	-7.34768	down	2.64443e-11	1.05782e-10	82	32.6	79.4	0.5	79.4	DE
gene:Solyc03g112460.3	Solyc03g112460.3	M82Dr_vs_M82Ir	-160	-7.33262	down	1e-20	1e-20	656	236.7	699.3	4.3	699.3	DE
gene:Solyc03g119910.4	Solyc03g119910.4	M82Dr_vs_M82Ir	-160	-7.32535	down	1.44221e-18	9.43473e-18	150	61.5	155.5	0.9	155.5	DE
gene:Solyc12g044280.2	Solyc12g044280.2	M82Dr_vs_M82Ir	-150	-7.26777	down	1e-20	1e-20	19349	9298.8	17670.4	114.5	17670.4	DE
gene:Solyc12g036310.1	Solyc12g036310.1	M82Dr_vs_M82Ir	-150	-7.26301	down	8.81659e-09	2.86457e-08	44	20.3	40.3	0.3	40.3	DE
gene:Solyc08g079030.4	Solyc08g079030.4	M82Dr_vs_M82Ir	-150	-7.25956	down	4.54631e-09	1.51168e-08	50	19.5	39.7	0.2	39.7	DE
gene:Solyc04g072740.3	Solyc04g072740.3	M82Dr_vs_M82Ir	-150	-7.25774	down	1e-20	1e-20	8560	3360.4	7777.3	50.8	7777.3	DE
gene:Solyc03g113250.4	Solyc03g113250.4	M82Dr_vs_M82Ir	-150	-7.23702	down	1e-20	1e-20	301	117.9	293.9	2	293.9	DE
gene:Solyc02g069450.3	Solyc02g069450.3	M82Dr_vs_M82Ir	-150	-7.23165	down	1e-20	1e-20	12147	5722.7	11348.5	75.4	11348.5	DE
gene:Solyc08g067330.1	Solyc08g067330.1	M82Dr_vs_M82Ir	-150	-7.21778	down	2.86194e-19	1.9467e-18	1966	1102.3	1935.9	13	1935.9	DE
gene:Solyc07g022900.4	Solyc07g022900.4	M82Dr_vs_M82Ir	-150	-7.21585	down	1e-20	1e-20	8432	3393.4	7831.5	52.5	7831.5	DE
gene:Solyc06g005820.3	Solyc06g005820.3	M82Dr_vs_M82Ir	-150	-7.21212	down	2.50723e-14	1.24871e-13	179	52.5	144.1	1	144.1	DE
gene:Solyc04g051244.1	Solyc04g051244.1	M82Dr_vs_M82Ir	-150	-7.1979	down	7.79921e-09	2.54308e-08	42	19.6	38.4	0.2	38.4	DE
gene:Solyc04g008330.1	Solyc04g008330.1	M82Dr_vs_M82Ir	-140	-7.17179	down	1.12338e-13	5.33631e-13	933	334.4	479.7	3.3	479.7	DE
gene:Solyc12g014500.3	Solyc12g014500.3	M82Dr_vs_M82Ir	-140	-7.16745	down	6.72591e-11	2.6048e-10	80	33	69.6	0.5	69.6	DE
gene:Solyc01g110570.3	Solyc01g110570.3	M82Dr_vs_M82Ir	-140	-7.1658	down	1e-20	1e-20	165	69.7	173.9	1.2	173.9	DE
gene:Solyc03g006410.3	Solyc03g006410.3	M82Dr_vs_M82Ir	-140	-7.16128	down	4.34752e-08	1.33207e-07	46	36	37.3	0.2	37.3	DE
gene:Solyc08g005880.4	Solyc08g005880.4	M82Dr_vs_M82Ir	-140	-7.15931	down	1e-20	1e-20	448	135.1	381	2.7	381	DE
gene:Solyc04g080820.2	Solyc04g080820.2	M82Dr_vs_M82Ir	-140	-7.15207	down	2.38932e-09	8.14768e-09	538	261.5	304.6	2.1	304.6	DE
gene:Solyc08g082200.3	Solyc08g082200.3	M82Dr_vs_M82Ir	-140	-7.13982	down	1e-20	5.20307e-20	169	52.9	135.8	0.9	135.8	DE
gene:Solyc09g056233.1	Solyc09g056233.1	M82Dr_vs_M82Ir	-140	-7.13095	down	1.20815e-14	6.15721e-14	88	30.1	101.8	0.7	101.8	DE
gene:Solyc04g014510.3	Solyc04g014510.3	M82Dr_vs_M82Ir	-140	-7.1256	down	1e-20	1e-20	3714	1478.6	3359.5	23.8	3359.5	DE
gene:Solyc08g075210.2	Solyc08g075210.2	M82Dr_vs_M82Ir	-140	-7.1207	down	1e-20	1e-20	1765	757.2	1170.7	8.3	1170.7	DE
gene:Solyc12g057080.2	Solyc12g057080.2	M82Dr_vs_M82Ir	-140	-7.10649	down	1e-20	1e-20	1057	390.4	898.1	6.5	898.1	DE
gene:Solyc01g110940.3	Solyc01g110940.3	M82Dr_vs_M82Ir	-140	-7.09209	down	1e-20	1e-20	291	118.2	263.2	1.9	263.2	DE
gene:Solyc09g074300.1	Solyc09g074300.1	M82Dr_vs_M82Ir	-140	-7.08217	down	1.24007e-10	4.69781e-10	68	31.6	65.4	0.5	65.4	DE
gene:Solyc07g007920.3	Solyc07g007920.3	M82Dr_vs_M82Ir	-130	-7.07168	down	2.17268e-08	6.82418e-08	32	13.9	35.2	0.2	35.2	DE
gene:Solyc01g014275.1	Solyc01g014275.1	M82Dr_vs_M82Ir	-130	-7.06995	down	1e-20	1e-20	1008	332.4	517.5	3.8	517.5	DE
gene:Solyc08g007680.1	Solyc08g007680.1	M82Dr_vs_M82Ir	-130	-7.06456	down	1e-20	1e-20	391	158.2	355.1	2.6	355.1	DE
gene:Solyc03g115640.3	Solyc03g115640.3	M82Dr_vs_M82Ir	-130	-7.06088	down	1e-20	1e-20	785	272.9	740	5.4	740	DE
gene:Solyc01g099630.4	Solyc01g099630.4	M82Dr_vs_M82Ir	-130	-7.05578	down	1e-20	1e-20	3601	908.7	2295.6	17.2	2295.6	DE
gene:Solyc07g008560.3	Solyc07g008560.3	M82Dr_vs_M82Ir	-130	-7.05341	down	3.53669e-07	9.89324e-07	73	15.5	34.3	0.3	34.3	DE
gene:Solyc10g083860.3	Solyc10g083860.3	M82Dr_vs_M82Ir	-130	-7.03307	down	1e-20	1e-20	559	231.4	537.6	4	537.6	DE
gene:Solyc02g065780.1	Solyc02g065780.1	M82Dr_vs_M82Ir	-130	-6.99627	down	1e-20	1e-20	489	191.3	431.7	3.3	431.7	DE
gene:Solyc06g083720.2	Solyc06g083720.2	M82Dr_vs_M82Ir	-130	-6.98509	down	2.28312e-14	1.13968e-13	214	75	121.8	1	121.8	DE
gene:Solyc06g065970.1	Solyc06g065970.1	M82Dr_vs_M82Ir	-120	-6.95752	down	1e-20	1e-20	2968	1535.7	2741.6	22	2741.6	DE
gene:Solyc07g032490.3	Solyc07g032490.3	M82Dr_vs_M82Ir	-120	-6.94948	down	1e-20	1e-20	4485	1862.9	4280.8	34.6	4280.8	DE
gene:Solyc09g084460.3	Solyc09g084460.3	M82Dr_vs_M82Ir	-120	-6.92583	down	5.95475e-07	1.62726e-06	43	27.2	31.9	0.2	31.9	DE
gene:Solyc12g009200.2	Solyc12g009200.2	M82Dr_vs_M82Ir	-120	-6.92387	down	1e-20	1e-20	12153	5321.1	11274.3	92.7	11274.3	DE
gene:Solyc07g061890.1	Solyc07g061890.1	M82Dr_vs_M82Ir	-120	-6.89688	down	2.16623e-09	7.41581e-09	71	24.1	57.6	0.5	57.6	DE
gene:Solyc05g054850.1	Solyc05g054850.1	M82Dr_vs_M82Ir	-120	-6.89127	down	7.99983e-08	2.3886e-07	39	12.8	30.7	0.2	30.7	DE
gene:Solyc09g075590.1	Solyc09g075590.1	M82Dr_vs_M82Ir	-120	-6.87973	down	1e-20	1e-20	2292	861.4	2065.2	17.6	2065.2	DE
gene:Solyc01g094460.3	Solyc01g094460.3	M82Dr_vs_M82Ir	-120	-6.86908	down	1e-20	1e-20	2898	1237.2	2788.5	23.8	2788.5	DE
gene:Solyc09g009830.3	Solyc09g009830.3	M82Dr_vs_M82Ir	-120	-6.85517	down	1e-20	1e-20	4841	2295.4	5194.2	44.7	5194.2	DE
gene:Solyc08g079090.4	Solyc08g079090.4	M82Dr_vs_M82Ir	-120	-6.85238	down	4.81426e-09	1.59787e-08	4492	1929	3826.5	33.1	3826.5	DE
gene:Solyc08g014430.3	Solyc08g014430.3	M82Dr_vs_M82Ir	-120	-6.84943	down	1e-20	1e-20	571	195.2	503.8	4.4	503.8	DE
gene:Solyc03g112580.3	Solyc03g112580.3	M82Dr_vs_M82Ir	-110	-6.83961	down	1e-20	1e-20	385	216.5	331.3	2.8	331.3	DE
gene:Solyc12g009600.2	Solyc12g009600.2	M82Dr_vs_M82Ir	-110	-6.8258	down	1e-20	1e-20	9645	3931.6	9532.3	84	9532.3	DE
gene:Solyc07g025140.4	Solyc07g025140.4	M82Dr_vs_M82Ir	-110	-6.7799	down	1e-20	1e-20	615	181.9	587.3	5.4	587.3	DE
gene:Solyc06g084050.4	Solyc06g084050.4	M82Dr_vs_M82Ir	-110	-6.77719	down	1e-20	1e-20	8426	3942.5	8695.2	79.1	8695.2	DE
gene:Solyc08g013910.4	Solyc08g013910.4	M82Dr_vs_M82Ir	-110	-6.76689	down	2.19837e-09	7.52231e-09	67	19.3	52.5	0.5	52.5	DE
gene:Solyc09g006005.1	Solyc09g006005.1	M82Dr_vs_M82Ir	-110	-6.76514	down	1e-20	1e-20	3766	1178.1	2606	23.8	2606	DE
gene:Solyc04g077320.2	Solyc04g077320.2	M82Dr_vs_M82Ir	-110	-6.73259	down	1.44946e-09	5.04647e-09	61	18.1	51.3	0.5	51.3	DE
gene:Solyc12g044310.2	Solyc12g044310.2	M82Dr_vs_M82Ir	-110	-6.72627	down	1e-20	1e-20	274	78.6	178.4	1.7	178.4	DE
gene:Solyc09g097870.4	Solyc09g097870.4	M82Dr_vs_M82Ir	-110	-6.71521	down	1e-20	1e-20	1631	926.7	1703.9	16.2	1703.9	DE
gene:Solyc06g066700.1	Solyc06g066700.1	M82Dr_vs_M82Ir	-100	-6.71141	down	1e-20	1e-20	1587	514	1616.4	15.3	1616.4	DE
gene:Solyc07g049300.3	Solyc07g049300.3	M82Dr_vs_M82Ir	-100	-6.71083	down	1e-20	1e-20	1113	416.9	878.5	8.3	878.5	DE
gene:Solyc02g086458.1	Solyc02g086458.1	M82Dr_vs_M82Ir	-100	-6.70887	down	1e-20	1e-20	3778	1401.3	3426.2	32.9	3426.2	DE
gene:Solyc11g072080.1	Solyc11g072080.1	M82Dr_vs_M82Ir	-100	-6.69392	down	1e-20	1e-20	545	215.8	477.8	4.7	477.8	DE
gene:Solyc09g065620.3	Solyc09g065620.3	M82Dr_vs_M82Ir	-100	-6.69118	down	4.54816e-15	2.37601e-14	102	56.1	99.7	0.9	99.7	DE
gene:Solyc05g050240.3	Solyc05g050240.3	M82Dr_vs_M82Ir	-100	-6.68769	down	1e-20	1e-20	808	363.5	863.8	8.3	863.8	DE
gene:Solyc03g005910.3	Solyc03g005910.3	M82Dr_vs_M82Ir	-100	-6.6628	down	1e-20	1e-20	329	118.3	219.3	2.2	219.3	DE
gene:Solyc06g054570.1	Solyc06g054570.1	M82Dr_vs_M82Ir	-100	-6.64589	down	1e-20	1e-20	181	53.2	169.3	1.7	169.3	DE
gene:Solyc09g009010.4	Solyc09g009010.4	M82Dr_vs_M82Ir	-100	-6.64173	down	1e-20	1e-20	1980	826.9	1800.4	18	1800.4	DE
gene:Solyc12g056600.3	Solyc12g056600.3	M82Dr_vs_M82Ir	-100	-6.6384	down	1e-20	1e-20	874	408.3	668.9	6.7	668.9	DE
gene:Solyc02g086456.1	Solyc02g086456.1	M82Dr_vs_M82Ir	-99	-6.62846	down	1.19584e-16	6.94133e-16	163	45.1	121.1	1.3	121.1	DE
gene:Solyc01g087690.3	Solyc01g087690.3	M82Dr_vs_M82Ir	-99	-6.62622	down	1e-20	1e-20	787	318.1	813.3	8.2	813.3	DE
gene:Solyc04g008090.4	Solyc04g008090.4	M82Dr_vs_M82Ir	-98	-6.61228	down	1.04825e-08	3.38375e-08	58	18.2	47.6	0.5	47.6	DE
gene:Solyc06g071830.2	Solyc06g071830.2	M82Dr_vs_M82Ir	-97	-6.59522	down	7.67407e-17	4.50182e-16	1740	500.3	1429	14.8	1429	DE
gene:Solyc04g071340.5	Solyc04g071340.5	M82Dr_vs_M82Ir	-96	-6.59165	down	1e-20	1e-20	13757	4983.9	11412.7	118.3	11412.7	DE
gene:Solyc10g008440.3	Solyc10g008440.3	M82Dr_vs_M82Ir	-96	-6.59138	down	9.99623e-08	2.9469e-07	54	23.3	46.3	0.5	46.3	DE
gene:Solyc10g083940.1	Solyc10g083940.1	M82Dr_vs_M82Ir	-96	-6.5883	down	1e-20	1e-20	770	390.8	688.5	7	688.5	DE
gene:Solyc02g080450.1	Solyc02g080450.1	M82Dr_vs_M82Ir	-96	-6.5875	down	1.31205e-12	5.78555e-12	73	35.7	69.9	0.7	69.9	DE
gene:Solyc11g006250.2	Solyc11g006250.2	M82Dr_vs_M82Ir	-96	-6.58013	down	1e-20	1e-20	5418	2443.5	4802.3	50.1	4802.3	DE
gene:Solyc02g037550.3	Solyc02g037550.3	M82Dr_vs_M82Ir	-96	-6.57792	down	6.22618e-11	2.41768e-10	766	186.4	379.4	3.9	379.4	DE
gene:Solyc03g120020.4	Solyc03g120020.4	M82Dr_vs_M82Ir	-95	-6.56394	down	1e-20	1e-20	5300	1577.5	4399.7	46.6	4399.7	DE
gene:Solyc05g014000.4	Solyc05g014000.4	M82Dr_vs_M82Ir	-94	-6.55877	down	1e-20	1e-20	3281	1423.7	3079.7	32.5	3079.7	DE
gene:Solyc11g072860.2	Solyc11g072860.2	M82Dr_vs_M82Ir	-94	-6.55173	down	1e-20	1e-20	472	172.9	433.2	4.6	433.2	DE
gene:Solyc06g074200.4	Solyc06g074200.4	M82Dr_vs_M82Ir	-93	-6.54516	down	1e-20	1e-20	28930	15153.1	29327.6	313.9	29327.6	DE
gene:Solyc03g097320.3	Solyc03g097320.3	M82Dr_vs_M82Ir	-93	-6.54354	down	1e-20	1e-20	1077	469.7	1037	11.1	1037	DE
gene:Solyc03g063140.4	Solyc03g063140.4	M82Dr_vs_M82Ir	-93	-6.5367	down	4.14666e-09	1.3849e-08	54	23.9	44.8	0.5	44.8	DE
gene:Solyc11g073130.2	Solyc11g073130.2	M82Dr_vs_M82Ir	-93	-6.53287	down	1e-20	1e-20	746	349.4	735.8	7.8	735.8	DE
gene:Solyc03g026120.3	Solyc03g026120.3	M82Dr_vs_M82Ir	-92	-6.52114	down	1e-20	1e-20	794	284.9	690.3	7.6	690.3	DE
gene:Solyc05g006650.3	Solyc05g006650.3	M82Dr_vs_M82Ir	-91	-6.50465	down	1e-20	1e-20	2404	1169.5	2387.5	26.2	2387.5	DE
gene:Solyc06g084140.4	Solyc06g084140.4	M82Dr_vs_M82Ir	-91	-6.5021	down	1e-20	1e-20	4216	1506.8	3935.8	43.3	3935.8	DE
gene:Solyc04g082970.4	Solyc04g082970.4	M82Dr_vs_M82Ir	-90	-6.49798	down	1e-20	1e-20	426	173.2	349.9	3.9	349.9	DE
gene:Solyc08g074480.1	Solyc08g074480.1	M82Dr_vs_M82Ir	-90	-6.49415	down	1e-20	1e-20	4048	1905.1	3069	34	3069	DE
gene:Solyc04g071960.3	Solyc04g071960.3	M82Dr_vs_M82Ir	-89	-6.48333	down	1e-20	1e-20	271	119.5	258.7	2.8	258.7	DE
gene:Solyc12g094720.3	Solyc12g094720.3	M82Dr_vs_M82Ir	-89	-6.47903	down	1e-20	1e-20	1991	755	1787.9	20	1787.9	DE
gene:Solyc04g015030.4	Solyc04g015030.4	M82Dr_vs_M82Ir	-88	-6.46728	down	1e-20	1e-20	4191	2079.9	4264.3	48.1	4264.3	DE
gene:Solyc02g063150.3	Solyc02g063150.3	M82Dr_vs_M82Ir	-88	-6.46476	down	1e-20	1e-20	208955	81486.2	187220	2119.5	187220	DE
gene:Solyc06g061200.1	Solyc06g061200.1	M82Dr_vs_M82Ir	-88	-6.45574	down	1e-20	1e-20	294	115.9	277.2	3.2	277.2	DE
gene:Solyc01g100490.4	Solyc01g100490.4	M82Dr_vs_M82Ir	-88	-6.4537	down	1e-20	1e-20	984	375	886.8	10.1	886.8	DE
gene:Solyc10g086720.2	Solyc10g086720.2	M82Dr_vs_M82Ir	-88	-6.45249	down	2.98571e-15	1.58051e-14	372	182.1	415.1	4.7	415.1	DE
gene:Solyc10g006870.1	Solyc10g006870.1	M82Dr_vs_M82Ir	-87	-6.44556	down	1e-20	1e-20	828	410.7	777.5	8.9	777.5	DE
gene:Solyc07g063970.3	Solyc07g063970.3	M82Dr_vs_M82Ir	-87	-6.43561	down	1e-20	1e-20	753	298.2	687	7.9	687	DE
gene:Solyc02g090350.4	Solyc02g090350.4	M82Dr_vs_M82Ir	-86	-6.42639	down	1e-20	1e-20	596	296.5	430.4	4.9	430.4	DE
gene:Solyc09g082760.3	Solyc09g082760.3	M82Dr_vs_M82Ir	-86	-6.42292	down	1e-20	1e-20	9749	2589	6592.2	76.7	6592.2	DE
gene:Solyc01g100120.4	Solyc01g100120.4	M82Dr_vs_M82Ir	-86	-6.42285	down	1.20136e-18	7.90637e-18	107	41.4	103.4	1.1	103.4	DE
gene:Solyc10g074540.1	Solyc10g074540.1	M82Dr_vs_M82Ir	-86	-6.41802	down	1e-20	1e-20	1137	549.4	1180.9	13.8	1180.9	DE
gene:Solyc10g085550.3	Solyc10g085550.3	M82Dr_vs_M82Ir	-85	-6.40612	down	1e-20	1e-20	4688	1578.7	3849.3	45.4	3849.3	DE
gene:Solyc01g080600.4	Solyc01g080600.4	M82Dr_vs_M82Ir	-85	-6.40123	down	1.7448e-13	8.19044e-13	107	33.5	81.8	1	81.8	DE
gene:Solyc04g080660.4	Solyc04g080660.4	M82Dr_vs_M82Ir	-84	-6.39422	down	8.91582e-19	5.91389e-18	147	46.2	122.4	1.5	122.4	DE
gene:Solyc01g006690.4	Solyc01g006690.4	M82Dr_vs_M82Ir	-84	-6.39294	down	1e-20	1e-20	1179	581.4	1128.8	13.4	1128.8	DE
gene:Solyc02g075620.4	Solyc02g075620.4	M82Dr_vs_M82Ir	-83	-6.38277	down	2.24204e-12	9.7161e-12	113	42.6	81.2	1	81.2	DE
gene:Solyc05g010650.3	Solyc05g010650.3	M82Dr_vs_M82Ir	-83	-6.37451	down	4.99284e-11	1.95227e-10	65	24.9	60.4	0.7	60.4	DE
gene:Solyc11g040340.3	Solyc11g040340.3	M82Dr_vs_M82Ir	-83	-6.37114	down	1e-20	1e-20	179	70.1	160.2	1.9	160.2	DE
gene:Solyc07g054130.2	Solyc07g054130.2	M82Dr_vs_M82Ir	-83	-6.37003	down	8.94638e-09	2.90373e-08	49	17.5	39.6	0.5	39.6	DE
gene:Solyc11g008140.3	Solyc11g008140.3	M82Dr_vs_M82Ir	-82	-6.36537	down	1e-20	1e-20	289	104.8	257.9	3.1	257.9	DE
gene:Solyc09g009420.1	Solyc09g009420.1	M82Dr_vs_M82Ir	-82	-6.36229	down	1e-20	1e-20	2256	1297.4	2622.2	31.7	2622.2	DE
gene:Solyc04g008600.4	Solyc04g008600.4	M82Dr_vs_M82Ir	-81	-6.34049	down	1.63497e-11	6.6545e-11	81	23.7	58.5	0.7	58.5	DE
gene:Solyc10g150105.1	Solyc10g150105.1	M82Dr_vs_M82Ir	-81	-6.33745	down	1e-20	1e-20	263	122.5	293.2	3.5	293.2	DE
gene:Solyc09g012000.1	Solyc09g012000.1	M82Dr_vs_M82Ir	-81	-6.33451	down	1e-20	1e-20	183	114.7	214.6	2.6	214.6	DE
gene:Solyc03g114930.3	Solyc03g114930.3	M82Dr_vs_M82Ir	-80	-6.32568	down	1e-20	1e-20	6073	2373	5638.3	70.1	5638.3	DE
gene:Solyc10g006530.4	Solyc10g006530.4	M82Dr_vs_M82Ir	-80	-6.32306	down	1e-20	1e-20	1230	473.7	1121.1	14	1121.1	DE
gene:Solyc06g005710.3	Solyc06g005710.3	M82Dr_vs_M82Ir	-79	-6.30719	down	1e-20	1e-20	19460	8410.5	18151	229.1	18151	DE
gene:Solyc04g077140.3	Solyc04g077140.3	M82Dr_vs_M82Ir	-79	-6.29997	down	1e-20	1e-20	1570	822.4	1583.1	20.1	1583.1	DE
gene:Solyc05g007450.3	Solyc05g007450.3	M82Dr_vs_M82Ir	-78	-6.28587	down	1.20874e-14	6.15878e-14	114	29.1	74.8	0.9	74.8	DE
gene:Solyc02g067700.1	Solyc02g067700.1	M82Dr_vs_M82Ir	-78	-6.28376	down	3.98422e-20	2.84816e-19	148	46.5	113.3	1.5	113.3	DE
gene:Solyc08g079740.3	Solyc08g079740.3	M82Dr_vs_M82Ir	-77	-6.27374	down	1e-20	1e-20	897	388.9	891.3	11.4	891.3	DE
gene:Solyc09g009000.4	Solyc09g009000.4	M82Dr_vs_M82Ir	-77	-6.25853	down	1e-20	1e-20	211	77.4	166.8	2.3	166.8	DE
gene:Solyc10g150149.1	Solyc10g150149.1	M82Dr_vs_M82Ir	-77	-6.25784	down	1e-20	1e-20	190	81.5	165.3	2.1	165.3	DE
gene:Solyc02g063000.4	Solyc02g063000.4	M82Dr_vs_M82Ir	-76	-6.25321	down	1e-20	1e-20	20976	10122.2	19168.6	251.2	19168.6	DE
gene:Solyc11g072840.1	Solyc11g072840.1	M82Dr_vs_M82Ir	-76	-6.24629	down	6.06309e-13	2.73583e-12	83	31.5	74	1	74	DE
gene:Solyc01g079790.4	Solyc01g079790.4	M82Dr_vs_M82Ir	-76	-6.24616	down	1e-20	1e-20	10177	4239.6	9000	118.4	9000	DE
gene:Solyc08g076220.3	Solyc08g076220.3	M82Dr_vs_M82Ir	-76	-6.23901	down	1e-20	1e-20	132880	53337.7	124442	1647.3	124442	DE
gene:Solyc04g008370.3	Solyc04g008370.3	M82Dr_vs_M82Ir	-75	-6.23031	down	1e-20	1e-20	418	210.1	325	4.3	325	DE
gene:Solyc08g083370.4	Solyc08g083370.4	M82Dr_vs_M82Ir	-75	-6.22346	down	1e-20	1e-20	282	166.5	308.2	4.1	308.2	DE
gene:Solyc11g042460.2	Solyc11g042460.2	M82Dr_vs_M82Ir	-75	-6.21951	down	1e-20	1e-20	1109	442.5	979.5	13.2	979.5	DE
gene:Solyc03g111690.4	Solyc03g111690.4	M82Dr_vs_M82Ir	-74	-6.21003	down	1e-20	1e-20	11368	3809.5	9743.6	131.6	9743.6	DE
gene:Solyc06g076790.1	Solyc06g076790.1	M82Dr_vs_M82Ir	-74	-6.20304	down	1e-20	1e-20	14168	5279.4	13694.7	185.7	13694.7	DE
gene:Solyc05g007870.3	Solyc05g007870.3	M82Dr_vs_M82Ir	-73	-6.19655	down	1.39503e-08	4.45452e-08	38	18.6	35.3	0.5	35.3	DE
gene:Solyc01g111970.4	Solyc01g111970.4	M82Dr_vs_M82Ir	-73	-6.19092	down	1.9373e-19	1.33267e-18	115	66	105.9	1.4	105.9	DE
gene:Solyc02g078720.4	Solyc02g078720.4	M82Dr_vs_M82Ir	-73	-6.18971	down	1e-20	1e-20	216	102.3	211.2	2.8	211.2	DE
gene:Solyc07g053540.1	Solyc07g053540.1	M82Dr_vs_M82Ir	-73	-6.18574	down	1e-20	1e-20	977	414.8	868.1	12	868.1	DE
gene:Solyc03g058910.3	Solyc03g058910.3	M82Dr_vs_M82Ir	-72	-6.17917	down	1e-20	1e-20	321	134.6	316.1	4.4	316.1	DE
gene:Solyc06g083070.3	Solyc06g083070.3	M82Dr_vs_M82Ir	-72	-6.17702	down	1e-20	1e-20	4713	2427.6	4952.6	68.3	4952.6	DE
gene:Solyc07g054690.1	Solyc07g054690.1	M82Dr_vs_M82Ir	-72	-6.17602	down	3.61389e-07	1.00976e-06	61	15.7	34.4	0.5	34.4	DE
gene:Solyc11g008080.3	Solyc11g008080.3	M82Dr_vs_M82Ir	-72	-6.17574	down	1.69698e-16	9.77505e-16	122	59.5	104.8	1.4	104.8	DE
gene:Solyc03g034380.1	Solyc03g034380.1	M82Dr_vs_M82Ir	-71	-6.14721	down	1.05006e-09	3.70185e-09	128	31.1	69.2	1	69.2	DE
gene:Solyc02g085930.3	Solyc02g085930.3	M82Dr_vs_M82Ir	-70	-6.13438	down	3.43677e-08	1.06344e-07	31	18.1	34.3	0.5	34.3	DE
gene:Solyc01g096260.4	Solyc01g096260.4	M82Dr_vs_M82Ir	-70	-6.12453	down	1e-20	1e-20	518	195.3	437.8	6.3	437.8	DE
gene:Solyc10g077040.2	Solyc10g077040.2	M82Dr_vs_M82Ir	-69	-6.1189	down	1e-20	1e-20	72304	32836.9	65681.6	945	65681.6	DE
gene:Solyc05g005230.3	Solyc05g005230.3	M82Dr_vs_M82Ir	-69	-6.11701	down	1e-20	1e-20	352	131.6	282.3	4	282.3	DE
gene:Solyc06g065380.4	Solyc06g065380.4	M82Dr_vs_M82Ir	-69	-6.11648	down	1e-20	1e-20	1685	694.9	1571.3	22.4	1571.3	DE
gene:Solyc01g097340.3	Solyc01g097340.3	M82Dr_vs_M82Ir	-69	-6.11477	down	1e-20	1e-20	13011	5403.4	11770.7	169.7	11770.7	DE
gene:Solyc02g065170.3	Solyc02g065170.3	M82Dr_vs_M82Ir	-69	-6.10804	down	1e-20	1e-20	2096	731.3	1618.2	23.6	1618.2	DE
gene:Solyc10g009570.3	Solyc10g009570.3	M82Dr_vs_M82Ir	-68	-6.09218	down	1e-20	1e-20	9829	3754	8553.9	125.3	8553.9	DE
gene:Solyc01g102850.3	Solyc01g102850.3	M82Dr_vs_M82Ir	-68	-6.08944	down	1e-20	1e-20	246	113.4	228.6	3.3	228.6	DE
gene:Solyc03g119770.4	Solyc03g119770.4	M82Dr_vs_M82Ir	-67	-6.07439	down	1e-20	1e-20	198	83.2	180.1	2.7	180.1	DE
gene:Solyc01g109040.4	Solyc01g109040.4	M82Dr_vs_M82Ir	-66	-6.05453	down	1e-20	1e-20	12966	5654.7	13263.7	199.4	13263.7	DE
gene:Solyc01g104950.4	Solyc01g104950.4	M82Dr_vs_M82Ir	-66	-6.04964	down	1e-20	1e-20	2423	1048.2	2072.6	31.2	2072.6	DE
gene:Solyc03g007410.4	Solyc03g007410.4	M82Dr_vs_M82Ir	-66	-6.04273	down	1.06061e-16	6.17933e-16	176	75.5	111.5	1.7	111.5	DE
gene:Solyc09g092510.3	Solyc09g092510.3	M82Dr_vs_M82Ir	-66	-6.03946	down	1e-20	1e-20	210	75.8	205.8	3.1	205.8	DE
gene:Solyc06g069600.3	Solyc06g069600.3	M82Dr_vs_M82Ir	-66	-6.03831	down	7.45886e-11	2.87391e-10	907	446.4	475.9	7.2	475.9	DE
gene:Solyc12g044330.2	Solyc12g044330.2	M82Dr_vs_M82Ir	-66	-6.03454	down	1e-20	1e-20	7340	3730.9	7379.5	112.3	7379.5	DE
gene:Solyc01g066910.3	Solyc01g066910.3	M82Dr_vs_M82Ir	-66	-6.03431	down	4.58502e-17	2.73315e-16	183	127.6	172.3	2.6	172.3	DE
gene:Solyc07g018300.3	Solyc07g018300.3	M82Dr_vs_M82Ir	-65	-6.02941	down	1e-20	1e-20	336	98.5	267.5	4.1	267.5	DE
gene:Solyc12g036170.2	Solyc12g036170.2	M82Dr_vs_M82Ir	-65	-6.02853	down	1e-20	1e-20	6589	2734.5	6429.9	98.4	6429.9	DE
gene:Solyc03g115540.2	Solyc03g115540.2	M82Dr_vs_M82Ir	-65	-6.02829	down	1e-20	1e-20	445	227	393.7	6	393.7	DE
gene:Solyc12g010980.3	Solyc12g010980.3	M82Dr_vs_M82Ir	-65	-6.02445	down	3.53223e-19	2.39002e-18	1571	963.9	1134.5	17.4	1134.5	DE
gene:Solyc03g095810.3	Solyc03g095810.3	M82Dr_vs_M82Ir	-65	-6.01832	down	1e-20	1e-20	403	187	411.4	6.4	411.4	DE
gene:Solyc06g063370.3	Solyc06g063370.3	M82Dr_vs_M82Ir	-65	-6.01589	down	1e-20	1e-20	142805	73510.1	135608	2095.5	135608	DE
gene:Solyc03g082860.3	Solyc03g082860.3	M82Dr_vs_M82Ir	-64	-6.00371	down	1e-20	1e-20	134	54.3	139.5	2.1	139.5	DE
gene:Solyc01g080280.3	Solyc01g080280.3	M82Dr_vs_M82Ir	-64	-5.99997	down	1e-20	1e-20	150980	56416.1	128760	2011.8	128760	DE
gene:Solyc06g068040.3	Solyc06g068040.3	M82Dr_vs_M82Ir	-64	-5.99838	down	1e-20	1e-20	1349	320.1	882.9	13.7	882.9	DE
gene:Solyc10g079700.2	Solyc10g079700.2	M82Dr_vs_M82Ir	-64	-5.99305	down	1e-20	1e-20	178	87	184.5	2.9	184.5	DE
gene:Solyc08g007040.3	Solyc08g007040.3	M82Dr_vs_M82Ir	-63	-5.98223	down	1e-20	1e-20	17881	7320.6	18949.7	299.6	18949.7	DE
gene:Solyc03g095500.3	Solyc03g095500.3	M82Dr_vs_M82Ir	-63	-5.98156	down	1e-20	1e-20	193	73.6	182.8	2.8	182.8	DE
gene:Solyc03g118310.4	Solyc03g118310.4	M82Dr_vs_M82Ir	-63	-5.97586	down	1e-20	1e-20	296	155.4	288.9	4.6	288.9	DE
gene:Solyc03g096650.2	Solyc03g096650.2	M82Dr_vs_M82Ir	-63	-5.97088	down	3.20761e-07	9.02345e-07	34	11.2	30.3	0.5	30.3	DE
gene:Solyc08g078020.1	Solyc08g078020.1	M82Dr_vs_M82Ir	-62	-5.95352	down	1e-20	1e-20	16162	7534.1	14812.8	238.9	14812.8	DE
gene:Solyc08g078840.3	Solyc08g078840.3	M82Dr_vs_M82Ir	-62	-5.94808	down	1e-20	1e-20	1897	675.7	1345.2	22	1345.2	DE
gene:Solyc03g121420.4	Solyc03g121420.4	M82Dr_vs_M82Ir	-61	-5.9282	down	1e-20	1e-20	778	262	726.2	12	726.2	DE
gene:Solyc04g007290.4	Solyc04g007290.4	M82Dr_vs_M82Ir	-61	-5.91903	down	1e-20	1e-20	447	145.3	342.1	5.5	342.1	DE
gene:Solyc04g011690.4	Solyc04g011690.4	M82Dr_vs_M82Ir	-60	-5.91372	down	1e-20	1e-20	1138	496.5	1089.1	18	1089.1	DE
gene:Solyc08g078030.4	Solyc08g078030.4	M82Dr_vs_M82Ir	-60	-5.91046	down	1e-20	1e-20	153	71.6	173.4	2.8	173.4	DE
gene:Solyc11g042630.3	Solyc11g042630.3	M82Dr_vs_M82Ir	-60	-5.9034	down	1e-20	1e-20	629	319.6	730.6	12.1	730.6	DE
gene:Solyc06g066640.3	Solyc06g066640.3	M82Dr_vs_M82Ir	-60	-5.90014	down	1e-20	1e-20	13343	6755.9	13261.2	221.9	13261.2	DE
gene:Solyc08g016500.3	Solyc08g016500.3	M82Dr_vs_M82Ir	-60	-5.89634	down	1.8983e-10	7.08715e-10	44	17.9	43	0.7	43	DE
gene:Solyc03g093610.1	Solyc03g093610.1	M82Dr_vs_M82Ir	-59	-5.89331	down	5.89616e-20	4.17808e-19	220	120.3	220	3.8	220	DE
gene:Solyc12g049550.2	Solyc12g049550.2	M82Dr_vs_M82Ir	-59	-5.89155	down	1e-20	1e-20	140	72.2	143.3	2.3	143.3	DE
gene:Solyc12g009070.1	Solyc12g009070.1	M82Dr_vs_M82Ir	-59	-5.88795	down	1e-20	1e-20	2153	1040.2	2263.7	38.1	2263.7	DE
gene:Solyc12g089250.1	Solyc12g089250.1	M82Dr_vs_M82Ir	-59	-5.87678	down	1e-20	1e-20	267	125.5	271.4	4.7	271.4	DE
gene:Solyc04g077330.4	Solyc04g077330.4	M82Dr_vs_M82Ir	-58	-5.86636	down	1.85467e-14	9.32406e-14	142	51.9	138.4	2.3	138.4	DE
gene:Solyc10g086520.2	Solyc10g086520.2	M82Dr_vs_M82Ir	-58	-5.86151	down	3.52533e-09	1.18462e-08	95	25.3	56.2	1	56.2	DE
gene:Solyc03g119860.3	Solyc03g119860.3	M82Dr_vs_M82Ir	-58	-5.85366	down	1e-20	1e-20	4499	2191.1	4389.4	75.8	4389.4	DE
gene:Solyc11g071640.3	Solyc11g071640.3	M82Dr_vs_M82Ir	-58	-5.851	down	1e-20	1e-20	1443	572.5	1219.8	21.1	1219.8	DE
gene:Solyc06g008510.3	Solyc06g008510.3	M82Dr_vs_M82Ir	-57	-5.84284	down	1e-20	1e-20	207	90.5	207.7	3.5	207.7	DE
gene:Solyc05g056060.4	Solyc05g056060.4	M82Dr_vs_M82Ir	-57	-5.84041	down	1e-20	1e-20	27164	14215.3	24304.9	424.1	24304.9	DE
gene:Solyc02g065000.1	Solyc02g065000.1	M82Dr_vs_M82Ir	-57	-5.8385	down	1e-20	1e-20	992	427.4	1000.4	17.4	1000.4	DE
gene:Solyc03g115980.1	Solyc03g115980.1	M82Dr_vs_M82Ir	-57	-5.83227	down	1e-20	1e-20	79947	33605.3	64574.8	1133.3	64574.8	DE
gene:Solyc04g055250.4	Solyc04g055250.4	M82Dr_vs_M82Ir	-57	-5.83108	down	1e-20	1e-20	254	132.3	247	4.3	247	DE
gene:Solyc06g068550.4	Solyc06g068550.4	M82Dr_vs_M82Ir	-57	-5.83096	down	1e-20	1e-20	115	55	124	2.1	124	DE
gene:Solyc01g104200.4	Solyc01g104200.4	M82Dr_vs_M82Ir	-57	-5.83094	down	6.03168e-13	2.72222e-12	63	34.1	55.2	1	55.2	DE
gene:Solyc10g079200.2	Solyc10g079200.2	M82Dr_vs_M82Ir	-57	-5.82811	down	1e-20	1e-20	21436	9544.7	22852.9	402.1	22852.9	DE
gene:Solyc01g095360.2	Solyc01g095360.2	M82Dr_vs_M82Ir	-56	-5.8087	down	1.08199e-08	3.48852e-08	45	16	40.9	0.7	40.9	DE
gene:Solyc10g084380.1	Solyc10g084380.1	M82Dr_vs_M82Ir	-56	-5.80358	down	1e-20	1e-20	2925	1185.4	2707.6	48.4	2707.6	DE
gene:Solyc10g086580.2	Solyc10g086580.2	M82Dr_vs_M82Ir	-56	-5.8022	down	1e-20	1e-20	634165	260901	584652	10477.4	584652	DE
gene:Solyc02g093980.3	Solyc02g093980.3	M82Dr_vs_M82Ir	-56	-5.80003	down	1e-20	1e-20	3714	1682.7	3336.2	59.8	3336.2	DE
gene:Solyc02g079950.3	Solyc02g079950.3	M82Dr_vs_M82Ir	-55	-5.78394	down	1e-20	1e-20	61483	27103.5	57701.4	1047	57701.4	DE
gene:Solyc04g074700.4	Solyc04g074700.4	M82Dr_vs_M82Ir	-55	-5.78195	down	1e-20	1e-20	790	314.1	701.8	12.7	701.8	DE
gene:Solyc09g008860.4	Solyc09g008860.4	M82Dr_vs_M82Ir	-55	-5.77846	down	1e-20	1e-20	652	204.3	472.6	8.5	472.6	DE
gene:Solyc01g005590.2	Solyc01g005590.2	M82Dr_vs_M82Ir	-55	-5.77587	down	1e-20	1e-20	3457	1637.6	3832.9	69.8	3832.9	DE
gene:Solyc05g047680.4	Solyc05g047680.4	M82Dr_vs_M82Ir	-54	-5.76608	down	1e-20	1e-20	1816	466.3	1566.7	28.8	1566.7	DE
gene:Solyc01g104400.3	Solyc01g104400.3	M82Dr_vs_M82Ir	-54	-5.76005	down	3.7403e-19	2.52768e-18	144	52.3	117.8	2.2	117.8	DE
gene:Solyc04g045530.4	Solyc04g045530.4	M82Dr_vs_M82Ir	-54	-5.75581	down	2.14024e-20	1.55279e-19	150	43.6	103.5	1.9	103.5	DE
gene:Solyc04g005600.3	Solyc04g005600.3	M82Dr_vs_M82Ir	-53	-5.73488	down	1e-20	1e-20	160	50.9	115.9	2.2	115.9	DE
gene:Solyc07g054170.3	Solyc07g054170.3	M82Dr_vs_M82Ir	-53	-5.73435	down	8.36877e-20	5.8694e-19	203	88.6	141	2.6	141	DE
gene:Solyc06g069880.1	Solyc06g069880.1	M82Dr_vs_M82Ir	-53	-5.73414	down	1e-20	1e-20	887	329.7	716.3	13.4	716.3	DE
gene:Solyc02g070940.1	Solyc02g070940.1	M82Dr_vs_M82Ir	-53	-5.72724	down	1e-20	1e-20	96280	49519.2	87408.2	1649.9	87408.2	DE
gene:Solyc02g089350.3	Solyc02g089350.3	M82Dr_vs_M82Ir	-53	-5.7215	down	1e-20	1e-20	3232	1819.8	3572	67.6	3572	DE
gene:Solyc05g007180.3	Solyc05g007180.3	M82Dr_vs_M82Ir	-53	-5.72039	down	1e-20	1e-20	3083	1189.9	2429.6	46	2429.6	DE
gene:Solyc03g045100.1	Solyc03g045100.1	M82Dr_vs_M82Ir	-53	-5.71961	down	2.04543e-18	1.32306e-17	92	40.1	102.1	1.9	102.1	DE
gene:Solyc12g096980.3	Solyc12g096980.3	M82Dr_vs_M82Ir	-53	-5.71787	down	4.35777e-10	1.58319e-09	66	25	50.6	0.9	50.6	DE
gene:Solyc01g086920.3	Solyc01g086920.3	M82Dr_vs_M82Ir	-53	-5.71621	down	1e-20	1e-20	6030	2525.8	4978.4	94.8	4978.4	DE
gene:Solyc10g086390.2	Solyc10g086390.2	M82Dr_vs_M82Ir	-52	-5.71151	down	1e-20	1e-20	382	130	304	5.8	304	DE
gene:Solyc08g006070.4	Solyc08g006070.4	M82Dr_vs_M82Ir	-52	-5.69557	down	1e-20	1e-20	820	358.8	811	15.5	811	DE
gene:Solyc04g008060.3	Solyc04g008060.3	M82Dr_vs_M82Ir	-52	-5.69224	down	1e-20	1e-20	1113	484.5	1057.8	20.4	1057.8	DE
gene:Solyc05g055990.4	Solyc05g055990.4	M82Dr_vs_M82Ir	-51	-5.68441	down	7.76618e-10	2.76233e-09	462	301.9	500.9	9.7	500.9	DE
gene:Solyc12g099650.2	Solyc12g099650.2	M82Dr_vs_M82Ir	-51	-5.68036	down	1e-20	1e-20	18330	9449	19497	380	19497	DE
gene:Solyc02g087860.3	Solyc02g087860.3	M82Dr_vs_M82Ir	-51	-5.67381	down	1e-20	1e-20	262	84.3	196.4	3.8	196.4	DE
gene:Solyc07g039190.4	Solyc07g039190.4	M82Dr_vs_M82Ir	-51	-5.67294	down	1e-20	1e-20	5817	2666.8	5536	108.4	5536	DE
gene:Solyc05g026480.2	Solyc05g026480.2	M82Dr_vs_M82Ir	-51	-5.67279	down	6.8858e-18	4.33362e-17	92	46.9	86.5	1.7	86.5	DE
gene:Solyc02g077300.2	Solyc02g077300.2	M82Dr_vs_M82Ir	-51	-5.66812	down	5.88185e-18	3.71138e-17	106	36.7	85.5	1.7	85.5	DE
gene:Solyc12g009190.2	Solyc12g009190.2	M82Dr_vs_M82Ir	-51	-5.65997	down	2.88053e-16	1.63559e-15	147	45.6	145.2	2.8	145.2	DE
gene:Solyc02g086454.1	Solyc02g086454.1	M82Dr_vs_M82Ir	-51	-5.65991	down	1e-20	1e-20	684	212.7	516	10.2	516	DE
gene:Solyc08g006760.4	Solyc08g006760.4	M82Dr_vs_M82Ir	-50	-5.65481	down	1e-20	1e-20	1977	827.4	2091.7	41.4	2091.7	DE
gene:Solyc10g086240.2	Solyc10g086240.2	M82Dr_vs_M82Ir	-50	-5.65156	down	1e-20	1e-20	942	573.1	971.1	19.2	971.1	DE
gene:Solyc07g062543.1	Solyc07g062543.1	M82Dr_vs_M82Ir	-50	-5.65035	down	1e-20	1e-20	397	152.7	302.6	6	302.6	DE
gene:Solyc08g079800.4	Solyc08g079800.4	M82Dr_vs_M82Ir	-50	-5.64435	down	2.04626e-19	1.40497e-18	114	74.6	120.8	2.4	120.8	DE
gene:Solyc07g006620.4	Solyc07g006620.4	M82Dr_vs_M82Ir	-50	-5.64197	down	1e-20	1e-20	838	425.5	923.3	18.3	923.3	DE
gene:Solyc03g083050.3	Solyc03g083050.3	M82Dr_vs_M82Ir	-50	-5.64099	down	4.81297e-15	2.51015e-14	70	34.9	72.6	1.4	72.6	DE
gene:Solyc07g056670.3	Solyc07g056670.3	M82Dr_vs_M82Ir	-50	-5.64096	down	6.16865e-20	4.36411e-19	142	50.4	109.2	2.2	109.2	DE
gene:Solyc04g009420.3	Solyc04g009420.3	M82Dr_vs_M82Ir	-50	-5.62997	down	1e-20	1e-20	1916	768.5	1872.3	37.7	1872.3	DE
gene:Solyc10g079750.2	Solyc10g079750.2	M82Dr_vs_M82Ir	-49	-5.62912	down	1e-20	1e-20	212	112.2	226.9	4.5	226.9	DE
gene:Solyc03g078800.2	Solyc03g078800.2	M82Dr_vs_M82Ir	-49	-5.62598	down	9.1145e-08	2.70335e-07	40	16.9	36.1	0.7	36.1	DE
gene:Solyc10g084230.2	Solyc10g084230.2	M82Dr_vs_M82Ir	-49	-5.62318	down	1e-20	1e-20	237	127.8	239.1	4.8	239.1	DE
gene:Solyc03g096770.1	Solyc03g096770.1	M82Dr_vs_M82Ir	-49	-5.61737	down	4.29668e-18	2.73163e-17	293	84.8	213.5	4.3	213.5	DE
gene:Solyc05g009890.1	Solyc05g009890.1	M82Dr_vs_M82Ir	-49	-5.61351	down	1e-20	1e-20	746	301.4	585.4	11.8	585.4	DE
gene:Solyc06g065820.3	Solyc06g065820.3	M82Dr_vs_M82Ir	-49	-5.61192	down	7.92884e-11	3.04909e-10	80	24.5	46.9	1	46.9	DE
gene:Solyc01g099030.4	Solyc01g099030.4	M82Dr_vs_M82Ir	-49	-5.60207	down	1e-20	1e-20	166	65.3	128	2.5	128	DE
gene:Solyc06g010010.3	Solyc06g010010.3	M82Dr_vs_M82Ir	-48	-5.59907	down	1.62783e-13	7.65445e-13	59	20	59	1.2	59	DE
gene:Solyc03g116060.4	Solyc03g116060.4	M82Dr_vs_M82Ir	-48	-5.58917	down	1e-20	1e-20	632	211	500.1	10.4	500.1	DE
gene:Solyc09g008380.3	Solyc09g008380.3	M82Dr_vs_M82Ir	-48	-5.58855	down	7.73359e-14	3.70904e-13	90	33	69.6	1.4	69.6	DE
gene:Solyc06g082950.4	Solyc06g082950.4	M82Dr_vs_M82Ir	-48	-5.58637	down	1e-20	1e-20	21887	11056	21160.9	440.3	21160.9	DE
gene:Solyc01g079500.4	Solyc01g079500.4	M82Dr_vs_M82Ir	-48	-5.58298	down	1e-20	1e-20	766	262.7	656.6	13.6	656.6	DE
gene:Solyc08g079860.2	Solyc08g079860.2	M82Dr_vs_M82Ir	-48	-5.58262	down	1e-20	1e-20	525	132.4	319.2	6.6	319.2	DE
gene:Solyc01g087750.4	Solyc01g087750.4	M82Dr_vs_M82Ir	-48	-5.57318	down	1e-20	1e-20	11753	4525	10421.6	218.7	10421.6	DE
gene:Solyc06g006090.1	Solyc06g006090.1	M82Dr_vs_M82Ir	-47	-5.56864	down	7.33151e-09	2.39414e-08	60	24.3	46.1	1	46.1	DE
gene:Solyc04g007690.3	Solyc04g007690.3	M82Dr_vs_M82Ir	-47	-5.56801	down	1e-20	1e-20	790	292.2	536.1	11.3	536.1	DE
gene:Solyc01g087970.3	Solyc01g087970.3	M82Dr_vs_M82Ir	-47	-5.56759	down	1e-20	1e-20	802	379	797.8	16.7	797.8	DE
gene:Solyc04g081080.1	Solyc04g081080.1	M82Dr_vs_M82Ir	-47	-5.56314	down	1.43917e-08	4.5908e-08	45	17.8	34.5	0.8	34.5	DE
gene:Solyc05g054110.3	Solyc05g054110.3	M82Dr_vs_M82Ir	-47	-5.55742	down	1.34841e-14	6.84494e-14	81	27.1	67.6	1.4	67.6	DE
gene:Solyc06g073260.3	Solyc06g073260.3	M82Dr_vs_M82Ir	-47	-5.55474	down	1e-20	1e-20	78400	31152.5	73638.7	1566.4	73638.7	DE
gene:Solyc08g006790.4	Solyc08g006790.4	M82Dr_vs_M82Ir	-47	-5.55284	down	1.32601e-20	9.76288e-20	160	64.9	123	2.5	123	DE
gene:Solyc03g005200.3	Solyc03g005200.3	M82Dr_vs_M82Ir	-47	-5.55131	down	6.87165e-18	4.32596e-17	124	52.8	115.7	2.5	115.7	DE
gene:Solyc01g086820.4	Solyc01g086820.4	M82Dr_vs_M82Ir	-47	-5.55071	down	1e-20	1e-20	245	92.3	203.4	4.3	203.4	DE
gene:Solyc04g009820.3	Solyc04g009820.3	M82Dr_vs_M82Ir	-47	-5.54953	down	3.55492e-20	2.5496e-19	95	44.8	90.4	1.9	90.4	DE
gene:Solyc05g054740.3	Solyc05g054740.3	M82Dr_vs_M82Ir	-47	-5.54938	down	1e-20	1e-20	3303	1513.8	3105.6	66.2	3105.6	DE
gene:Solyc11g010340.2	Solyc11g010340.2	M82Dr_vs_M82Ir	-47	-5.54794	down	1.0706e-12	4.75053e-12	71	24.8	55.9	1.2	55.9	DE
gene:Solyc01g095070.4	Solyc01g095070.4	M82Dr_vs_M82Ir	-47	-5.54791	down	1e-20	1e-20	4877	2123.3	4654.2	99.3	4654.2	DE
gene:Solyc05g053400.3	Solyc05g053400.3	M82Dr_vs_M82Ir	-47	-5.54728	down	1e-20	1e-20	859	551.5	654.9	14	654.9	DE
gene:Solyc07g045440.1	Solyc07g045440.1	M82Dr_vs_M82Ir	-46	-5.5389	down	1e-20	1e-20	5309	1807.9	3745.9	80.6	3745.9	DE
gene:Solyc03g111130.1	Solyc03g111130.1	M82Dr_vs_M82Ir	-46	-5.52286	down	7.12911e-09	2.33013e-08	36	17	33.6	0.7	33.6	DE
gene:Solyc01g109700.3	Solyc01g109700.3	M82Dr_vs_M82Ir	-46	-5.51976	down	1e-20	1e-20	2888	1276.1	2805.9	61.1	2805.9	DE
gene:Solyc12g006000.1	Solyc12g006000.1	M82Dr_vs_M82Ir	-46	-5.51971	down	1e-20	1e-20	420	189.1	421.3	9.1	421.3	DE
gene:Solyc02g086850.3	Solyc02g086850.3	M82Dr_vs_M82Ir	-46	-5.51963	down	2.32175e-06	5.9558e-06	38	9.7	34.2	0.8	34.2	DE
gene:Solyc09g008320.4	Solyc09g008320.4	M82Dr_vs_M82Ir	-46	-5.51794	down	1e-20	1e-20	1035	237	654.3	14.2	654.3	DE
gene:Solyc10g076700.2	Solyc10g076700.2	M82Dr_vs_M82Ir	-46	-5.516	down	1e-20	1e-20	448	181.7	408.8	8.9	408.8	DE
gene:Solyc10g079510.3	Solyc10g079510.3	M82Dr_vs_M82Ir	-45	-5.50495	down	3.78104e-16	2.12704e-15	73	28.5	65.4	1.4	65.4	DE
gene:Solyc02g085020.4	Solyc02g085020.4	M82Dr_vs_M82Ir	-45	-5.50284	down	7.89623e-08	2.35928e-07	593	195.9	383.3	8.5	383.3	DE
gene:Solyc08g077990.3	Solyc08g077990.3	M82Dr_vs_M82Ir	-45	-5.50151	down	1e-20	1e-20	193	60.3	141.2	3.1	141.2	DE
gene:Solyc08g076290.3	Solyc08g076290.3	M82Dr_vs_M82Ir	-45	-5.50008	down	1e-20	1e-20	40326	15246.7	37083.1	819.2	37083.1	DE
gene:Solyc01g099020.3	Solyc01g099020.3	M82Dr_vs_M82Ir	-45	-5.49853	down	1e-20	1e-20	9143	3321.9	8109.5	179.3	8109.5	DE
gene:Solyc03g031800.3	Solyc03g031800.3	M82Dr_vs_M82Ir	-45	-5.49464	down	1e-20	1e-20	567	214.9	485.5	10.6	485.5	DE
gene:Solyc09g090360.3	Solyc09g090360.3	M82Dr_vs_M82Ir	-45	-5.49217	down	1e-20	1e-20	786	278.3	651	14.4	651	DE
gene:Solyc06g043150.4	Solyc06g043150.4	M82Dr_vs_M82Ir	-45	-5.48083	down	2.25086e-14	1.12461e-13	100	39.6	75.9	1.7	75.9	DE
gene:Solyc01g111330.4	Solyc01g111330.4	M82Dr_vs_M82Ir	-44	-5.4717	down	1e-20	1e-20	464	158.8	351	7.8	351	DE
gene:Solyc05g007780.3	Solyc05g007780.3	M82Dr_vs_M82Ir	-44	-5.4669	down	1e-20	1e-20	3522	1423.8	3418.8	77.2	3418.8	DE
gene:Solyc03g113280.3	Solyc03g113280.3	M82Dr_vs_M82Ir	-44	-5.46137	down	1e-20	1e-20	4310	1642.7	4022.6	91.1	4022.6	DE
gene:Solyc07g005020.3	Solyc07g005020.3	M82Dr_vs_M82Ir	-44	-5.46011	down	1e-20	1e-20	1022	282.2	750	16.9	750	DE
gene:Solyc07g062547.1	Solyc07g062547.1	M82Dr_vs_M82Ir	-44	-5.45987	down	2.35078e-13	1.09365e-12	52	23.1	53.5	1.2	53.5	DE
gene:Solyc02g090960.1	Solyc02g090960.1	M82Dr_vs_M82Ir	-44	-5.45629	down	2.11923e-17	1.2943e-16	99	45.9	84.6	1.9	84.6	DE
gene:Solyc07g066150.1	Solyc07g066150.1	M82Dr_vs_M82Ir	-44	-5.45617	down	1e-20	1e-20	26493	11804.1	24621.9	560.7	24621.9	DE
gene:Solyc01g091360.4	Solyc01g091360.4	M82Dr_vs_M82Ir	-44	-5.45603	down	1e-20	1e-20	967	397.8	876.4	20	876.4	DE
gene:Solyc02g085760.2	Solyc02g085760.2	M82Dr_vs_M82Ir	-44	-5.45007	down	1e-20	1e-20	3461	2196.9	3371.4	77	3371.4	DE
gene:Solyc06g071030.3	Solyc06g071030.3	M82Dr_vs_M82Ir	-44	-5.44845	down	1e-20	1e-20	872	443.9	809.9	18.5	809.9	DE
gene:Solyc02g083740.2	Solyc02g083740.2	M82Dr_vs_M82Ir	-44	-5.44706	down	3.33045e-12	1.42328e-11	60	27.1	52.4	1.1	52.4	DE
gene:Solyc06g006110.3	Solyc06g006110.3	M82Dr_vs_M82Ir	-43	-5.44098	down	1e-20	1e-20	5050	1401.6	3586.9	82.5	3586.9	DE
gene:Solyc01g108900.4	Solyc01g108900.4	M82Dr_vs_M82Ir	-43	-5.43379	down	1.86514e-17	1.14423e-16	158	43.1	115.9	2.7	115.9	DE
gene:Solyc04g049360.3	Solyc04g049360.3	M82Dr_vs_M82Ir	-43	-5.43341	down	1e-20	1e-20	2989	1554.7	3090.1	71.4	3090.1	DE
gene:Solyc11g009020.2	Solyc11g009020.2	M82Dr_vs_M82Ir	-43	-5.42875	down	1e-20	1e-20	5912	2259.9	5191.9	120.5	5191.9	DE
gene:Solyc07g007860.1	Solyc07g007860.1	M82Dr_vs_M82Ir	-43	-5.42423	down	7.68925e-15	3.9649e-14	103	48.3	83.9	2	83.9	DE
gene:Solyc10g080690.2	Solyc10g080690.2	M82Dr_vs_M82Ir	-43	-5.42315	down	0.00036753	0.000725481	334	123.7	208.5	4.9	208.5	DE
gene:Solyc06g068950.4	Solyc06g068950.4	M82Dr_vs_M82Ir	-43	-5.41901	down	1e-20	1e-20	1443	648.6	1415.1	33	1415.1	DE
gene:Solyc01g109500.4	Solyc01g109500.4	M82Dr_vs_M82Ir	-43	-5.41781	down	1.69666e-17	1.04379e-16	194	64.8	134.5	3.1	134.5	DE
gene:Solyc07g065110.1	Solyc07g065110.1	M82Dr_vs_M82Ir	-43	-5.41624	down	1.87136e-15	1.00743e-14	99	45	93.7	2.2	93.7	DE
gene:Solyc05g005560.4	Solyc05g005560.4	M82Dr_vs_M82Ir	-43	-5.41503	down	1e-20	1e-20	3889	1647.2	2930	68.6	2930	DE
gene:Solyc03g116500.4	Solyc03g116500.4	M82Dr_vs_M82Ir	-43	-5.4117	down	1e-20	1e-20	879	298.5	637.3	14.9	637.3	DE
gene:Solyc06g060760.3	Solyc06g060760.3	M82Dr_vs_M82Ir	-42	-5.40735	down	1e-20	1e-20	321	112.2	246.1	5.8	246.1	DE
gene:Solyc01g096360.3	Solyc01g096360.3	M82Dr_vs_M82Ir	-42	-5.40615	down	1e-20	1e-20	1167	697.5	1135	26.7	1135	DE
gene:Solyc09g091430.4	Solyc09g091430.4	M82Dr_vs_M82Ir	-42	-5.405	down	1e-20	1e-20	5004	2116.5	4493.7	106	4493.7	DE
gene:Solyc09g064490.3	Solyc09g064490.3	M82Dr_vs_M82Ir	-42	-5.40459	down	1.08689e-11	4.48633e-11	118	43.7	72.2	1.7	72.2	DE
gene:Solyc08g013670.3	Solyc08g013670.3	M82Dr_vs_M82Ir	-42	-5.40157	down	1e-20	1e-20	43307	20969.2	42371.7	1002.2	42371.7	DE
gene:Solyc07g042440.3	Solyc07g042440.3	M82Dr_vs_M82Ir	-42	-5.39975	down	1e-20	1e-20	12937	4465.2	11479.8	271.8	11479.8	DE
gene:Solyc04g016220.4	Solyc04g016220.4	M82Dr_vs_M82Ir	-42	-5.39874	down	1e-20	1e-20	1689	860.9	1752.3	41.4	1752.3	DE
gene:Solyc02g069490.4	Solyc02g069490.4	M82Dr_vs_M82Ir	-42	-5.39813	down	3.44628e-19	2.3333e-18	21666	10206.5	15439.9	366.1	15439.9	DE
gene:Solyc08g006540.4	Solyc08g006540.4	M82Dr_vs_M82Ir	-42	-5.39135	down	1e-20	1e-20	3409	1197.5	2899.8	69	2899.8	DE
gene:Solyc10g008910.1	Solyc10g008910.1	M82Dr_vs_M82Ir	-42	-5.39006	down	1e-20	1e-20	436	164.3	394.2	9.4	394.2	DE
gene:Solyc09g082550.3	Solyc09g082550.3	M82Dr_vs_M82Ir	-42	-5.38759	down	1e-20	1e-20	1493	535	1220.9	29	1220.9	DE
gene:Solyc01g087270.3	Solyc01g087270.3	M82Dr_vs_M82Ir	-42	-5.38448	down	1e-20	1e-20	1089	341.7	837.7	20	837.7	DE
gene:Solyc03g096290.3	Solyc03g096290.3	M82Dr_vs_M82Ir	-42	-5.37754	down	1e-20	1e-20	16127	5242.2	12880.6	309.8	12880.6	DE
gene:Solyc09g074570.1	Solyc09g074570.1	M82Dr_vs_M82Ir	-41	-5.37209	down	1e-20	1e-20	2030	890.7	2251.7	54.3	2251.7	DE
gene:Solyc10g006230.3	Solyc10g006230.3	M82Dr_vs_M82Ir	-41	-5.37041	down	1e-20	1e-20	99052	50118	93037.5	2248.9	93037.5	DE
gene:Solyc03g025190.4	Solyc03g025190.4	M82Dr_vs_M82Ir	-41	-5.3671	down	8.52109e-05	0.000183112	369	95.3	195	4.7	195	DE
gene:Solyc09g018010.3	Solyc09g018010.3	M82Dr_vs_M82Ir	-41	-5.36344	down	1e-20	1e-20	7732	3907.1	7393.7	179.5	7393.7	DE
gene:Solyc12g006140.2	Solyc12g006140.2	M82Dr_vs_M82Ir	-41	-5.36306	down	1e-20	1e-20	34699	17163.2	28598.4	694.8	28598.4	DE
gene:Solyc08g075120.3	Solyc08g075120.3	M82Dr_vs_M82Ir	-41	-5.34277	down	1e-20	1e-20	2542	1252.5	2577.2	63.3	2577.2	DE
gene:Solyc06g007160.4	Solyc06g007160.4	M82Dr_vs_M82Ir	-41	-5.34218	down	1e-20	1e-20	6430	2630.4	6042.8	148.8	6042.8	DE
gene:Solyc03g112760.3	Solyc03g112760.3	M82Dr_vs_M82Ir	-40	-5.33865	down	1e-20	1e-20	3455	1661.1	3475	85.8	3475	DE
gene:Solyc02g092530.4	Solyc02g092530.4	M82Dr_vs_M82Ir	-40	-5.33745	down	1e-20	1e-20	1839	994.1	1992.2	49.2	1992.2	DE
gene:Solyc06g071020.3	Solyc06g071020.3	M82Dr_vs_M82Ir	-40	-5.3329	down	5.70827e-12	2.39594e-11	49	26.7	49.5	1.3	49.5	DE
gene:Solyc04g076190.1	Solyc04g076190.1	M82Dr_vs_M82Ir	-40	-5.32941	down	5.09197e-15	2.65187e-14	227	54.4	115.1	2.8	115.1	DE
gene:Solyc08g078300.4	Solyc08g078300.4	M82Dr_vs_M82Ir	-40	-5.32886	down	1e-20	1e-20	546	268.2	539.6	13.3	539.6	DE
gene:Solyc07g042520.4	Solyc07g042520.4	M82Dr_vs_M82Ir	-40	-5.32717	down	2.28664e-12	9.89959e-12	395	71.9	210.2	5.2	210.2	DE
gene:Solyc08g007250.3	Solyc08g007250.3	M82Dr_vs_M82Ir	-40	-5.32648	down	1e-20	1e-20	1029	426.2	992.8	24.8	992.8	DE
gene:Solyc02g080810.3	Solyc02g080810.3	M82Dr_vs_M82Ir	-40	-5.32639	down	1e-20	1e-20	45782	17823.2	42340.4	1055.1	42340.4	DE
gene:Solyc06g052010.2	Solyc06g052010.2	M82Dr_vs_M82Ir	-40	-5.32478	down	1e-20	1e-20	589	322.2	601.6	15	601.6	DE
gene:Solyc04g081020.3	Solyc04g081020.3	M82Dr_vs_M82Ir	-40	-5.31665	down	7.10557e-13	3.18521e-12	61	25.7	68.1	1.7	68.1	DE
gene:Solyc03g117690.3	Solyc03g117690.3	M82Dr_vs_M82Ir	-40	-5.31532	down	1e-20	1e-20	674	368.2	627	15.8	627	DE
gene:Solyc01g099150.5.1	Solyc01g099150.5.1	M82Dr_vs_M82Ir	-40	-5.31344	down	1e-20	1e-20	319	139.8	306.4	7.6	306.4	DE
gene:Solyc09g065180.3	Solyc09g065180.3	M82Dr_vs_M82Ir	-40	-5.31169	down	1e-20	1e-20	35668	11951.4	30042.3	756.3	30042.3	DE
gene:Solyc01g079470.4	Solyc01g079470.4	M82Dr_vs_M82Ir	-40	-5.31012	down	1e-20	1e-20	3950	1543.8	3674.7	92.5	3674.7	DE
gene:Solyc09g082660.3	Solyc09g082660.3	M82Dr_vs_M82Ir	-40	-5.30818	down	1.77153e-06	4.60316e-06	492	172	393	9.9	393	DE
gene:Solyc02g070780.4	Solyc02g070780.4	M82Dr_vs_M82Ir	-39	-5.30109	down	1e-20	1e-20	993	293.7	744.9	18.7	744.9	DE
gene:Solyc01g058720.4	Solyc01g058720.4	M82Dr_vs_M82Ir	-39	-5.29454	down	1e-20	1e-20	2735	1095.8	2272.3	57.8	2272.3	DE
gene:Solyc02g080640.4	Solyc02g080640.4	M82Dr_vs_M82Ir	-39	-5.28584	down	1e-20	1e-20	39008	13233	30962	793.6	30962	DE
gene:Solyc03g071570.3	Solyc03g071570.3	M82Dr_vs_M82Ir	-39	-5.28449	down	1e-20	1e-20	1793	804.5	1616	41.4	1616	DE
gene:Solyc12g014580.2	Solyc12g014580.2	M82Dr_vs_M82Ir	-39	-5.27692	down	5.23131e-13	2.37372e-12	63	27.3	66.1	1.7	66.1	DE
gene:Solyc02g092110.3	Solyc02g092110.3	M82Dr_vs_M82Ir	-39	-5.27534	down	1e-20	1e-20	2828	1142.7	2854.7	73.8	2854.7	DE
gene:Solyc12g056830.1	Solyc12g056830.1	M82Dr_vs_M82Ir	-39	-5.27336	down	1e-20	1e-20	32334	13979.1	28007.7	724.1	28007.7	DE
gene:Solyc05g055680.4	Solyc05g055680.4	M82Dr_vs_M82Ir	-39	-5.26974	down	8.47713e-14	4.04702e-13	81	39.1	74.3	1.9	74.3	DE
gene:Solyc02g093300.3	Solyc02g093300.3	M82Dr_vs_M82Ir	-38	-5.26591	down	1e-20	1e-20	507	165.4	406.5	10.5	406.5	DE
gene:Solyc08g008480.4	Solyc08g008480.4	M82Dr_vs_M82Ir	-38	-5.26051	down	1e-20	1e-20	980	378.2	967	25.1	967	DE
gene:Solyc05g018880.1	Solyc05g018880.1	M82Dr_vs_M82Ir	-38	-5.25705	down	1e-20	1e-20	439	201.1	459.6	12	459.6	DE
gene:Solyc12g098590.3	Solyc12g098590.3	M82Dr_vs_M82Ir	-38	-5.25537	down	1.56342e-05	3.66832e-05	643	205.1	402.9	10.6	402.9	DE
gene:Solyc07g054120.2	Solyc07g054120.2	M82Dr_vs_M82Ir	-38	-5.24841	down	1e-20	1e-20	224	108.2	229.8	6	229.8	DE
gene:Solyc09g092130.3	Solyc09g092130.3	M82Dr_vs_M82Ir	-38	-5.24578	down	1e-20	1e-20	7001	2543.1	6399.2	168.5	6399.2	DE
gene:Solyc08g083140.4	Solyc08g083140.4	M82Dr_vs_M82Ir	-38	-5.24291	down	1e-20	1e-20	1976	784.4	1882.2	49.8	1882.2	DE
gene:Solyc04g078110.1	Solyc04g078110.1	M82Dr_vs_M82Ir	-38	-5.23767	down	1e-20	1e-20	225	71.8	199.8	5.3	199.8	DE
gene:Solyc07g047710.3	Solyc07g047710.3	M82Dr_vs_M82Ir	-38	-5.23283	down	1e-20	1e-20	478	220.8	515.7	13.6	515.7	DE
gene:Solyc02g080670.3	Solyc02g080670.3	M82Dr_vs_M82Ir	-37	-5.22717	down	1e-20	1e-20	308	105.4	215.3	5.7	215.3	DE
gene:Solyc01g098500.3	Solyc01g098500.3	M82Dr_vs_M82Ir	-37	-5.21761	down	1e-20	1e-20	4280	2206	4290.2	115.2	4290.2	DE
gene:Solyc01g006330.4	Solyc01g006330.4	M82Dr_vs_M82Ir	-37	-5.2096	down	1e-20	1e-20	2229	1089.1	2100	56.6	2100	DE
gene:Solyc04g082000.4	Solyc04g082000.4	M82Dr_vs_M82Ir	-37	-5.20813	down	1e-20	1e-20	8635	4257.3	9609.7	259.8	9609.7	DE
gene:Solyc09g074430.4	Solyc09g074430.4	M82Dr_vs_M82Ir	-37	-5.20448	down	1e-20	1e-20	183	94.2	159	4.3	159	DE
gene:Solyc04g076870.4	Solyc04g076870.4	M82Dr_vs_M82Ir	-37	-5.20174	down	1e-20	1e-20	18389	9137.8	17090.5	464.3	17090.5	DE
gene:Solyc05g009820.4	Solyc05g009820.4	M82Dr_vs_M82Ir	-37	-5.19296	down	1e-20	1e-20	2785	1374.8	2503.5	68.3	2503.5	DE
gene:Solyc02g069500.1	Solyc02g069500.1	M82Dr_vs_M82Ir	-36	-5.18568	down	1e-20	1e-20	487	196.3	431	11.8	431	DE
gene:Solyc01g110970.3	Solyc01g110970.3	M82Dr_vs_M82Ir	-36	-5.18541	down	1e-20	2.20087e-20	150	78.8	178	4.9	178	DE
gene:Solyc06g073290.1	Solyc06g073290.1	M82Dr_vs_M82Ir	-36	-5.18384	down	1e-20	1e-20	12027	5510.7	10716.1	294.7	10716.1	DE
gene:Solyc12g006620.2	Solyc12g006620.2	M82Dr_vs_M82Ir	-36	-5.18192	down	1.65006e-11	6.71342e-11	45	20.4	44.1	1.2	44.1	DE
gene:Solyc04g076400.3	Solyc04g076400.3	M82Dr_vs_M82Ir	-36	-5.18132	down	1e-20	1e-20	179	89.9	157.2	4.3	157.2	DE
gene:Solyc03g083770.1	Solyc03g083770.1	M82Dr_vs_M82Ir	-36	-5.17946	down	1.34614e-15	7.32433e-15	128	50.6	87.8	2.4	87.8	DE
gene:Solyc06g072350.3	Solyc06g072350.3	M82Dr_vs_M82Ir	-36	-5.17669	down	1e-20	1e-20	15755	5218.7	12613	348.6	12613	DE
gene:Solyc06g060560.3	Solyc06g060560.3	M82Dr_vs_M82Ir	-36	-5.17313	down	1e-20	1e-20	865	298.4	724.8	20.1	724.8	DE
gene:Solyc03g115830.2	Solyc03g115830.2	M82Dr_vs_M82Ir	-36	-5.16822	down	1e-20	1e-20	175	66.7	183.2	5.1	183.2	DE
gene:Solyc10g008210.3	Solyc10g008210.3	M82Dr_vs_M82Ir	-36	-5.16254	down	3.18472e-16	1.8027e-15	72	32.7	60.5	1.7	60.5	DE
gene:Solyc06g082940.3	Solyc06g082940.3	M82Dr_vs_M82Ir	-36	-5.16046	down	1e-20	1e-20	38123	18282.3	35954.2	1005.1	35954.2	DE
gene:Solyc09g072753.1	Solyc09g072753.1	M82Dr_vs_M82Ir	-36	-5.159	down	1e-20	1e-20	1527	668.4	1298.5	36.3	1298.5	DE
gene:Solyc11g005350.2	Solyc11g005350.2	M82Dr_vs_M82Ir	-36	-5.15849	down	1e-20	1e-20	441	176.8	339.4	9.5	339.4	DE
gene:Solyc10g009430.3	Solyc10g009430.3	M82Dr_vs_M82Ir	-36	-5.15359	down	3.43086e-14	1.68798e-13	113	30.8	77.7	2.2	77.7	DE
gene:Solyc02g071530.2	Solyc02g071530.2	M82Dr_vs_M82Ir	-35	-5.14894	down	1e-20	1e-20	156	50.8	119.9	3.4	119.9	DE
gene:Solyc10g008120.4	Solyc10g008120.4	M82Dr_vs_M82Ir	-35	-5.14692	down	1.50356e-19	1.03986e-18	389	189.4	347.5	9.8	347.5	DE
gene:Solyc07g018240.1	Solyc07g018240.1	M82Dr_vs_M82Ir	-35	-5.14666	down	1e-20	1e-20	1868	734.5	1548.4	43.8	1548.4	DE
gene:Solyc09g011810.3	Solyc09g011810.3	M82Dr_vs_M82Ir	-35	-5.14514	down	1e-20	1e-20	21337	8155.4	19224.6	543.1	19224.6	DE
gene:Solyc01g014140.3	Solyc01g014140.3	M82Dr_vs_M82Ir	-35	-5.13506	down	1.98716e-15	1.06715e-14	61	32	68.4	1.9	68.4	DE
gene:Solyc07g056360.1	Solyc07g056360.1	M82Dr_vs_M82Ir	-35	-5.12446	down	7.28177e-07	1.97339e-06	41	17.5	33.4	0.9	33.4	DE
gene:Solyc02g089040.3	Solyc02g089040.3	M82Dr_vs_M82Ir	-35	-5.11582	down	2.45283e-11	9.84597e-11	37	24.1	42.4	1.2	42.4	DE
gene:Solyc03g006800.1	Solyc03g006800.1	M82Dr_vs_M82Ir	-35	-5.11285	down	8.10643e-14	3.87935e-13	61	42.4	67	1.9	67	DE
gene:Solyc11g005430.2	Solyc11g005430.2	M82Dr_vs_M82Ir	-34	-5.1076	down	2.52175e-18	1.62253e-17	180	83.5	157.3	4.5	157.3	DE
gene:Solyc07g014680.4	Solyc07g014680.4	M82Dr_vs_M82Ir	-34	-5.10274	down	1e-20	1e-20	394	171.3	394.8	11.3	394.8	DE
gene:Solyc01g100890.4	Solyc01g100890.4	M82Dr_vs_M82Ir	-34	-5.10079	down	1e-20	1e-20	119	51.3	99.1	2.8	99.1	DE
gene:Solyc09g098290.3	Solyc09g098290.3	M82Dr_vs_M82Ir	-34	-5.09664	down	1e-20	1e-20	1802	747.4	1439.8	42	1439.8	DE
gene:Solyc01g095450.4	Solyc01g095450.4	M82Dr_vs_M82Ir	-34	-5.09109	down	1.95766e-09	6.73232e-09	74	17	40.9	1.2	40.9	DE
gene:Solyc12g009820.2	Solyc12g009820.2	M82Dr_vs_M82Ir	-34	-5.08979	down	1e-20	1e-20	578	244.5	527.5	15.5	527.5	DE
gene:Solyc05g054090.3	Solyc05g054090.3	M82Dr_vs_M82Ir	-34	-5.08697	down	1e-20	1e-20	1327	240.9	665.1	19.6	665.1	DE
gene:Solyc10g007830.1	Solyc10g007830.1	M82Dr_vs_M82Ir	-34	-5.08587	down	5.54278e-10	1.99615e-09	52	18.3	40.8	1.2	40.8	DE
gene:Solyc06g052020.2	Solyc06g052020.2	M82Dr_vs_M82Ir	-34	-5.07927	down	1.35986e-08	4.34605e-08	37	16.8	33	1	33	DE
gene:Solyc11g012200.3	Solyc11g012200.3	M82Dr_vs_M82Ir	-34	-5.07698	down	6.55093e-09	2.15015e-08	30	15.8	32.7	0.9	32.7	DE
gene:Solyc05g005540.4	Solyc05g005540.4	M82Dr_vs_M82Ir	-34	-5.07346	down	1e-20	1e-20	2980	756.3	1710.7	50.8	1710.7	DE
gene:Solyc07g062710.4	Solyc07g062710.4	M82Dr_vs_M82Ir	-34	-5.07101	down	1e-20	1e-20	171	127.5	180.1	5.4	180.1	DE
gene:Solyc11g062440.2	Solyc11g062440.2	M82Dr_vs_M82Ir	-34	-5.07056	down	1e-20	1e-20	603	318	590.6	17.5	590.6	DE
gene:Solyc05g053850.3	Solyc05g053850.3	M82Dr_vs_M82Ir	-34	-5.07009	down	1e-20	1e-20	736	395.8	787.6	23.3	787.6	DE
gene:Solyc10g076730.1	Solyc10g076730.1	M82Dr_vs_M82Ir	-34	-5.06995	down	2.54304e-10	9.4203e-10	57	19.8	40.3	1.2	40.3	DE
gene:Solyc01g079570.3	Solyc01g079570.3	M82Dr_vs_M82Ir	-34	-5.06966	down	1e-20	1e-20	651	186.2	476.6	14.2	476.6	DE
gene:Solyc02g085145.1	Solyc02g085145.1	M82Dr_vs_M82Ir	-34	-5.06945	down	2.56791e-10	9.5092e-10	67	17.6	56.4	1.6	56.4	DE
gene:Solyc02g063380.1	Solyc02g063380.1	M82Dr_vs_M82Ir	-34	-5.06843	down	2.28357e-19	1.55994e-18	80	45.9	81.2	2.4	81.2	DE
gene:Solyc06g074890.1	Solyc06g074890.1	M82Dr_vs_M82Ir	-33	-5.06289	down	1e-20	1e-20	1665	731.3	1601.7	47.8	1601.7	DE
gene:Solyc07g008020.3	Solyc07g008020.3	M82Dr_vs_M82Ir	-33	-5.05551	down	1e-20	1e-20	270	136.6	266.5	8	266.5	DE
gene:Solyc02g067380.4	Solyc02g067380.4	M82Dr_vs_M82Ir	-33	-5.05134	down	1.18763e-12	5.2517e-12	156	28.1	80.1	2.4	80.1	DE
gene:Solyc10g086660.2	Solyc10g086660.2	M82Dr_vs_M82Ir	-33	-5.04601	down	1e-20	1e-20	2102	1048.6	2060.9	62.2	2060.9	DE
gene:Solyc11g019910.1	Solyc11g019910.1	M82Dr_vs_M82Ir	-33	-5.04233	down	1e-20	1e-20	674	355.8	665.6	20.3	665.6	DE
gene:Solyc10g055260.2	Solyc10g055260.2	M82Dr_vs_M82Ir	-33	-5.04115	down	6.83426e-08	2.0529e-07	68	20.1	39.3	1.2	39.3	DE
gene:Solyc01g067290.3	Solyc01g067290.3	M82Dr_vs_M82Ir	-33	-5.03634	down	1e-20	1e-20	7040	2690.2	6067	184.8	6067	DE
gene:Solyc05g050830.3	Solyc05g050830.3	M82Dr_vs_M82Ir	-33	-5.03511	down	1e-20	1e-20	291	135.6	266.9	8	266.9	DE
gene:Solyc11g032050.2	Solyc11g032050.2	M82Dr_vs_M82Ir	-33	-5.0346	down	4.56557e-11	1.79032e-10	43	19.5	47.6	1.4	47.6	DE
gene:Solyc03g111680.3	Solyc03g111680.3	M82Dr_vs_M82Ir	-33	-5.03418	down	1e-20	1e-20	792	358.6	672.1	20.5	672.1	DE
gene:Solyc03g117560.3	Solyc03g117560.3	M82Dr_vs_M82Ir	-33	-5.02827	down	1e-20	1e-20	201	73.1	173.7	5.3	173.7	DE
gene:Solyc02g020940.3	Solyc02g020940.3	M82Dr_vs_M82Ir	-33	-5.02748	down	1e-20	1e-20	41721	16214.1	38602.3	1183.4	38602.3	DE
gene:Solyc05g013690.4	Solyc05g013690.4	M82Dr_vs_M82Ir	-33	-5.02634	down	1e-20	1e-20	561	348.4	558.8	17.1	558.8	DE
gene:Solyc01g007080.3	Solyc01g007080.3	M82Dr_vs_M82Ir	-32	-5.0097	down	1e-20	4.11024e-20	128	49.1	126.6	4	126.6	DE
gene:Solyc04g082010.1	Solyc04g082010.1	M82Dr_vs_M82Ir	-32	-5.00714	down	1e-20	1e-20	18072	8313	18004.5	559.7	18004.5	DE
gene:Solyc12g009930.3	Solyc12g009930.3	M82Dr_vs_M82Ir	-32	-5.00293	down	1e-20	1e-20	3811	2041.3	2798.2	87.2	2798.2	DE
gene:Solyc12g008600.2	Solyc12g008600.2	M82Dr_vs_M82Ir	-32	-5.00168	down	1e-20	1e-20	198	101.4	223.9	6.9	223.9	DE
gene:Solyc02g062340.3	Solyc02g062340.3	M82Dr_vs_M82Ir	-32	-4.99251	down	1e-20	1e-20	163707	70127.2	154266	4845.8	154266	DE
gene:Solyc02g090900.3	Solyc02g090900.3	M82Dr_vs_M82Ir	-32	-4.98872	down	1e-20	1e-20	961	466.5	1006.9	31.5	1006.9	DE
gene:Solyc11g065760.2	Solyc11g065760.2	M82Dr_vs_M82Ir	-32	-4.98829	down	5.38328e-10	1.94062e-09	67	18.5	45.8	1.4	45.8	DE
gene:Solyc06g005750.3	Solyc06g005750.3	M82Dr_vs_M82Ir	-32	-4.97863	down	1e-20	1e-20	11304	5241.4	9049.4	286.9	9049.4	DE
gene:Solyc02g071700.3	Solyc02g071700.3	M82Dr_vs_M82Ir	-31	-4.97702	down	1.87375e-09	6.45389e-09	330	161	194.6	6.2	194.6	DE
gene:Solyc03g034220.3	Solyc03g034220.3	M82Dr_vs_M82Ir	-31	-4.97574	down	1e-20	1e-20	316654	135110	315446	10024.6	315446	DE
gene:Solyc09g011720.3	Solyc09g011720.3	M82Dr_vs_M82Ir	-31	-4.97546	down	1e-20	1e-20	1668	783.9	1556.3	49.3	1556.3	DE
gene:Solyc02g080540.1	Solyc02g080540.1	M82Dr_vs_M82Ir	-31	-4.97272	down	1e-20	1e-20	36154	13734.8	30036.4	956.4	30036.4	DE
gene:Solyc05g150152.1	Solyc05g150152.1	M82Dr_vs_M82Ir	-31	-4.97272	down	1e-20	1e-20	510	245.6	482.5	15.3	482.5	DE
gene:Solyc12g088820.2	Solyc12g088820.2	M82Dr_vs_M82Ir	-31	-4.97215	down	4.00826e-12	1.69934e-11	64	34.9	60.9	1.9	60.9	DE
gene:Solyc05g006700.4	Solyc05g006700.4	M82Dr_vs_M82Ir	-31	-4.96893	down	1e-20	1e-20	296	153.3	301.7	9.5	301.7	DE
gene:Solyc03g114310.3	Solyc03g114310.3	M82Dr_vs_M82Ir	-31	-4.96762	down	1e-20	1e-20	540	175.4	354.4	11.3	354.4	DE
gene:Solyc03g097610.3	Solyc03g097610.3	M82Dr_vs_M82Ir	-31	-4.96284	down	1e-20	1e-20	2098	822.6	2070.6	66.2	2070.6	DE
gene:Solyc11g040120.3	Solyc11g040120.3	M82Dr_vs_M82Ir	-31	-4.96114	down	1e-20	1e-20	1947	693.2	1618.9	51.9	1618.9	DE
gene:Solyc02g086452.1	Solyc02g086452.1	M82Dr_vs_M82Ir	-31	-4.95461	down	1e-20	1e-20	792	217.8	541.4	17.6	541.4	DE
gene:Solyc03g007760.3	Solyc03g007760.3	M82Dr_vs_M82Ir	-31	-4.95045	down	1e-20	1e-20	3301	1366.4	2840.2	91.7	2840.2	DE
gene:Solyc10g011820.4	Solyc10g011820.4	M82Dr_vs_M82Ir	-31	-4.94315	down	1e-20	1e-20	1468	586.2	1203.6	39.1	1203.6	DE
gene:Solyc09g011750.3	Solyc09g011750.3	M82Dr_vs_M82Ir	-31	-4.94261	down	1e-20	1e-20	913	280	649	21	649	DE
gene:Solyc11g066580.3	Solyc11g066580.3	M82Dr_vs_M82Ir	-31	-4.93971	down	8.37818e-05	0.000180289	480	138.8	278.7	9.1	278.7	DE
gene:Solyc02g091830.3	Solyc02g091830.3	M82Dr_vs_M82Ir	-31	-4.93952	down	5.92537e-11	2.30497e-10	60	31.9	58.8	1.8	58.8	DE
gene:Solyc12g015690.3	Solyc12g015690.3	M82Dr_vs_M82Ir	-31	-4.93433	down	1e-20	1e-20	432	152	311	10.2	311	DE
gene:Solyc07g052440.3	Solyc07g052440.3	M82Dr_vs_M82Ir	-31	-4.93201	down	9.08238e-13	4.04567e-12	40	25.6	44.7	1.5	44.7	DE
gene:Solyc03g031730.3	Solyc03g031730.3	M82Dr_vs_M82Ir	-30	-4.92922	down	1e-20	6.55599e-20	100	37.6	88.7	2.9	88.7	DE
gene:Solyc09g083190.3	Solyc09g083190.3	M82Dr_vs_M82Ir	-30	-4.92321	down	1e-20	1e-20	3479	1575.6	3550.6	116.9	3550.6	DE
gene:Solyc04g081870.4	Solyc04g081870.4	M82Dr_vs_M82Ir	-30	-4.92017	down	1e-20	1e-20	7140	2631.7	6170.5	203.7	6170.5	DE
gene:Solyc01g091320.3	Solyc01g091320.3	M82Dr_vs_M82Ir	-30	-4.91875	down	1.632e-08	5.18023e-08	9308	5168.5	7646.9	252.8	7646.9	DE
gene:Solyc03g118410.3	Solyc03g118410.3	M82Dr_vs_M82Ir	-30	-4.91263	down	1e-20	1e-20	4559	1732.4	4120.9	136.8	4120.9	DE
gene:Solyc02g065400.3	Solyc02g065400.3	M82Dr_vs_M82Ir	-30	-4.9086	down	1e-20	1e-20	84331	38078.4	78081.7	2599.5	78081.7	DE
gene:Solyc11g013270.2	Solyc11g013270.2	M82Dr_vs_M82Ir	-30	-4.90382	down	1e-20	1e-20	491	222	439.8	14.6	439.8	DE
gene:Solyc03g093360.3	Solyc03g093360.3	M82Dr_vs_M82Ir	-30	-4.9028	down	6.38528e-07	1.74013e-06	219	85.5	186.5	6.2	186.5	DE
gene:Solyc10g005340.3	Solyc10g005340.3	M82Dr_vs_M82Ir	-30	-4.90222	down	1e-20	1e-20	1383	745.2	1539.7	51.4	1539.7	DE
gene:Solyc03g110990.1	Solyc03g110990.1	M82Dr_vs_M82Ir	-30	-4.8966	down	6.36539e-08	1.92102e-07	50	14	36.4	1.2	36.4	DE
gene:Solyc09g091880.4	Solyc09g091880.4	M82Dr_vs_M82Ir	-30	-4.89629	down	7.711e-16	4.26012e-15	89	42.8	64.4	2.2	64.4	DE
gene:Solyc06g007130.5.1	Solyc06g007130.5.1	M82Dr_vs_M82Ir	-30	-4.89618	down	1e-20	1e-20	718	230.1	556.1	18.7	556.1	DE
gene:Solyc05g054210.3	Solyc05g054210.3	M82Dr_vs_M82Ir	-30	-4.89118	down	1e-20	1e-20	4604	1907.7	3943.6	132.7	3943.6	DE
gene:Solyc03g113690.1	Solyc03g113690.1	M82Dr_vs_M82Ir	-30	-4.89093	down	6.17838e-10	2.21521e-09	110	24.7	57.3	2	57.3	DE
gene:Solyc03g096660.2	Solyc03g096660.2	M82Dr_vs_M82Ir	-30	-4.88658	down	3.52503e-16	1.98711e-15	98	36.3	100.1	3.4	100.1	DE
gene:Solyc10g054010.1	Solyc10g054010.1	M82Dr_vs_M82Ir	-30	-4.88397	down	1e-20	1e-20	423	166.2	366.1	12.4	366.1	DE
gene:Solyc10g048190.1	Solyc10g048190.1	M82Dr_vs_M82Ir	-30	-4.88375	down	3.84907e-09	1.28945e-08	41	13.7	35.5	1.2	35.5	DE
gene:Solyc02g082180.3	Solyc02g082180.3	M82Dr_vs_M82Ir	-29	-4.87758	down	1e-20	1e-20	833	296.8	704.4	23.8	704.4	DE
gene:Solyc04g063390.2	Solyc04g063390.2	M82Dr_vs_M82Ir	-29	-4.86808	down	1e-20	1e-20	290	133.7	274.1	9.3	274.1	DE
gene:Solyc05g050750.1	Solyc05g050750.1	M82Dr_vs_M82Ir	-29	-4.86244	down	1e-20	1e-20	641	230.9	608.8	20.8	608.8	DE
gene:Solyc04g079520.3	Solyc04g079520.3	M82Dr_vs_M82Ir	-29	-4.8586	down	1.46939e-10	5.53111e-10	88	25.1	62.8	2.1	62.8	DE
gene:Solyc07g007020.3	Solyc07g007020.3	M82Dr_vs_M82Ir	-29	-4.84581	down	1e-20	1e-20	763	388.2	751.1	26	751.1	DE
gene:Solyc12g006970.1	Solyc12g006970.1	M82Dr_vs_M82Ir	-29	-4.84489	down	1e-20	1e-20	169	75.5	167.2	5.8	167.2	DE
gene:Solyc10g054820.2	Solyc10g054820.2	M82Dr_vs_M82Ir	-29	-4.84186	down	2.66311e-13	1.23293e-12	2572	901	2583.8	90	2583.8	DE
gene:Solyc09g092235.1	Solyc09g092235.1	M82Dr_vs_M82Ir	-29	-4.84015	down	4.10603e-14	2.00753e-13	128	50.3	116.7	4	116.7	DE
gene:Solyc06g071060.1	Solyc06g071060.1	M82Dr_vs_M82Ir	-28	-4.83017	down	1.12047e-14	5.71569e-14	61	27	62.1	2.2	62.1	DE
gene:Solyc06g060830.3	Solyc06g060830.3	M82Dr_vs_M82Ir	-28	-4.82837	down	1e-20	1e-20	554	280.1	464.4	16.4	464.4	DE
gene:Solyc09g089870.3	Solyc09g089870.3	M82Dr_vs_M82Ir	-28	-4.82726	down	1e-20	1e-20	458	235.6	443.1	15.5	443.1	DE
gene:Solyc07g064410.1	Solyc07g064410.1	M82Dr_vs_M82Ir	-28	-4.82454	down	1e-20	1e-20	5215	1943.9	4649.2	164	4649.2	DE
gene:Solyc06g072810.4	Solyc06g072810.4	M82Dr_vs_M82Ir	-28	-4.8227	down	4.49538e-15	2.35124e-14	114	34.7	67.7	2.4	67.7	DE
gene:Solyc02g086740.1	Solyc02g086740.1	M82Dr_vs_M82Ir	-28	-4.82162	down	1e-20	1e-20	7707	2510.9	6165.3	218.1	6165.3	DE
gene:Solyc06g066840.3	Solyc06g066840.3	M82Dr_vs_M82Ir	-28	-4.82124	down	1e-20	1e-20	156	55.3	123.5	4.4	123.5	DE
gene:Solyc10g084590.2	Solyc10g084590.2	M82Dr_vs_M82Ir	-28	-4.8128	down	1.58726e-19	1.0967e-18	193	53.2	141.1	5	141.1	DE
gene:Solyc12g095750.2	Solyc12g095750.2	M82Dr_vs_M82Ir	-28	-4.80955	down	1e-20	1e-20	4890	1767.5	4372.4	155.8	4372.4	DE
gene:Solyc10g055630.2	Solyc10g055630.2	M82Dr_vs_M82Ir	-28	-4.80581	down	1e-20	1e-20	6013	2622.6	5573.5	199.2	5573.5	DE
gene:Solyc10g078330.2	Solyc10g078330.2	M82Dr_vs_M82Ir	-28	-4.80556	down	2.41965e-09	8.24853e-09	48	18.2	33.7	1.2	33.7	DE
gene:Solyc10g086650.1	Solyc10g086650.1	M82Dr_vs_M82Ir	-28	-4.80513	down	1e-20	1e-20	222	79.5	160.5	5.7	160.5	DE
gene:Solyc01g080750.3	Solyc01g080750.3	M82Dr_vs_M82Ir	-28	-4.80417	down	7.55187e-18	4.73919e-17	126	42.5	87.6	3.2	87.6	DE
gene:Solyc10g011770.4	Solyc10g011770.4	M82Dr_vs_M82Ir	-28	-4.80141	down	1e-20	1e-20	8340	3175.6	7340.2	263.1	7340.2	DE
gene:Solyc04g076845.1	Solyc04g076845.1	M82Dr_vs_M82Ir	-28	-4.79554	down	1e-20	1e-20	332	189.9	340	12.3	340	DE
gene:Solyc02g081210.3	Solyc02g081210.3	M82Dr_vs_M82Ir	-28	-4.79551	down	1e-20	1e-20	263	82.6	179.6	6.4	179.6	DE
gene:Solyc01g102330.3	Solyc01g102330.3	M82Dr_vs_M82Ir	-28	-4.7842	down	1e-20	1e-20	1061	450.3	975.4	35.4	975.4	DE
gene:Solyc10g006900.3	Solyc10g006900.3	M82Dr_vs_M82Ir	-28	-4.784	down	1e-20	1e-20	3071	1982.1	2645.3	95.9	2645.3	DE
gene:Solyc01g107650.3	Solyc01g107650.3	M82Dr_vs_M82Ir	-28	-4.78229	down	1e-20	1e-20	1612	812.5	1493.1	54.2	1493.1	DE
gene:Solyc03g120380.3	Solyc03g120380.3	M82Dr_vs_M82Ir	-28	-4.78165	down	1e-20	1e-20	742	250.8	529.9	19.5	529.9	DE
gene:Solyc01g097460.3	Solyc01g097460.3	M82Dr_vs_M82Ir	-27	-4.77736	down	1e-20	1e-20	42667	14254.6	36911.2	1345.9	36911.2	DE
gene:Solyc05g008540.3	Solyc05g008540.3	M82Dr_vs_M82Ir	-27	-4.77385	down	4.46992e-17	2.66599e-16	98	27.8	72.4	2.6	72.4	DE
gene:Solyc02g091000.4	Solyc02g091000.4	M82Dr_vs_M82Ir	-27	-4.7734	down	1e-20	1e-20	215	66.9	144.3	5.2	144.3	DE
gene:Solyc01g110960.4	Solyc01g110960.4	M82Dr_vs_M82Ir	-27	-4.77104	down	1e-20	1e-20	6022	2250.5	5312	194.7	5312	DE
gene:Solyc12g014040.1	Solyc12g014040.1	M82Dr_vs_M82Ir	-27	-4.76778	down	4.13538e-17	2.47051e-16	107	53.2	91.7	3.4	91.7	DE
gene:Solyc07g053640.1	Solyc07g053640.1	M82Dr_vs_M82Ir	-27	-4.76729	down	1e-20	1e-20	5553	2298.1	4910.2	180.2	4910.2	DE
gene:Solyc02g081150.1	Solyc02g081150.1	M82Dr_vs_M82Ir	-27	-4.7663	down	1e-20	1e-20	2041	1018.5	1792.3	65.9	1792.3	DE
gene:Solyc01g112260.4	Solyc01g112260.4	M82Dr_vs_M82Ir	-27	-4.76403	down	1e-20	1e-20	3160	1516.4	3059.6	112.4	3059.6	DE
gene:Solyc07g056140.3	Solyc07g056140.3	M82Dr_vs_M82Ir	-27	-4.75979	down	1e-20	1e-20	12929	5271.1	10767.2	397.3	10767.2	DE
gene:Solyc04g045600.4	Solyc04g045600.4	M82Dr_vs_M82Ir	-27	-4.75257	down	1e-20	1e-20	2200	1195.4	2294.2	85.1	2294.2	DE
gene:Solyc06g073980.4	Solyc06g073980.4	M82Dr_vs_M82Ir	-27	-4.75119	down	1e-20	1e-20	147	64.2	142.4	5.2	142.4	DE
gene:Solyc11g011000.2	Solyc11g011000.2	M82Dr_vs_M82Ir	-27	-4.74859	down	1e-20	1e-20	142	67.3	123.2	4.6	123.2	DE
gene:Solyc10g080950.2	Solyc10g080950.2	M82Dr_vs_M82Ir	-27	-4.74264	down	2.36594e-07	6.74061e-07	48	18.7	32.2	1.2	32.2	DE
gene:Solyc02g062170.3	Solyc02g062170.3	M82Dr_vs_M82Ir	-27	-4.74188	down	1.26657e-14	6.43994e-14	63	28.1	58.2	2.1	58.2	DE
gene:Solyc10g078470.2	Solyc10g078470.2	M82Dr_vs_M82Ir	-27	-4.73887	down	5.09521e-08	1.55052e-07	36	14.6	32	1.2	32	DE
gene:Solyc07g061740.4	Solyc07g061740.4	M82Dr_vs_M82Ir	-27	-4.73218	down	1e-20	1e-20	412	286.7	451.3	17	451.3	DE
gene:Solyc09g083090.4	Solyc09g083090.4	M82Dr_vs_M82Ir	-27	-4.73161	down	3.95448e-09	1.32314e-08	1377	758.5	1428.5	53.7	1428.5	DE
gene:Solyc09g090470.3	Solyc09g090470.3	M82Dr_vs_M82Ir	-26	-4.72717	down	1e-20	1e-20	166	72.9	160.7	6.1	160.7	DE
gene:Solyc11g018550.4	Solyc11g018550.4	M82Dr_vs_M82Ir	-26	-4.72706	down	1e-20	1e-20	3610	1343.1	2984.3	112.6	2984.3	DE
gene:Solyc08g081780.1	Solyc08g081780.1	M82Dr_vs_M82Ir	-26	-4.71668	down	1.61972e-08	5.14273e-08	56	17.3	43.5	1.6	43.5	DE
gene:Solyc09g014350.3	Solyc09g014350.3	M82Dr_vs_M82Ir	-26	-4.7115	down	1e-20	1e-20	4352	1896.4	4116.8	157	4116.8	DE
gene:Solyc12g096770.1	Solyc12g096770.1	M82Dr_vs_M82Ir	-26	-4.70924	down	1e-20	1e-20	2745	1638.3	1835.1	70.1	1835.1	DE
gene:Solyc02g071580.4	Solyc02g071580.4	M82Dr_vs_M82Ir	-26	-4.7058	down	1e-20	1e-20	1477	622.3	1337.4	51.3	1337.4	DE
gene:Solyc09g074410.4	Solyc09g074410.4	M82Dr_vs_M82Ir	-26	-4.69907	down	1e-20	1e-20	271	153.7	282.8	10.8	282.8	DE
gene:Solyc02g086910.4	Solyc02g086910.4	M82Dr_vs_M82Ir	-26	-4.69689	down	1e-20	1e-20	8324	3731.5	7383.6	284.7	7383.6	DE
gene:Solyc02g085100.3	Solyc02g085100.3	M82Dr_vs_M82Ir	-26	-4.69661	down	1e-20	1e-20	5466	2110.7	4887.1	188.3	4887.1	DE
gene:Solyc05g007790.3	Solyc05g007790.3	M82Dr_vs_M82Ir	-26	-4.69619	down	1e-20	1e-20	333	167.5	358	13.8	358	DE
gene:Solyc07g042990.1	Solyc07g042990.1	M82Dr_vs_M82Ir	-26	-4.69376	down	1e-20	1e-20	175	68.8	130.7	5	130.7	DE
gene:Solyc06g035810.1	Solyc06g035810.1	M82Dr_vs_M82Ir	-26	-4.69363	down	8.47254e-10	3.0043e-09	48	21	44.7	1.8	44.7	DE
gene:Solyc02g078760.1	Solyc02g078760.1	M82Dr_vs_M82Ir	-26	-4.69323	down	1e-20	1e-20	592	352.4	603.6	23.4	603.6	DE
gene:Solyc03g113090.3	Solyc03g113090.3	M82Dr_vs_M82Ir	-26	-4.69021	down	1e-20	1.40716e-20	139	47.1	105.7	4.1	105.7	DE
gene:Solyc03g006710.1	Solyc03g006710.1	M82Dr_vs_M82Ir	-26	-4.68919	down	2.09435e-10	7.79647e-10	63	15.7	43.1	1.7	43.1	DE
gene:Solyc04g009030.3	Solyc04g009030.3	M82Dr_vs_M82Ir	-26	-4.68912	down	1e-20	1e-20	190092	81020.6	174914	6780.4	174914	DE
gene:Solyc07g047850.3	Solyc07g047850.3	M82Dr_vs_M82Ir	-26	-4.68882	down	1e-20	1e-20	119648	65521.3	113191	4388.6	113191	DE
gene:Solyc07g005510.3	Solyc07g005510.3	M82Dr_vs_M82Ir	-26	-4.68869	down	1e-20	1e-20	52766	23673.1	49629.2	1924.3	49629.2	DE
gene:Solyc01g096450.4	Solyc01g096450.4	M82Dr_vs_M82Ir	-26	-4.68711	down	1e-20	1e-20	2987	1069	2154.6	83.5	2154.6	DE
gene:Solyc12g056200.2	Solyc12g056200.2	M82Dr_vs_M82Ir	-26	-4.68526	down	3.88002e-09	1.29942e-08	81	29.4	61.7	2.4	61.7	DE
gene:Solyc07g055950.3	Solyc07g055950.3	M82Dr_vs_M82Ir	-26	-4.68507	down	2.08308e-12	9.04512e-12	2804	1318.7	1862.7	72.4	1862.7	DE
gene:Solyc10g086430.3	Solyc10g086430.3	M82Dr_vs_M82Ir	-26	-4.68489	down	1.16752e-18	7.69059e-18	69	34.1	68.5	2.6	68.5	DE
gene:Solyc06g083680.3	Solyc06g083680.3	M82Dr_vs_M82Ir	-26	-4.68438	down	1e-20	1e-20	14176	7875.1	14155.9	550.4	14155.9	DE
gene:Solyc11g006020.2	Solyc11g006020.2	M82Dr_vs_M82Ir	-26	-4.68328	down	1e-20	1e-20	6709	2826.9	6471.7	251.7	6471.7	DE
gene:Solyc09g083290.3	Solyc09g083290.3	M82Dr_vs_M82Ir	-26	-4.6808	down	1e-20	1e-20	5706	1966.9	4636.6	180.6	4636.6	DE
gene:Solyc12g150113.1	Solyc12g150113.1	M82Dr_vs_M82Ir	-26	-4.67929	down	1e-20	1e-20	478	258	499.1	19.4	499.1	DE
gene:Solyc08g013720.4	Solyc08g013720.4	M82Dr_vs_M82Ir	-26	-4.67895	down	1e-20	1e-20	490	164.5	401.6	15.7	401.6	DE
gene:Solyc03g111940.2	Solyc03g111940.2	M82Dr_vs_M82Ir	-26	-4.67752	down	1e-20	1e-20	439	193.8	406.1	15.8	406.1	DE
gene:Solyc03g093790.3	Solyc03g093790.3	M82Dr_vs_M82Ir	-26	-4.67601	down	1e-20	1e-20	179	61.7	141.8	5.5	141.8	DE
gene:Solyc03g095980.3	Solyc03g095980.3	M82Dr_vs_M82Ir	-25	-4.67242	down	4.40054e-08	1.34812e-07	32	16.9	31.5	1.2	31.5	DE
gene:Solyc10g085870.1	Solyc10g085870.1	M82Dr_vs_M82Ir	-25	-4.66816	down	1e-20	1e-20	6041	2115.1	5141.9	202.2	5141.9	DE
gene:Solyc12g005480.2	Solyc12g005480.2	M82Dr_vs_M82Ir	-25	-4.66644	down	1.07658e-11	4.44545e-11	55	25.8	42.8	1.7	42.8	DE
gene:Solyc04g005555.1	Solyc04g005555.1	M82Dr_vs_M82Ir	-25	-4.66338	down	3.83279e-12	1.6281e-11	42	18.6	48.9	1.9	48.9	DE
gene:Solyc01g079980.3	Solyc01g079980.3	M82Dr_vs_M82Ir	-25	-4.66227	down	5.98868e-17	3.54479e-16	89	34.6	66.6	2.6	66.6	DE
gene:Solyc08g007270.4	Solyc08g007270.4	M82Dr_vs_M82Ir	-25	-4.65918	down	1e-20	1e-20	158	101.3	164.2	6.4	164.2	DE
gene:Solyc05g008580.3	Solyc05g008580.3	M82Dr_vs_M82Ir	-25	-4.65457	down	1e-20	1e-20	1926	748	1423.2	56.5	1423.2	DE
gene:Solyc04g082140.3	Solyc04g082140.3	M82Dr_vs_M82Ir	-25	-4.65351	down	1e-20	1e-20	7287	2547	5002.7	198.8	5002.7	DE
gene:Solyc07g041770.1	Solyc07g041770.1	M82Dr_vs_M82Ir	-25	-4.65291	down	5.99584e-10	2.15294e-09	45	16.3	36.4	1.4	36.4	DE
gene:Solyc05g009500.3	Solyc05g009500.3	M82Dr_vs_M82Ir	-25	-4.65278	down	1.08108e-20	8.01889e-20	1680	635.4	1668	66.2	1668	DE
gene:Solyc12g005230.3	Solyc12g005230.3	M82Dr_vs_M82Ir	-25	-4.65161	down	1e-20	1e-20	1301	600.1	1352.7	53.7	1352.7	DE
gene:Solyc12g044200.3	Solyc12g044200.3	M82Dr_vs_M82Ir	-25	-4.64803	down	1e-20	1e-20	377	189.9	358.4	14.3	358.4	DE
gene:Solyc02g080770.2	Solyc02g080770.2	M82Dr_vs_M82Ir	-25	-4.64719	down	6.67231e-09	2.18867e-08	38	14.4	36.5	1.4	36.5	DE
gene:Solyc03g119150.4	Solyc03g119150.4	M82Dr_vs_M82Ir	-25	-4.64426	down	1e-20	1e-20	2055	870.3	2075.2	82.8	2075.2	DE
gene:Solyc01g105030.3	Solyc01g105030.3	M82Dr_vs_M82Ir	-25	-4.63686	down	1e-20	1e-20	40717	21181.7	37227.9	1496.2	37227.9	DE
gene:Solyc03g114450.3	Solyc03g114450.3	M82Dr_vs_M82Ir	-25	-4.63666	down	1e-20	1e-20	46481	19194	41724.5	1677.2	41724.5	DE
gene:Solyc02g065230.3	Solyc02g065230.3	M82Dr_vs_M82Ir	-25	-4.6365	down	3.53224e-13	1.62261e-12	80	28	65.1	2.5	65.1	DE
gene:Solyc11g006420.2	Solyc11g006420.2	M82Dr_vs_M82Ir	-25	-4.63471	down	1e-20	1e-20	303	107.5	234	9.4	234	DE
gene:Solyc08g076883.1	Solyc08g076883.1	M82Dr_vs_M82Ir	-25	-4.63465	down	2.64822e-16	1.50759e-15	94	48.3	98	4	98	DE
gene:Solyc11g012240.1	Solyc11g012240.1	M82Dr_vs_M82Ir	-25	-4.6257	down	1e-20	1e-20	333	148.1	237.2	9.6	237.2	DE
gene:Solyc05g052600.4	Solyc05g052600.4	M82Dr_vs_M82Ir	-25	-4.62033	down	1e-20	1e-20	68611	25686.3	60972	2478.8	60972	DE
gene:Solyc02g071010.1	Solyc02g071010.1	M82Dr_vs_M82Ir	-24	-4.61309	down	1e-20	1e-20	39909	22447.9	36345.8	1485.1	36345.8	DE
gene:Solyc03g031530.4	Solyc03g031530.4	M82Dr_vs_M82Ir	-24	-4.61293	down	1e-20	1e-20	372	104.3	250.4	10.2	250.4	DE
gene:Solyc11g066250.2	Solyc11g066250.2	M82Dr_vs_M82Ir	-24	-4.6113	down	1e-20	1e-20	1202	595.6	1199.8	49.1	1199.8	DE
gene:Solyc03g083560.1	Solyc03g083560.1	M82Dr_vs_M82Ir	-24	-4.60649	down	1e-20	1e-20	525	208.6	403.3	16.5	403.3	DE
gene:Solyc01g111830.3	Solyc01g111830.3	M82Dr_vs_M82Ir	-24	-4.59992	down	1e-20	1e-20	6290	3066.3	5837.1	240.6	5837.1	DE
gene:Solyc09g011820.4	Solyc09g011820.4	M82Dr_vs_M82Ir	-24	-4.59887	down	2.70704e-09	9.18244e-09	47	16.4	34.9	1.4	34.9	DE
gene:Solyc08g061630.3	Solyc08g061630.3	M82Dr_vs_M82Ir	-24	-4.59741	down	1e-20	1e-20	3723	1267.6	3096.2	128	3096.2	DE
gene:Solyc03g005900.4	Solyc03g005900.4	M82Dr_vs_M82Ir	-24	-4.59471	down	1e-20	1e-20	425	231.6	480.5	19.8	480.5	DE
gene:Solyc07g052970.3	Solyc07g052970.3	M82Dr_vs_M82Ir	-24	-4.59433	down	1e-20	1e-20	312	140.5	301.9	12.3	301.9	DE
gene:Solyc03g110980.4	Solyc03g110980.4	M82Dr_vs_M82Ir	-24	-4.59349	down	4.28786e-09	1.43031e-08	56	19	47.4	2	47.4	DE
gene:Solyc01g081570.3	Solyc01g081570.3	M82Dr_vs_M82Ir	-24	-4.59008	down	1e-20	1e-20	2257	1223.4	2039.9	84.5	2039.9	DE
gene:Solyc03g044666.1	Solyc03g044666.1	M82Dr_vs_M82Ir	-24	-4.58971	down	1e-20	1e-20	382	166.3	389.9	16.1	389.9	DE
gene:Solyc08g076410.4	Solyc08g076410.4	M82Dr_vs_M82Ir	-24	-4.58733	down	1e-20	1e-20	1903	790.9	1748.2	72.7	1748.2	DE
gene:Solyc03g114800.1	Solyc03g114800.1	M82Dr_vs_M82Ir	-24	-4.58663	down	1.92616e-14	9.67232e-14	200	74.8	137.8	5.7	137.8	DE
gene:Solyc01g094360.3	Solyc01g094360.3	M82Dr_vs_M82Ir	-24	-4.58505	down	1.26001e-08	4.03918e-08	54	18.1	34.8	1.5	34.8	DE
gene:Solyc05g009370.4	Solyc05g009370.4	M82Dr_vs_M82Ir	-24	-4.58253	down	1e-20	1e-20	8846	3028.3	7127	297.5	7127	DE
gene:Solyc03g114690.4	Solyc03g114690.4	M82Dr_vs_M82Ir	-24	-4.58127	down	1e-20	1e-20	261	85.7	201.2	8.4	201.2	DE
gene:Solyc02g080160.4	Solyc02g080160.4	M82Dr_vs_M82Ir	-24	-4.58107	down	1e-20	1e-20	489	143.6	330.2	13.8	330.2	DE
gene:Solyc03g033590.1	Solyc03g033590.1	M82Dr_vs_M82Ir	-24	-4.5796	down	1e-20	1e-20	360	153.2	325.5	13.5	325.5	DE
gene:Solyc02g077710.1	Solyc02g077710.1	M82Dr_vs_M82Ir	-24	-4.57339	down	1e-20	1e-20	12939	6245.3	11012	462.5	11012	DE
gene:Solyc07g064720.3	Solyc07g064720.3	M82Dr_vs_M82Ir	-24	-4.56841	down	3.44463e-19	2.3329e-18	75	40.7	85.9	3.5	85.9	DE
gene:Solyc08g005930.1	Solyc08g005930.1	M82Dr_vs_M82Ir	-24	-4.56264	down	1e-20	1e-20	1087	390.5	989.6	41.8	989.6	DE
gene:Solyc09g011330.3	Solyc09g011330.3	M82Dr_vs_M82Ir	-24	-4.56205	down	4.02299e-09	1.34462e-08	34	22.9	35.1	1.5	35.1	DE
gene:Solyc01g088500.3	Solyc01g088500.3	M82Dr_vs_M82Ir	-24	-4.56046	down	9.64646e-12	3.99926e-11	48	18.8	39.6	1.6	39.6	DE
gene:Solyc08g079850.3	Solyc08g079850.3	M82Dr_vs_M82Ir	-24	-4.55784	down	1e-20	1e-20	472	153	316.5	13.4	316.5	DE
gene:Solyc11g012230.3	Solyc11g012230.3	M82Dr_vs_M82Ir	-24	-4.5564	down	1.26866e-14	6.44907e-14	70	42	62.5	2.6	62.5	DE
gene:Solyc02g065765.1	Solyc02g065765.1	M82Dr_vs_M82Ir	-24	-4.5558	down	1e-20	1e-20	5491	1932.1	4108.1	174.6	4108.1	DE
gene:Solyc05g009120.3	Solyc05g009120.3	M82Dr_vs_M82Ir	-24	-4.55553	down	1e-20	1e-20	129	65.3	147.8	6.2	147.8	DE
gene:Solyc02g091140.3	Solyc02g091140.3	M82Dr_vs_M82Ir	-23	-4.55438	down	1e-20	1e-20	780	467.4	755.1	32.2	755.1	DE
gene:Solyc09g090680.3	Solyc09g090680.3	M82Dr_vs_M82Ir	-23	-4.55301	down	2.38296e-20	1.72432e-19	289	145.9	282.1	12	282.1	DE
gene:Solyc07g063960.3	Solyc07g063960.3	M82Dr_vs_M82Ir	-23	-4.5483	down	1e-20	1e-20	9401	3856.8	8777.2	374.9	8777.2	DE
gene:Solyc10g052540.1	Solyc10g052540.1	M82Dr_vs_M82Ir	-23	-4.53584	down	1e-20	1e-20	155	70.5	162.8	7	162.8	DE
gene:Solyc09g007360.3	Solyc09g007360.3	M82Dr_vs_M82Ir	-23	-4.53555	down	1e-20	1e-20	707	282.5	573.8	24.6	573.8	DE
gene:Solyc02g069910.2	Solyc02g069910.2	M82Dr_vs_M82Ir	-23	-4.53529	down	1e-20	7.01432e-20	229	173	269.8	11.7	269.8	DE
gene:Solyc03g116160.1	Solyc03g116160.1	M82Dr_vs_M82Ir	-23	-4.53347	down	3.6684e-20	2.6284e-19	1371	625.3	1291	55.7	1291	DE
gene:Solyc03g123390.4	Solyc03g123390.4	M82Dr_vs_M82Ir	-23	-4.5328	down	2.73841e-08	8.52767e-08	1398	965.7	1028.1	44.4	1028.1	DE
gene:Solyc03g007310.3	Solyc03g007310.3	M82Dr_vs_M82Ir	-23	-4.53184	down	1e-20	1e-20	431	224.5	453.6	19.5	453.6	DE
gene:Solyc09g014480.3	Solyc09g014480.3	M82Dr_vs_M82Ir	-23	-4.5267	down	4.27203e-20	3.04861e-19	176	105	135.1	5.9	135.1	DE
gene:Solyc08g065420.3	Solyc08g065420.3	M82Dr_vs_M82Ir	-23	-4.52529	down	1e-20	1e-20	377	156.4	312.5	13.6	312.5	DE
gene:Solyc07g054180.4	Solyc07g054180.4	M82Dr_vs_M82Ir	-23	-4.52364	down	1.80012e-15	9.70272e-15	65	31	67.9	3	67.9	DE
gene:Solyc07g044860.3	Solyc07g044860.3	M82Dr_vs_M82Ir	-23	-4.52276	down	1e-20	1e-20	84730	39606	78203.2	3401.9	78203.2	DE
gene:Solyc01g110360.3	Solyc01g110360.3	M82Dr_vs_M82Ir	-23	-4.52241	down	1e-20	1e-20	282131	128432	264868	11525	264868	DE
gene:Solyc03g117620.4	Solyc03g117620.4	M82Dr_vs_M82Ir	-23	-4.52218	down	1e-20	1e-20	243	96.3	231.9	10	231.9	DE
gene:Solyc05g025890.3	Solyc05g025890.3	M82Dr_vs_M82Ir	-23	-4.51962	down	1e-20	1e-20	718	376.1	768.7	33.3	768.7	DE
gene:Solyc08g005650.3	Solyc08g005650.3	M82Dr_vs_M82Ir	-23	-4.51654	down	6.74887e-09	2.21246e-08	161	51.4	98.4	4.3	98.4	DE
gene:Solyc02g082820.3	Solyc02g082820.3	M82Dr_vs_M82Ir	-23	-4.51411	down	6.94712e-11	2.68524e-10	75	24.9	49.8	2.2	49.8	DE
gene:Solyc09g091550.3	Solyc09g091550.3	M82Dr_vs_M82Ir	-23	-4.51348	down	5.65088e-08	1.71248e-07	536	211	412.4	18	412.4	DE
gene:Solyc07g053450.4	Solyc07g053450.4	M82Dr_vs_M82Ir	-23	-4.50989	down	1e-20	1e-20	203	117.9	226.1	9.9	226.1	DE
gene:Solyc04g015750.3	Solyc04g015750.3	M82Dr_vs_M82Ir	-23	-4.50741	down	1e-20	1e-20	104759	47757.7	89358.3	3928.8	89358.3	DE
gene:Solyc02g087960.3	Solyc02g087960.3	M82Dr_vs_M82Ir	-23	-4.49684	down	1e-20	1e-20	189	109.9	209.3	9.3	209.3	DE
gene:Solyc04g072850.4	Solyc04g072850.4	M82Dr_vs_M82Ir	-23	-4.4946	down	1e-20	1e-20	689	182.7	463.4	20.6	463.4	DE
gene:Solyc09g061420.3	Solyc09g061420.3	M82Dr_vs_M82Ir	-22	-4.48561	down	1e-20	1e-20	2790	1240.6	2790.8	124.5	2790.8	DE
gene:Solyc03g078770.3	Solyc03g078770.3	M82Dr_vs_M82Ir	-22	-4.48524	down	1e-20	1e-20	264	124.5	260.4	11.6	260.4	DE
gene:Solyc08g065430.3	Solyc08g065430.3	M82Dr_vs_M82Ir	-22	-4.48347	down	8.21562e-07	2.2144e-06	1592	783.9	1424.2	63.7	1424.2	DE
gene:Solyc03g118510.3	Solyc03g118510.3	M82Dr_vs_M82Ir	-22	-4.47912	down	1e-20	1e-20	1673	729	1342	60.1	1342	DE
gene:Solyc05g015980.3	Solyc05g015980.3	M82Dr_vs_M82Ir	-22	-4.47509	down	1e-20	1e-20	2324	1139.7	2447.9	110	2447.9	DE
gene:Solyc02g080230.3	Solyc02g080230.3	M82Dr_vs_M82Ir	-22	-4.4701	down	1e-20	1e-20	652	344.5	616.5	27.8	616.5	DE
gene:Solyc09g014520.3	Solyc09g014520.3	M82Dr_vs_M82Ir	-22	-4.46846	down	1e-20	1e-20	120628	58913.1	110640	4997.6	110640	DE
gene:Solyc06g076860.4	Solyc06g076860.4	M82Dr_vs_M82Ir	-22	-4.46838	down	1e-20	1e-20	149	52	122.6	5.5	122.6	DE
gene:Solyc10g018510.2	Solyc10g018510.2	M82Dr_vs_M82Ir	-22	-4.46546	down	4.45057e-08	1.3625e-07	40	11.5	32.1	1.4	32.1	DE
gene:Solyc06g082760.4	Solyc06g082760.4	M82Dr_vs_M82Ir	-22	-4.46083	down	1e-20	1e-20	1590	487.3	1238.9	56.2	1238.9	DE
gene:Solyc08g066840.3	Solyc08g066840.3	M82Dr_vs_M82Ir	-22	-4.45969	down	1e-20	1e-20	3824	1561.9	3203.8	145.5	3203.8	DE
gene:Solyc01g109550.2	Solyc01g109550.2	M82Dr_vs_M82Ir	-22	-4.4596	down	1e-20	1e-20	587	266.7	568	25.7	568	DE
gene:Solyc02g084390.3	Solyc02g084390.3	M82Dr_vs_M82Ir	-22	-4.45857	down	1e-20	1e-20	2651	1403.9	2465	112.1	2465	DE
gene:Solyc12g100160.3	Solyc12g100160.3	M82Dr_vs_M82Ir	-22	-4.45795	down	1e-20	1e-20	12414	4811.7	11087.5	504.4	11087.5	DE
gene:Solyc11g044250.3	Solyc11g044250.3	M82Dr_vs_M82Ir	-22	-4.45727	down	1e-20	1e-20	9656	4454.3	9229.9	420	9229.9	DE
gene:Solyc04g074920.2	Solyc04g074920.2	M82Dr_vs_M82Ir	-22	-4.45591	down	1.02044e-07	3.00421e-07	65	18.7	59	2.7	59	DE
gene:Solyc09g074880.4	Solyc09g074880.4	M82Dr_vs_M82Ir	-22	-4.44998	down	1e-20	1e-20	2279	847.8	1985.3	90.9	1985.3	DE
gene:Solyc08g078520.4	Solyc08g078520.4	M82Dr_vs_M82Ir	-22	-4.44893	down	9.90084e-16	5.43975e-15	171	78.8	162.5	7.4	162.5	DE
gene:Solyc04g049340.3	Solyc04g049340.3	M82Dr_vs_M82Ir	-22	-4.44851	down	3.90719e-20	2.79583e-19	143	69	111	5.1	111	DE
gene:Solyc11g006040.2	Solyc11g006040.2	M82Dr_vs_M82Ir	-22	-4.44736	down	1e-20	1e-20	2960	1379	2791.5	128	2791.5	DE
gene:Solyc06g053760.3	Solyc06g053760.3	M82Dr_vs_M82Ir	-22	-4.44353	down	3.95363e-20	2.82721e-19	113	48.3	94.7	4.4	94.7	DE
gene:Solyc07g006670.1	Solyc07g006670.1	M82Dr_vs_M82Ir	-22	-4.43865	down	1e-20	1e-20	398	180.1	369.3	16.9	369.3	DE
gene:Solyc02g083640.4	Solyc02g083640.4	M82Dr_vs_M82Ir	-22	-4.43861	down	2.39805e-15	1.27964e-14	93	42.5	73.6	3.4	73.6	DE
gene:Solyc01g087710.2	Solyc01g087710.2	M82Dr_vs_M82Ir	-22	-4.43666	down	1e-20	1e-20	379	145.4	341.3	15.8	341.3	DE
gene:Solyc03g007130.4	Solyc03g007130.4	M82Dr_vs_M82Ir	-22	-4.42697	down	4.66208e-16	2.60793e-15	136	42	87.1	4	87.1	DE
gene:Solyc02g088390.4	Solyc02g088390.4	M82Dr_vs_M82Ir	-22	-4.4269	down	1e-20	1e-20	637	331.1	642.8	29.7	642.8	DE
gene:Solyc07g066610.3	Solyc07g066610.3	M82Dr_vs_M82Ir	-21	-4.42307	down	1e-20	1e-20	92535	33762.3	78820.6	3674.1	78820.6	DE
gene:Solyc12g098890.2	Solyc12g098890.2	M82Dr_vs_M82Ir	-21	-4.42306	down	1e-20	1e-20	4330	1933.5	4365	203.2	4365	DE
gene:Solyc10g080920.2	Solyc10g080920.2	M82Dr_vs_M82Ir	-21	-4.41939	down	1e-20	1e-20	326	130.8	347.8	16.1	347.8	DE
gene:Solyc08g079000.4	Solyc08g079000.4	M82Dr_vs_M82Ir	-21	-4.41884	down	1e-20	1e-20	231	100.9	212.9	10	212.9	DE
gene:Solyc09g091650.3	Solyc09g091650.3	M82Dr_vs_M82Ir	-21	-4.41882	down	1e-20	1e-20	205	59.2	133.8	6.3	133.8	DE
gene:Solyc03g026210.4	Solyc03g026210.4	M82Dr_vs_M82Ir	-21	-4.41746	down	1e-20	1e-20	888	413.2	929.3	43.4	929.3	DE
gene:Solyc09g007330.4	Solyc09g007330.4	M82Dr_vs_M82Ir	-21	-4.41421	down	2.0208e-14	1.01359e-13	97	31.4	77.9	3.7	77.9	DE
gene:Solyc01g005680.4	Solyc01g005680.4	M82Dr_vs_M82Ir	-21	-4.40987	down	1e-20	1.10679e-20	84	45.2	98.2	4.6	98.2	DE
gene:Solyc11g071730.3	Solyc11g071730.3	M82Dr_vs_M82Ir	-21	-4.4096	down	5.20041e-17	3.08822e-16	293	77.8	192.4	9.1	192.4	DE
gene:Solyc02g091920.3	Solyc02g091920.3	M82Dr_vs_M82Ir	-21	-4.40844	down	1e-20	1e-20	15377	6017.7	13208.6	621.9	13208.6	DE
gene:Solyc09g089740.3	Solyc09g089740.3	M82Dr_vs_M82Ir	-21	-4.40675	down	3.85552e-12	1.63649e-11	36	28	36.4	1.7	36.4	DE
gene:Solyc01g090180.4	Solyc01g090180.4	M82Dr_vs_M82Ir	-21	-4.4044	down	1e-20	6.89101e-20	529	248.4	491.7	23.1	491.7	DE
gene:Solyc09g090410.3	Solyc09g090410.3	M82Dr_vs_M82Ir	-21	-4.39868	down	1e-20	1e-20	4381	1702.6	3975.6	188.4	3975.6	DE
gene:Solyc11g072900.1	Solyc11g072900.1	M82Dr_vs_M82Ir	-21	-4.39633	down	1.29847e-08	4.15773e-08	50	14.2	45.6	2.1	45.6	DE
gene:Solyc04g077340.3	Solyc04g077340.3	M82Dr_vs_M82Ir	-21	-4.39542	down	2.0748e-11	8.3792e-11	139	71.3	129	6.2	129	DE
gene:Solyc02g093670.3	Solyc02g093670.3	M82Dr_vs_M82Ir	-21	-4.39508	down	1.22007e-08	3.91699e-08	38	15.1	30.7	1.5	30.7	DE
gene:Solyc10g054840.2	Solyc10g054840.2	M82Dr_vs_M82Ir	-21	-4.39241	down	1e-20	1e-20	616	328.1	706.4	33.4	706.4	DE
gene:Solyc01g066680.3	Solyc01g066680.3	M82Dr_vs_M82Ir	-21	-4.39136	down	0.00887729	0.014366	994	141.4	496.8	23.7	496.8	DE
gene:Solyc03g033510.3	Solyc03g033510.3	M82Dr_vs_M82Ir	-21	-4.39058	down	1e-20	1.39121e-20	117	38	90.8	4.3	90.8	DE
gene:Solyc04g074880.2	Solyc04g074880.2	M82Dr_vs_M82Ir	-21	-4.38966	down	3.64305e-09	1.22249e-08	38	17.1	35.6	1.7	35.6	DE
gene:Solyc05g047600.4	Solyc05g047600.4	M82Dr_vs_M82Ir	-21	-4.3877	down	1e-20	3.77357e-20	175	64.8	153.9	7.2	153.9	DE
gene:Solyc11g017440.3	Solyc11g017440.3	M82Dr_vs_M82Ir	-21	-4.38699	down	1e-20	1e-20	729	333.3	798	38	798	DE
gene:Solyc01g107520.3	Solyc01g107520.3	M82Dr_vs_M82Ir	-21	-4.3862	down	2.18077e-18	1.40894e-17	187	61.4	168.9	8.1	168.9	DE
gene:Solyc01g103650.3	Solyc01g103650.3	M82Dr_vs_M82Ir	-21	-4.38335	down	1e-20	1e-20	111	71.2	101.6	4.9	101.6	DE
gene:Solyc05g026470.2	Solyc05g026470.2	M82Dr_vs_M82Ir	-21	-4.37733	down	1.33957e-10	5.06424e-10	51	19.4	39.8	1.9	39.8	DE
gene:Solyc06g061090.3	Solyc06g061090.3	M82Dr_vs_M82Ir	-21	-4.37417	down	1e-20	1e-20	1361	637.4	1502.8	72.3	1502.8	DE
gene:Solyc01g112190.3	Solyc01g112190.3	M82Dr_vs_M82Ir	-21	-4.37324	down	2.01101e-19	1.38164e-18	309	115.8	252.8	12.2	252.8	DE
gene:Solyc04g026020.3	Solyc04g026020.3	M82Dr_vs_M82Ir	-21	-4.37016	down	6.27837e-10	2.24885e-09	163	58.7	129.8	6.3	129.8	DE
gene:Solyc03g112130.1	Solyc03g112130.1	M82Dr_vs_M82Ir	-21	-4.36794	down	1e-20	1e-20	222	122.7	234.5	11.2	234.5	DE
gene:Solyc12g010380.3	Solyc12g010380.3	M82Dr_vs_M82Ir	-21	-4.36582	down	1e-20	1e-20	3644	1634.5	3266.3	158.3	3266.3	DE
gene:Solyc07g062680.3	Solyc07g062680.3	M82Dr_vs_M82Ir	-21	-4.3607	down	1e-20	1e-20	1041	534	1095.8	53.2	1095.8	DE
gene:Solyc06g082750.3	Solyc06g082750.3	M82Dr_vs_M82Ir	-21	-4.35889	down	1e-20	1e-20	9065	3307.8	7717.2	376	7717.2	DE
gene:Solyc02g085220.4	Solyc02g085220.4	M82Dr_vs_M82Ir	-20	-4.35033	down	1e-20	1e-20	791	350.2	874.3	43	874.3	DE
gene:Solyc04g078310.3	Solyc04g078310.3	M82Dr_vs_M82Ir	-20	-4.34992	down	1.53483e-13	7.22801e-13	109	45.9	89.1	4.4	89.1	DE
gene:Solyc04g079130.2	Solyc04g079130.2	M82Dr_vs_M82Ir	-20	-4.34814	down	6.70507e-11	2.59719e-10	41	20.9	39.5	1.9	39.5	DE
gene:Solyc02g079370.3	Solyc02g079370.3	M82Dr_vs_M82Ir	-20	-4.347	down	1e-20	1.1992e-20	253	90.4	204.3	10	204.3	DE
gene:Solyc08g075990.3	Solyc08g075990.3	M82Dr_vs_M82Ir	-20	-4.34547	down	1e-20	1e-20	2170	1012.8	2180.2	107.1	2180.2	DE
gene:Solyc09g072690.1	Solyc09g072690.1	M82Dr_vs_M82Ir	-20	-4.34241	down	1e-20	1e-20	1355	454.1	978.6	48.2	978.6	DE
gene:Solyc10g052530.1	Solyc10g052530.1	M82Dr_vs_M82Ir	-20	-4.3418	down	1.37083e-20	1.00827e-19	123	54.6	116.7	5.6	116.7	DE
gene:Solyc08g007580.4	Solyc08g007580.4	M82Dr_vs_M82Ir	-20	-4.34161	down	1e-20	1e-20	95	37.9	83.3	4.1	83.3	DE
gene:Solyc11g066410.2	Solyc11g066410.2	M82Dr_vs_M82Ir	-20	-4.34107	down	1e-20	1e-20	10430	3888.9	9020.5	445	9020.5	DE
gene:Solyc04g078520.3	Solyc04g078520.3	M82Dr_vs_M82Ir	-20	-4.33979	down	1.62131e-20	1.18811e-19	167	102.1	169.4	8.3	169.4	DE
gene:Solyc10g005050.3	Solyc10g005050.3	M82Dr_vs_M82Ir	-20	-4.33594	down	1e-20	1e-20	19359	8805.7	18435.2	912.7	18435.2	DE
gene:Solyc10g085310.1	Solyc10g085310.1	M82Dr_vs_M82Ir	-20	-4.33543	down	1e-20	1e-20	86	44.5	88.1	4.4	88.1	DE
gene:Solyc02g077090.4	Solyc02g077090.4	M82Dr_vs_M82Ir	-20	-4.33488	down	1e-20	1e-20	1040	541.6	946.8	46.9	946.8	DE
gene:Solyc08g066740.3	Solyc08g066740.3	M82Dr_vs_M82Ir	-20	-4.33109	down	1e-20	1e-20	366	143.1	291.6	14.5	291.6	DE
gene:Solyc03g118240.4	Solyc03g118240.4	M82Dr_vs_M82Ir	-20	-4.32778	down	1e-20	1e-20	8883	3291.1	6955.8	346.3	6955.8	DE
gene:Solyc04g072940.4	Solyc04g072940.4	M82Dr_vs_M82Ir	-20	-4.32688	down	1e-20	1e-20	424	239	441.6	21.9	441.6	DE
gene:Solyc12g056980.1	Solyc12g056980.1	M82Dr_vs_M82Ir	-20	-4.32404	down	1e-20	1e-20	625	486.3	576.4	28.7	576.4	DE
gene:Solyc02g089050.4	Solyc02g089050.4	M82Dr_vs_M82Ir	-20	-4.32295	down	1e-20	1e-20	359	206.2	346.4	17.4	346.4	DE
gene:Solyc11g010480.2	Solyc11g010480.2	M82Dr_vs_M82Ir	-20	-4.3162	down	1e-20	1e-20	11157	3540.9	9327.2	468.3	9327.2	DE
gene:Solyc12g006860.2	Solyc12g006860.2	M82Dr_vs_M82Ir	-20	-4.31574	down	1e-20	1e-20	381	160.5	285.6	14.5	285.6	DE
gene:Solyc09g015170.4	Solyc09g015170.4	M82Dr_vs_M82Ir	-20	-4.31447	down	1e-20	1e-20	320	132.2	264.1	13.3	264.1	DE
gene:Solyc02g069460.3	Solyc02g069460.3	M82Dr_vs_M82Ir	-20	-4.31355	down	1e-20	1e-20	43762	20228.7	38038.8	1913	38038.8	DE
gene:Solyc06g081980.1	Solyc06g081980.1	M82Dr_vs_M82Ir	-20	-4.3113	down	1e-20	1e-20	24462	8428.5	18852	949.6	18852	DE
gene:Solyc08g007570.4	Solyc08g007570.4	M82Dr_vs_M82Ir	-20	-4.31106	down	1e-20	1e-20	480	184.8	418.5	21.1	418.5	DE
gene:Solyc02g089030.1	Solyc02g089030.1	M82Dr_vs_M82Ir	-20	-4.30954	down	5.141e-09	1.70193e-08	32	21	34	1.7	34	DE
gene:Solyc03g034390.1	Solyc03g034390.1	M82Dr_vs_M82Ir	-20	-4.30855	down	3.28661e-09	1.1078e-08	237	87.1	202.3	10.2	202.3	DE
gene:Solyc05g009990.4	Solyc05g009990.4	M82Dr_vs_M82Ir	-20	-4.30748	down	1e-20	1e-20	391	152.1	323.5	16.3	323.5	DE
gene:Solyc08g066660.1	Solyc08g066660.1	M82Dr_vs_M82Ir	-20	-4.30715	down	5.32126e-14	2.5815e-13	91	44.1	95.4	4.8	95.4	DE
gene:Solyc08g016310.3	Solyc08g016310.3	M82Dr_vs_M82Ir	-20	-4.30592	down	1e-20	1e-20	1853	1100.8	1922	97.1	1922	DE
gene:Solyc09g075460.3	Solyc09g075460.3	M82Dr_vs_M82Ir	-20	-4.30063	down	1e-20	1e-20	3051	1628.2	3022.6	153.3	3022.6	DE
gene:Solyc03g113720.3	Solyc03g113720.3	M82Dr_vs_M82Ir	-20	-4.29679	down	1.5679e-10	5.88977e-10	46	20.7	37.9	1.9	37.9	DE
gene:Solyc12g096920.1	Solyc12g096920.1	M82Dr_vs_M82Ir	-20	-4.29127	down	1.41e-10	5.31854e-10	75	40.3	77.9	4.1	77.9	DE
gene:Solyc10g055730.3	Solyc10g055730.3	M82Dr_vs_M82Ir	-20	-4.28947	down	3.76806e-09	1.26269e-08	47	18.7	41.7	2.1	41.7	DE
gene:Solyc08g067940.3	Solyc08g067940.3	M82Dr_vs_M82Ir	-20	-4.28716	down	2.8685e-16	1.62918e-15	232	138.7	246.8	12.6	246.8	DE
gene:Solyc04g077490.3	Solyc04g077490.3	M82Dr_vs_M82Ir	-19	-4.28414	down	9.14214e-19	6.05483e-18	246	118.5	228.2	11.6	228.2	DE
gene:Solyc03g120290.3	Solyc03g120290.3	M82Dr_vs_M82Ir	-19	-4.28271	down	1e-20	1e-20	299	143.2	277.5	14.1	277.5	DE
gene:Solyc06g065990.1	Solyc06g065990.1	M82Dr_vs_M82Ir	-19	-4.28014	down	1e-20	1e-20	9821	3999.2	9042.7	465.3	9042.7	DE
gene:Solyc03g115900.4	Solyc03g115900.4	M82Dr_vs_M82Ir	-19	-4.27914	down	1e-20	1e-20	79405	44300.9	73976	3810	73976	DE
gene:Solyc03g083360.3	Solyc03g083360.3	M82Dr_vs_M82Ir	-19	-4.27693	down	1e-20	1e-20	4006	1584.6	3157.4	162.7	3157.4	DE
gene:Solyc09g011140.4	Solyc09g011140.4	M82Dr_vs_M82Ir	-19	-4.27622	down	1e-20	1e-20	4240	2156.6	4438.7	228.9	4438.7	DE
gene:Solyc01g103100.3	Solyc01g103100.3	M82Dr_vs_M82Ir	-19	-4.27509	down	1e-20	1e-20	4610	2073.5	4316.3	222.8	4316.3	DE
gene:Solyc05g010060.4	Solyc05g010060.4	M82Dr_vs_M82Ir	-19	-4.26649	down	1e-20	1e-20	556	154.6	491.6	25.4	491.6	DE
gene:Solyc09g074470.3	Solyc09g074470.3	M82Dr_vs_M82Ir	-19	-4.26438	down	1e-20	1e-20	188	81.5	159	8.3	159	DE
gene:Solyc02g061760.4	Solyc02g061760.4	M82Dr_vs_M82Ir	-19	-4.26415	down	1e-20	1e-20	1914	942.5	1722	89.5	1722	DE
gene:Solyc06g065670.4	Solyc06g065670.4	M82Dr_vs_M82Ir	-19	-4.26083	down	1e-20	1e-20	1759	794.8	1637.2	85.3	1637.2	DE
gene:Solyc10g084840.2	Solyc10g084840.2	M82Dr_vs_M82Ir	-19	-4.2595	down	4.26063e-18	2.71003e-17	475	176	333.5	17.4	333.5	DE
gene:Solyc08g006930.3	Solyc08g006930.3	M82Dr_vs_M82Ir	-19	-4.25366	down	1e-20	1e-20	33684	17393.1	33584.5	1760.3	33584.5	DE
gene:Solyc11g072580.2	Solyc11g072580.2	M82Dr_vs_M82Ir	-19	-4.25259	down	1e-20	1e-20	217	73.9	158.5	8.2	158.5	DE
gene:Solyc03g111610.3	Solyc03g111610.3	M82Dr_vs_M82Ir	-19	-4.25132	down	1e-20	1e-20	14055	5924.4	13179.7	691.9	13179.7	DE
gene:Solyc01g089850.4	Solyc01g089850.4	M82Dr_vs_M82Ir	-19	-4.25082	down	1e-20	1e-20	516	277.5	523.1	27.5	523.1	DE
gene:Solyc07g006310.1	Solyc07g006310.1	M82Dr_vs_M82Ir	-19	-4.25062	down	5.90999e-12	2.47823e-11	45	27.3	46.5	2.4	46.5	DE
gene:Solyc01g056780.3	Solyc01g056780.3	M82Dr_vs_M82Ir	-19	-4.25058	down	1e-20	1e-20	7181	2740.5	6125.8	321.7	6125.8	DE
gene:Solyc07g052480.3	Solyc07g052480.3	M82Dr_vs_M82Ir	-19	-4.25012	down	1e-20	1e-20	15181	4664.8	11184.1	587.9	11184.1	DE
gene:Solyc04g058110.3	Solyc04g058110.3	M82Dr_vs_M82Ir	-19	-4.25004	down	7.92078e-17	4.64447e-16	342	147.1	272.4	14.2	272.4	DE
gene:Solyc08g005240.3	Solyc08g005240.3	M82Dr_vs_M82Ir	-19	-4.24973	down	1e-20	1e-20	322	161	296.1	15.7	296.1	DE
gene:Solyc03g033610.1	Solyc03g033610.1	M82Dr_vs_M82Ir	-19	-4.2495	down	1e-20	1e-20	289	113.7	218.2	11.4	218.2	DE
gene:Solyc12g055970.3	Solyc12g055970.3	M82Dr_vs_M82Ir	-19	-4.24692	down	1e-20	1e-20	2060	867.8	1824	96	1824	DE
gene:Solyc01g066850.4	Solyc01g066850.4	M82Dr_vs_M82Ir	-19	-4.24478	down	2.23148e-11	8.99205e-11	42	19.9	41.1	2.1	41.1	DE
gene:Solyc06g082460.1	Solyc06g082460.1	M82Dr_vs_M82Ir	-19	-4.24376	down	1.61249e-14	8.14394e-14	64	26.1	54.6	2.8	54.6	DE
gene:Solyc10g086640.3	Solyc10g086640.3	M82Dr_vs_M82Ir	-19	-4.23626	down	1e-20	1e-20	221	95.7	185.3	9.7	185.3	DE
gene:Solyc06g051830.3	Solyc06g051830.3	M82Dr_vs_M82Ir	-19	-4.23573	down	1e-20	1.37288e-20	94	40.5	87	4.7	87	DE
gene:Solyc01g008250.3	Solyc01g008250.3	M82Dr_vs_M82Ir	-19	-4.23565	down	1e-20	1e-20	4935	2032.6	4884.2	259	4884.2	DE
gene:Solyc02g069920.4	Solyc02g069920.4	M82Dr_vs_M82Ir	-19	-4.23327	down	1e-20	1e-20	1063	543.8	896.4	47.8	896.4	DE
gene:Solyc07g007280.4	Solyc07g007280.4	M82Dr_vs_M82Ir	-19	-4.23152	down	1e-20	1e-20	1062	460.7	1014.3	53.9	1014.3	DE
gene:Solyc12g039070.2	Solyc12g039070.2	M82Dr_vs_M82Ir	-19	-4.23068	down	1e-20	1e-20	1172	336.7	709.4	37.8	709.4	DE
gene:Solyc01g095530.2	Solyc01g095530.2	M82Dr_vs_M82Ir	-19	-4.22763	down	7.64866e-10	2.7223e-09	12550	5754.9	12202.7	651.3	12202.7	DE
gene:Solyc04g055200.3	Solyc04g055200.3	M82Dr_vs_M82Ir	-19	-4.225	down	1e-20	1e-20	1555	484.3	1114.7	59.7	1114.7	DE
gene:Solyc03g033660.4	Solyc03g033660.4	M82Dr_vs_M82Ir	-19	-4.22391	down	1e-20	1e-20	101	58.3	118.8	6.4	118.8	DE
gene:Solyc11g005290.1	Solyc11g005290.1	M82Dr_vs_M82Ir	-19	-4.22192	down	2.63047e-11	1.05262e-10	48	26.4	50	2.7	50	DE
gene:Solyc05g013680.3	Solyc05g013680.3	M82Dr_vs_M82Ir	-19	-4.21804	down	1e-20	1e-20	421	207	407.6	21.8	407.6	DE
gene:Solyc05g051640.4	Solyc05g051640.4	M82Dr_vs_M82Ir	-19	-4.21647	down	1e-20	1e-20	278	103.2	219.9	11.8	219.9	DE
gene:Solyc03g121720.2	Solyc03g121720.2	M82Dr_vs_M82Ir	-19	-4.21169	down	1e-20	1e-20	3738	1333.1	2903.5	156.7	2903.5	DE
gene:Solyc05g005670.1	Solyc05g005670.1	M82Dr_vs_M82Ir	-19	-4.21146	down	7.08243e-13	3.17549e-12	69	41	68	3.7	68	DE
gene:Solyc02g092000.3	Solyc02g092000.3	M82Dr_vs_M82Ir	-19	-4.21088	down	1.06757e-05	2.54747e-05	862	392	644.6	34.8	644.6	DE
gene:Solyc05g026490.3	Solyc05g026490.3	M82Dr_vs_M82Ir	-18	-4.20878	down	1e-20	1e-20	241	102.8	209.6	11.3	209.6	DE
gene:Solyc03g113760.3	Solyc03g113760.3	M82Dr_vs_M82Ir	-18	-4.20765	down	4.68098e-10	1.69611e-09	50	18.2	40.1	2.2	40.1	DE
gene:Solyc11g018710.1	Solyc11g018710.1	M82Dr_vs_M82Ir	-18	-4.2061	down	1.7182e-09	5.94242e-09	31	15.8	31.7	1.7	31.7	DE
gene:Solyc10g005690.3	Solyc10g005690.3	M82Dr_vs_M82Ir	-18	-4.2046	down	1e-20	1e-20	341	159.3	311.4	16.8	311.4	DE
gene:Solyc03g043740.4	Solyc03g043740.4	M82Dr_vs_M82Ir	-18	-4.20423	down	1.00756e-10	3.84559e-10	101	36.6	84.4	4.5	84.4	DE
gene:Solyc01g107330.4	Solyc01g107330.4	M82Dr_vs_M82Ir	-18	-4.20155	down	1e-20	1e-20	3850	1412.7	3404.7	184.9	3404.7	DE
gene:Solyc09g008060.4	Solyc09g008060.4	M82Dr_vs_M82Ir	-18	-4.20077	down	1e-20	1e-20	358	165	313.6	16.9	313.6	DE
gene:Solyc02g089540.3	Solyc02g089540.3	M82Dr_vs_M82Ir	-18	-4.20045	down	9.58424e-18	5.96671e-17	8647	3936.2	7294.9	396.7	7294.9	DE
gene:Solyc02g088830.4	Solyc02g088830.4	M82Dr_vs_M82Ir	-18	-4.19959	down	3.21864e-11	1.2791e-10	50	24.1	49.9	2.8	49.9	DE
gene:Solyc08g079100.3	Solyc08g079100.3	M82Dr_vs_M82Ir	-18	-4.19934	down	1e-20	1e-20	495	273.2	510.3	27.7	510.3	DE
gene:Solyc09g065660.4	Solyc09g065660.4	M82Dr_vs_M82Ir	-18	-4.19811	down	4.51196e-14	2.1996e-13	576	180.6	498.7	27.1	498.7	DE
gene:Solyc01g107980.3	Solyc01g107980.3	M82Dr_vs_M82Ir	-18	-4.19459	down	1e-20	1e-20	993	581.1	946.4	51.7	946.4	DE
gene:Solyc07g056400.1	Solyc07g056400.1	M82Dr_vs_M82Ir	-18	-4.18989	down	2.48098e-11	9.95167e-11	142	52.6	106.4	5.8	106.4	DE
gene:Solyc05g055740.4	Solyc05g055740.4	M82Dr_vs_M82Ir	-18	-4.18801	down	1e-20	1e-20	1529	632.7	1356.8	74.3	1356.8	DE
gene:Solyc06g076300.3	Solyc06g076300.3	M82Dr_vs_M82Ir	-18	-4.18748	down	4.75115e-10	1.72125e-09	247	100.4	180.9	10	180.9	DE
gene:Solyc08g068390.3	Solyc08g068390.3	M82Dr_vs_M82Ir	-18	-4.18731	down	1e-20	1e-20	189	133.8	188.8	10.3	188.8	DE
gene:Solyc01g094750.4	Solyc01g094750.4	M82Dr_vs_M82Ir	-18	-4.17839	down	1e-20	1e-20	1135	510.1	1035.7	57.1	1035.7	DE
gene:Solyc10g008740.3	Solyc10g008740.3	M82Dr_vs_M82Ir	-18	-4.17773	down	1e-20	1e-20	16074	6252.2	12995	718	12995	DE
gene:Solyc07g062870.3	Solyc07g062870.3	M82Dr_vs_M82Ir	-18	-4.17183	down	1e-20	1e-20	4437	1764.2	4010	222.2	4010	DE
gene:Solyc05g045670.4	Solyc05g045670.4	M82Dr_vs_M82Ir	-18	-4.16988	down	1e-20	1e-20	736	259.9	520	29	520	DE
gene:Solyc12g006050.2	Solyc12g006050.2	M82Dr_vs_M82Ir	-18	-4.16822	down	1e-20	1e-20	19725	8033.7	16014.9	890.8	16014.9	DE
gene:Solyc03g095860.3	Solyc03g095860.3	M82Dr_vs_M82Ir	-18	-4.16786	down	1e-20	1e-20	1082	557.6	1058.9	58.9	1058.9	DE
gene:Solyc08g066360.3	Solyc08g066360.3	M82Dr_vs_M82Ir	-18	-4.16679	down	1e-20	1e-20	1857	671.6	1578.8	87.9	1578.8	DE
gene:Solyc01g088380.3	Solyc01g088380.3	M82Dr_vs_M82Ir	-18	-4.16414	down	1e-20	1e-20	138	41.9	99	5.5	99	DE
gene:Solyc04g074310.4	Solyc04g074310.4	M82Dr_vs_M82Ir	-18	-4.15888	down	1e-20	1e-20	326	204.4	369.7	20.7	369.7	DE
gene:Solyc04g007480.1	Solyc04g007480.1	M82Dr_vs_M82Ir	-18	-4.1584	down	3.29981e-14	1.62606e-13	54	30.3	56.4	3.1	56.4	DE
gene:Solyc11g010780.1	Solyc11g010780.1	M82Dr_vs_M82Ir	-18	-4.15752	down	1.69013e-12	7.38725e-12	88	28.7	55.2	3.1	55.2	DE
gene:Solyc05g010680.2	Solyc05g010680.2	M82Dr_vs_M82Ir	-18	-4.15688	down	1.80412e-18	1.17252e-17	188	81.6	159.1	8.9	159.1	DE
gene:Solyc06g051260.4	Solyc06g051260.4	M82Dr_vs_M82Ir	-18	-4.15566	down	6.13526e-20	4.34189e-19	271	145.1	268.7	15	268.7	DE
gene:Solyc03g082510.1	Solyc03g082510.1	M82Dr_vs_M82Ir	-18	-4.15438	down	1e-20	1e-20	388	203.9	454.1	25.5	454.1	DE
gene:Solyc02g080200.4	Solyc02g080200.4	M82Dr_vs_M82Ir	-18	-4.15258	down	1.27543e-15	6.95165e-15	158	89.9	136.2	7.6	136.2	DE
gene:Solyc04g081490.3	Solyc04g081490.3	M82Dr_vs_M82Ir	-18	-4.15199	down	1e-20	1e-20	3311	1309.2	2608.4	146.6	2608.4	DE
gene:Solyc08g006410.4	Solyc08g006410.4	M82Dr_vs_M82Ir	-18	-4.15165	down	1.38192e-10	5.21803e-10	76	29.4	51.5	2.9	51.5	DE
gene:Solyc03g025230.3	Solyc03g025230.3	M82Dr_vs_M82Ir	-18	-4.15075	down	4.58625e-17	2.73315e-16	180	80.6	161.8	9	161.8	DE
gene:Solyc04g082430.3	Solyc04g082430.3	M82Dr_vs_M82Ir	-18	-4.15028	down	8.09656e-15	4.16904e-14	75	32.9	59.8	3.4	59.8	DE
gene:Solyc12g011140.3	Solyc12g011140.3	M82Dr_vs_M82Ir	-18	-4.14965	down	1e-20	1e-20	362	201.3	341.8	19.1	341.8	DE
gene:Solyc06g065490.3	Solyc06g065490.3	M82Dr_vs_M82Ir	-18	-4.14738	down	1e-20	1e-20	2871	1251.8	2641.3	149	2641.3	DE
gene:Solyc09g019980.3	Solyc09g019980.3	M82Dr_vs_M82Ir	-18	-4.14491	down	1e-20	1e-20	306	179.1	341.2	19.2	341.2	DE
gene:Solyc01g009040.4	Solyc01g009040.4	M82Dr_vs_M82Ir	-18	-4.14205	down	1e-20	1e-20	127	63.4	115.1	6.5	115.1	DE
gene:Solyc01g099410.3	Solyc01g099410.3	M82Dr_vs_M82Ir	-18	-4.139	down	1e-20	1e-20	1136	403.2	894.1	50.8	894.1	DE
gene:Solyc08g078010.3	Solyc08g078010.3	M82Dr_vs_M82Ir	-18	-4.13767	down	1e-20	1e-20	7580	2670.2	6159.6	349.9	6159.6	DE
gene:Solyc02g081180.2	Solyc02g081180.2	M82Dr_vs_M82Ir	-18	-4.13526	down	1.23359e-10	4.67568e-10	37	26	39	2.3	39	DE
gene:Solyc07g053700.4	Solyc07g053700.4	M82Dr_vs_M82Ir	-18	-4.13485	down	3.74075e-11	1.47694e-10	68	25.5	50.5	2.8	50.5	DE
gene:Solyc05g010040.2	Solyc05g010040.2	M82Dr_vs_M82Ir	-18	-4.13457	down	7.02728e-06	1.71063e-05	251	149.1	264.8	15	264.8	DE
gene:Solyc12g094690.1	Solyc12g094690.1	M82Dr_vs_M82Ir	-18	-4.13108	down	1e-20	5.36589e-20	96	48.3	105.4	5.9	105.4	DE
gene:Solyc03g112880.1	Solyc03g112880.1	M82Dr_vs_M82Ir	-17	-4.12907	down	1e-20	1e-20	218	82.8	146.9	8.4	146.9	DE
gene:Solyc09g061700.3	Solyc09g061700.3	M82Dr_vs_M82Ir	-17	-4.12567	down	1e-20	1e-20	129	66.6	127.3	7.3	127.3	DE
gene:Solyc02g080070.3	Solyc02g080070.3	M82Dr_vs_M82Ir	-17	-4.12451	down	1e-20	1e-20	229	134	228.1	13.2	228.1	DE
gene:Solyc08g014030.1	Solyc08g014030.1	M82Dr_vs_M82Ir	-17	-4.12339	down	1e-20	1e-20	307	130.2	272.8	15.5	272.8	DE
gene:Solyc03g120520.2	Solyc03g120520.2	M82Dr_vs_M82Ir	-17	-4.12127	down	2.06571e-08	6.50407e-08	36	17.7	33.3	1.9	33.3	DE
gene:Solyc06g066530.1	Solyc06g066530.1	M82Dr_vs_M82Ir	-17	-4.12105	down	2.09615e-17	1.28128e-16	519	256.8	511.3	29.2	511.3	DE
gene:Solyc02g079940.3	Solyc02g079940.3	M82Dr_vs_M82Ir	-17	-4.1188	down	1e-20	1e-20	111	64.1	123.1	7.1	123.1	DE
gene:Solyc06g084090.4	Solyc06g084090.4	M82Dr_vs_M82Ir	-17	-4.11727	down	2.32011e-17	1.41187e-16	184	58.9	128.4	7.3	128.4	DE
gene:Solyc09g098490.4	Solyc09g098490.4	M82Dr_vs_M82Ir	-17	-4.11726	down	4.23828e-18	2.69763e-17	65	38.8	67.4	3.9	67.4	DE
gene:Solyc04g072037.1	Solyc04g072037.1	M82Dr_vs_M82Ir	-17	-4.11536	down	3.40916e-10	1.25018e-09	103	28	58.6	3.4	58.6	DE
gene:Solyc02g082150.1	Solyc02g082150.1	M82Dr_vs_M82Ir	-17	-4.11392	down	1.54193e-12	6.76243e-12	109	36.9	75.3	4.4	75.3	DE
gene:Solyc10g077120.3	Solyc10g077120.3	M82Dr_vs_M82Ir	-17	-4.11384	down	1e-20	1e-20	58479	29838.7	55903.6	3228.7	55903.6	DE
gene:Solyc03g120470.4	Solyc03g120470.4	M82Dr_vs_M82Ir	-17	-4.11193	down	1e-20	1e-20	9889	3359.6	6951.3	402.1	6951.3	DE
gene:Solyc04g077130.1	Solyc04g077130.1	M82Dr_vs_M82Ir	-17	-4.11012	down	1e-20	1e-20	2449	939.8	2207.7	127.7	2207.7	DE
gene:Solyc12g055840.2	Solyc12g055840.2	M82Dr_vs_M82Ir	-17	-4.1077	down	1e-20	1e-20	2320	1164.6	2089.6	121	2089.6	DE
gene:Solyc10g078740.2	Solyc10g078740.2	M82Dr_vs_M82Ir	-17	-4.10707	down	1e-20	1e-20	394	140.3	270.3	15.8	270.3	DE
gene:Solyc03g114750.3	Solyc03g114750.3	M82Dr_vs_M82Ir	-17	-4.10619	down	1.51489e-15	8.21793e-15	120	45.8	91.7	5.3	91.7	DE
gene:Solyc12g056540.1	Solyc12g056540.1	M82Dr_vs_M82Ir	-17	-4.102	down	1.64214e-06	4.28219e-06	40	16.8	37.3	2.1	37.3	DE
gene:Solyc12g017970.1	Solyc12g017970.1	M82Dr_vs_M82Ir	-17	-4.09893	down	5.87164e-20	4.16205e-19	103	47.6	82.2	4.7	82.2	DE
gene:Solyc09g007710.3	Solyc09g007710.3	M82Dr_vs_M82Ir	-17	-4.09539	down	1e-20	1e-20	647	319.9	642.4	37.6	642.4	DE
gene:Solyc03g045070.1	Solyc03g045070.1	M82Dr_vs_M82Ir	-17	-4.09384	down	1e-20	1e-20	3645	1430.5	3145.8	184.1	3145.8	DE
gene:Solyc12g006020.1	Solyc12g006020.1	M82Dr_vs_M82Ir	-17	-4.09301	down	1e-20	1e-20	903	494.7	856.3	50.3	856.3	DE
gene:Solyc06g070970.3	Solyc06g070970.3	M82Dr_vs_M82Ir	-17	-4.09299	down	8.63044e-12	3.59011e-11	107	45.8	81.7	4.7	81.7	DE
gene:Solyc04g079040.4	Solyc04g079040.4	M82Dr_vs_M82Ir	-17	-4.08819	down	1.08967e-14	5.56247e-14	239	93.3	218	12.7	218	DE
gene:Solyc03g097950.4	Solyc03g097950.4	M82Dr_vs_M82Ir	-17	-4.08709	down	1e-20	1e-20	3720	1499.3	3570.7	209.9	3570.7	DE
gene:Solyc10g082020.2	Solyc10g082020.2	M82Dr_vs_M82Ir	-17	-4.08554	down	2.45443e-12	1.06071e-11	51	21.9	57.4	3.3	57.4	DE
gene:Solyc07g065500.2	Solyc07g065500.2	M82Dr_vs_M82Ir	-17	-4.08343	down	1e-20	1e-20	937	538.4	869.6	51.4	869.6	DE
gene:Solyc11g013450.2	Solyc11g013450.2	M82Dr_vs_M82Ir	-17	-4.08293	down	1e-20	1e-20	187	101.7	217.8	12.8	217.8	DE
gene:Solyc01g093990.3	Solyc01g093990.3	M82Dr_vs_M82Ir	-17	-4.0822	down	1e-20	1e-20	328	123.1	286.9	17	286.9	DE
gene:Solyc12g049380.3	Solyc12g049380.3	M82Dr_vs_M82Ir	-17	-4.07273	down	3.70432e-08	1.14203e-07	38	15.8	32.3	1.9	32.3	DE
gene:Solyc10g083300.2	Solyc10g083300.2	M82Dr_vs_M82Ir	-17	-4.07063	down	4.38029e-18	2.78317e-17	839	353.8	754	44.9	754	DE
gene:Solyc05g050980.3	Solyc05g050980.3	M82Dr_vs_M82Ir	-17	-4.06999	down	1e-20	1e-20	2143	910.3	1948.1	116.1	1948.1	DE
gene:Solyc02g067360.3	Solyc02g067360.3	M82Dr_vs_M82Ir	-17	-4.06632	down	1e-20	1e-20	172	58.9	128.9	7.7	128.9	DE
gene:Solyc10g074930.1	Solyc10g074930.1	M82Dr_vs_M82Ir	-17	-4.06545	down	1e-20	1e-20	14804	6231.8	14220.6	849.2	14220.6	DE
gene:Solyc03g043770.4	Solyc03g043770.4	M82Dr_vs_M82Ir	-17	-4.06505	down	2.95413e-20	2.12777e-19	213	98.1	193.6	11.5	193.6	DE
gene:Solyc01g079400.3	Solyc01g079400.3	M82Dr_vs_M82Ir	-17	-4.06349	down	1e-20	1e-20	930	457.6	992.5	59.2	992.5	DE
gene:Solyc06g075090.4	Solyc06g075090.4	M82Dr_vs_M82Ir	-17	-4.06041	down	1e-20	1e-20	505	212.2	565.5	33.9	565.5	DE
gene:Solyc06g005560.4	Solyc06g005560.4	M82Dr_vs_M82Ir	-17	-4.06018	down	1e-20	1e-20	813	355.7	795.4	47.5	795.4	DE
gene:Solyc08g079010.1	Solyc08g079010.1	M82Dr_vs_M82Ir	-17	-4.05931	down	1e-20	1e-20	422	200.2	391.1	23.4	391.1	DE
gene:Solyc02g037555.1	Solyc02g037555.1	M82Dr_vs_M82Ir	-17	-4.05905	down	9.8747e-14	4.70806e-13	209	85.1	131.6	7.9	131.6	DE
gene:Solyc06g068910.3	Solyc06g068910.3	M82Dr_vs_M82Ir	-17	-4.05646	down	1e-20	1e-20	359	147.2	284.1	17.1	284.1	DE
gene:Solyc08g082620.3	Solyc08g082620.3	M82Dr_vs_M82Ir	-17	-4.055	down	1e-20	1e-20	170	56.2	115.2	6.9	115.2	DE
gene:Solyc12g008530.2	Solyc12g008530.2	M82Dr_vs_M82Ir	-17	-4.05283	down	1.08313e-20	8.02867e-20	1255	739.3	1324.8	79.7	1324.8	DE
gene:Solyc02g078400.3	Solyc02g078400.3	M82Dr_vs_M82Ir	-17	-4.05226	down	1e-20	1e-20	5915	2716.4	6292.2	379.1	6292.2	DE
gene:Solyc06g084380.4	Solyc06g084380.4	M82Dr_vs_M82Ir	-17	-4.04845	down	1.78211e-15	9.60806e-15	156	53.5	144.2	8.7	144.2	DE
gene:Solyc05g012510.3	Solyc05g012510.3	M82Dr_vs_M82Ir	-17	-4.04747	down	1e-20	1e-20	3088	850.6	1934.6	117.1	1934.6	DE
gene:Solyc02g063230.1	Solyc02g063230.1	M82Dr_vs_M82Ir	-17	-4.04474	down	1e-20	1e-20	202	111.1	195.9	11.9	195.9	DE
gene:Solyc12g044630.2	Solyc12g044630.2	M82Dr_vs_M82Ir	-16	-4.04274	down	2.69264e-20	1.94391e-19	206	65.2	153.8	9.3	153.8	DE
gene:Solyc04g081260.3	Solyc04g081260.3	M82Dr_vs_M82Ir	-16	-4.0427	down	1e-20	1e-20	5646	2693.4	5256.9	319	5256.9	DE
gene:Solyc06g016790.3	Solyc06g016790.3	M82Dr_vs_M82Ir	-16	-4.04262	down	1e-20	1e-20	282	140.1	262.9	15.9	262.9	DE
gene:Solyc08g006020.4	Solyc08g006020.4	M82Dr_vs_M82Ir	-16	-4.04188	down	6.7212e-10	2.40197e-09	34	15.7	31.9	1.9	31.9	DE
gene:Solyc05g008990.3	Solyc05g008990.3	M82Dr_vs_M82Ir	-16	-4.0406	down	1e-20	1e-20	235	137.6	250.7	15.2	250.7	DE
gene:Solyc03g114175.1	Solyc03g114175.1	M82Dr_vs_M82Ir	-16	-4.03565	down	8.46802e-20	5.93711e-19	87	38.2	67.1	4.1	67.1	DE
gene:Solyc06g074820.3	Solyc06g074820.3	M82Dr_vs_M82Ir	-16	-4.03496	down	1e-20	1e-20	28753	9755.8	21905.2	1336.2	21905.2	DE
gene:Solyc04g074810.4	Solyc04g074810.4	M82Dr_vs_M82Ir	-16	-4.031	down	2.72662e-15	1.44756e-14	65	35.2	67.1	4	67.1	DE
gene:Solyc05g053100.3	Solyc05g053100.3	M82Dr_vs_M82Ir	-16	-4.0301	down	1e-20	1e-20	958	297.1	659.2	40.4	659.2	DE
gene:Solyc01g005470.3	Solyc01g005470.3	M82Dr_vs_M82Ir	-16	-4.02996	down	2.75581e-10	1.01792e-09	100	39.5	74.2	4.5	74.2	DE
gene:Solyc05g005980.4	Solyc05g005980.4	M82Dr_vs_M82Ir	-16	-4.02949	down	1.68887e-15	9.12107e-15	1185	560.4	749.8	45.9	749.8	DE
gene:Solyc02g089530.3	Solyc02g089530.3	M82Dr_vs_M82Ir	-16	-4.02927	down	1.04911e-12	4.65704e-12	46	34	51.3	3	51.3	DE
gene:Solyc04g079910.4	Solyc04g079910.4	M82Dr_vs_M82Ir	-16	-4.02927	down	9.48233e-17	5.54229e-16	79	27.7	82.4	5	82.4	DE
gene:Solyc11g044530.2	Solyc11g044530.2	M82Dr_vs_M82Ir	-16	-4.02749	down	1e-20	1e-20	2395	985.6	2164.7	132.7	2164.7	DE
gene:Solyc12g150101.1	Solyc12g150101.1	M82Dr_vs_M82Ir	-16	-4.02458	down	1e-20	1e-20	8465	4823.3	9791.7	601.4	9791.7	DE
gene:Solyc08g042100.3	Solyc08g042100.3	M82Dr_vs_M82Ir	-16	-4.02447	down	1e-20	1e-20	272	111.2	196.8	12.2	196.8	DE
gene:Solyc08g016150.1	Solyc08g016150.1	M82Dr_vs_M82Ir	-16	-4.02272	down	5.19797e-17	3.08761e-16	102	38.5	79.1	5	79.1	DE
gene:Solyc08g083350.4	Solyc08g083350.4	M82Dr_vs_M82Ir	-16	-4.02233	down	1e-20	1e-20	5684	2218.1	4787.5	294.7	4787.5	DE
gene:Solyc02g085290.3	Solyc02g085290.3	M82Dr_vs_M82Ir	-16	-4.02139	down	1e-20	1e-20	1172	556.5	1198.1	73.6	1198.1	DE
gene:Solyc02g067340.4	Solyc02g067340.4	M82Dr_vs_M82Ir	-16	-4.01946	down	1e-20	1e-20	842	497.2	920.2	56.7	920.2	DE
gene:Solyc10g008320.1	Solyc10g008320.1	M82Dr_vs_M82Ir	-16	-4.0194	down	1e-20	1e-20	247	73.6	184.1	11.4	184.1	DE
gene:Solyc06g007760.4	Solyc06g007760.4	M82Dr_vs_M82Ir	-16	-4.01784	down	1e-20	1e-20	3176	1031.3	2308.1	142.5	2308.1	DE
gene:Solyc07g065210.4	Solyc07g065210.4	M82Dr_vs_M82Ir	-16	-4.01587	down	1e-20	1e-20	200	81.2	156.9	9.7	156.9	DE
gene:Solyc01g106540.4	Solyc01g106540.4	M82Dr_vs_M82Ir	-16	-4.01567	down	7.87022e-10	2.79843e-09	53	21.1	34.8	2.2	34.8	DE
gene:Solyc03g112240.1	Solyc03g112240.1	M82Dr_vs_M82Ir	-16	-4.01093	down	1.41752e-11	5.80614e-11	48	25.6	47.5	3	47.5	DE
gene:Solyc01g095980.3	Solyc01g095980.3	M82Dr_vs_M82Ir	-16	-4.01022	down	1e-20	1e-20	3164	1449.4	3055	189.4	3055	DE
gene:Solyc05g009790.1	Solyc05g009790.1	M82Dr_vs_M82Ir	-16	-4.00892	down	2.092e-06	5.39233e-06	476	487	389.2	24.2	389.2	DE
gene:Solyc01g110340.4	Solyc01g110340.4	M82Dr_vs_M82Ir	-16	-3.99641	down	1e-20	1e-20	716	415.5	668.8	41.8	668.8	DE
gene:Solyc06g007910.4	Solyc06g007910.4	M82Dr_vs_M82Ir	-16	-3.99602	down	2.96922e-15	1.57217e-14	81	29.4	69	4.3	69	DE
gene:Solyc03g078640.1	Solyc03g078640.1	M82Dr_vs_M82Ir	-16	-3.99497	down	1e-20	1e-20	4165	1682.6	3265.9	204.9	3265.9	DE
gene:Solyc10g052550.1	Solyc10g052550.1	M82Dr_vs_M82Ir	-16	-3.99447	down	2.63474e-15	1.40116e-14	57	28.2	49.9	3.1	49.9	DE
gene:Solyc03g007860.1	Solyc03g007860.1	M82Dr_vs_M82Ir	-16	-3.99158	down	4.84167e-15	2.52452e-14	51	27.4	57.7	3.5	57.7	DE
gene:Solyc11g008810.2	Solyc11g008810.2	M82Dr_vs_M82Ir	-16	-3.98852	down	1e-20	1e-20	612	227.4	460.8	29.1	460.8	DE
gene:Solyc12g088170.2	Solyc12g088170.2	M82Dr_vs_M82Ir	-16	-3.98633	down	6.56719e-06	1.60309e-05	632	182.9	347.1	21.9	347.1	DE
gene:Solyc10g076820.2	Solyc10g076820.2	M82Dr_vs_M82Ir	-16	-3.9857	down	5.31635e-18	3.36231e-17	66	27.9	65.5	4.1	65.5	DE
gene:Solyc07g055050.3	Solyc07g055050.3	M82Dr_vs_M82Ir	-16	-3.98438	down	1e-20	1e-20	496	179.9	415.9	26.3	415.9	DE
gene:Solyc06g053600.4	Solyc06g053600.4	M82Dr_vs_M82Ir	-16	-3.97948	down	1e-20	1e-20	2241	790.6	1735.8	110.1	1735.8	DE
gene:Solyc03g034070.1	Solyc03g034070.1	M82Dr_vs_M82Ir	-16	-3.97935	down	1e-20	1e-20	1390	664.6	1401.6	88.6	1401.6	DE
gene:Solyc07g008820.3	Solyc07g008820.3	M82Dr_vs_M82Ir	-16	-3.97873	down	1e-20	1e-20	141	56.3	105.4	6.6	105.4	DE
gene:Solyc08g077100.3	Solyc08g077100.3	M82Dr_vs_M82Ir	-16	-3.97176	down	1.80836e-08	5.71846e-08	39	15.6	30.3	1.9	30.3	DE
gene:Solyc01g087040.2	Solyc01g087040.2	M82Dr_vs_M82Ir	-16	-3.97001	down	1e-20	1e-20	7344	3103.6	6332.5	404.1	6332.5	DE
gene:Solyc07g049645.1	Solyc07g049645.1	M82Dr_vs_M82Ir	-16	-3.96742	down	6.3167e-06	1.54539e-05	58	20	45.4	2.9	45.4	DE
gene:Solyc01g009080.4	Solyc01g009080.4	M82Dr_vs_M82Ir	-16	-3.96547	down	1e-20	1e-20	5426	2562.4	5303.1	339.2	5303.1	DE
gene:Solyc01g006660.3	Solyc01g006660.3	M82Dr_vs_M82Ir	-16	-3.96487	down	4.18767e-12	1.77197e-11	65	29.4	60.4	3.9	60.4	DE
gene:Solyc10g006740.4	Solyc10g006740.4	M82Dr_vs_M82Ir	-16	-3.96311	down	1.67366e-14	8.44505e-14	421	248.7	354.6	22.7	354.6	DE
gene:Solyc08g013740.4	Solyc08g013740.4	M82Dr_vs_M82Ir	-16	-3.96229	down	1.03798e-18	6.84758e-18	109	39.4	109.2	7	109.2	DE
gene:Solyc06g071320.3	Solyc06g071320.3	M82Dr_vs_M82Ir	-16	-3.96125	down	1e-20	1e-20	99	77.7	94.1	6	94.1	DE
gene:Solyc12g005660.2	Solyc12g005660.2	M82Dr_vs_M82Ir	-16	-3.95772	down	1e-20	1e-20	1123	536.1	1053.4	67.7	1053.4	DE
gene:Solyc07g054560.1	Solyc07g054560.1	M82Dr_vs_M82Ir	-16	-3.95671	down	2.79676e-13	1.29289e-12	63	27.8	52.9	3.5	52.9	DE
gene:Solyc06g009190.4	Solyc06g009190.4	M82Dr_vs_M82Ir	-15	-3.95204	down	7.8446e-12	3.27317e-11	183	63.3	115.3	7.4	115.3	DE
gene:Solyc09g091220.3	Solyc09g091220.3	M82Dr_vs_M82Ir	-15	-3.95186	down	8.47364e-14	4.04624e-13	56	22.9	48.8	3.2	48.8	DE
gene:Solyc09g010360.3	Solyc09g010360.3	M82Dr_vs_M82Ir	-15	-3.95174	down	1e-20	1e-20	789	352.1	743.6	48.1	743.6	DE
gene:Solyc08g067840.3	Solyc08g067840.3	M82Dr_vs_M82Ir	-15	-3.95121	down	1e-20	1e-20	1225	402.5	945.7	61.3	945.7	DE
gene:Solyc06g035580.3	Solyc06g035580.3	M82Dr_vs_M82Ir	-15	-3.94929	down	9.11105e-16	5.01337e-15	1076	485.9	889.7	57.5	889.7	DE
gene:Solyc05g052710.3	Solyc05g052710.3	M82Dr_vs_M82Ir	-15	-3.94766	down	1e-20	1e-20	6027	2491.3	5376.4	348.3	5376.4	DE
gene:Solyc06g065445.1	Solyc06g065445.1	M82Dr_vs_M82Ir	-15	-3.94737	down	5.47048e-08	1.65918e-07	32	19.9	30.1	1.9	30.1	DE
gene:Solyc01g079150.4	Solyc01g079150.4	M82Dr_vs_M82Ir	-15	-3.94637	down	1e-20	1e-20	6848	3076.4	5870.5	380.7	5870.5	DE
gene:Solyc12g008350.3	Solyc12g008350.3	M82Dr_vs_M82Ir	-15	-3.94388	down	1.0138e-16	5.91761e-16	424	192.1	361	23.5	361	DE
gene:Solyc03g113210.3	Solyc03g113210.3	M82Dr_vs_M82Ir	-15	-3.9417	down	1e-20	4.4439e-20	1704	786.9	1543.1	100.3	1543.1	DE
gene:Solyc07g066110.1	Solyc07g066110.1	M82Dr_vs_M82Ir	-15	-3.94154	down	1.15085e-13	5.45851e-13	73	29.5	63.7	4.2	63.7	DE
gene:Solyc02g091690.3	Solyc02g091690.3	M82Dr_vs_M82Ir	-15	-3.94056	down	1.76526e-06	4.5885e-06	48	15.8	33.2	2.1	33.2	DE
gene:Solyc04g005090.4	Solyc04g005090.4	M82Dr_vs_M82Ir	-15	-3.94018	down	1e-20	1e-20	1990	928.9	2043.6	133.1	2043.6	DE
gene:Solyc10g044520.3	Solyc10g044520.3	M82Dr_vs_M82Ir	-15	-3.94012	down	1e-20	1e-20	77302	37209.6	76920.2	5010.9	76920.2	DE
gene:Solyc01g006380.2	Solyc01g006380.2	M82Dr_vs_M82Ir	-15	-3.93953	down	3.98616e-15	2.09441e-14	72	35.9	70.2	4.5	70.2	DE
gene:Solyc07g056170.4	Solyc07g056170.4	M82Dr_vs_M82Ir	-15	-3.93647	down	1e-20	1e-20	203	85.6	171.1	11.3	171.1	DE
gene:Solyc09g091700.4	Solyc09g091700.4	M82Dr_vs_M82Ir	-15	-3.93599	down	5.56463e-19	3.73404e-18	194	102.5	149.7	9.7	149.7	DE
gene:Solyc12g009580.2	Solyc12g009580.2	M82Dr_vs_M82Ir	-15	-3.93574	down	1e-20	1e-20	1320	526.2	1127.4	73.7	1127.4	DE
gene:Solyc09g092670.3	Solyc09g092670.3	M82Dr_vs_M82Ir	-15	-3.93528	down	1e-20	1e-20	1217	759.3	1325	86.3	1325	DE
gene:Solyc04g082480.3	Solyc04g082480.3	M82Dr_vs_M82Ir	-15	-3.93437	down	1e-20	1e-20	3113	1467.4	2819.1	184.3	2819.1	DE
gene:Solyc04g082630.3	Solyc04g082630.3	M82Dr_vs_M82Ir	-15	-3.93279	down	1e-20	1e-20	34767	14133.3	29265.5	1916.2	29265.5	DE
gene:Solyc03g112540.4	Solyc03g112540.4	M82Dr_vs_M82Ir	-15	-3.93171	down	1e-20	1e-20	202	94	187.5	12.2	187.5	DE
gene:Solyc09g097890.2	Solyc09g097890.2	M82Dr_vs_M82Ir	-15	-3.93151	down	1e-20	1e-20	205	92.4	188.2	12.3	188.2	DE
gene:Solyc04g081790.3	Solyc04g081790.3	M82Dr_vs_M82Ir	-15	-3.93023	down	4.45643e-15	2.33254e-14	99	61	87.3	5.7	87.3	DE
gene:Solyc02g063510.1	Solyc02g063510.1	M82Dr_vs_M82Ir	-15	-3.92983	down	2.23434e-11	9.00028e-11	51	23.2	51	3.3	51	DE
gene:Solyc02g067050.3	Solyc02g067050.3	M82Dr_vs_M82Ir	-15	-3.92933	down	1e-20	1e-20	8509	3562.2	6308.3	413.9	6308.3	DE
gene:Solyc09g007910.4	Solyc09g007910.4	M82Dr_vs_M82Ir	-15	-3.92648	down	1e-20	1e-20	8857	3273.7	6986.5	459.4	6986.5	DE
gene:Solyc11g008620.2	Solyc11g008620.2	M82Dr_vs_M82Ir	-15	-3.92452	down	1e-20	1e-20	29897	11314	26022.7	1713.7	26022.7	DE
gene:Solyc04g072760.3	Solyc04g072760.3	M82Dr_vs_M82Ir	-15	-3.92363	down	1.17244e-15	6.40628e-15	223	87.2	221.7	14.6	221.7	DE
gene:Solyc12g010800.2	Solyc12g010800.2	M82Dr_vs_M82Ir	-15	-3.91882	down	3.47763e-19	2.3538e-18	207	133.9	227.5	15	227.5	DE
gene:Solyc12g056660.3	Solyc12g056660.3	M82Dr_vs_M82Ir	-15	-3.91841	down	1e-20	1e-20	243	114.7	227.3	15	227.3	DE
gene:Solyc09g018890.3	Solyc09g018890.3	M82Dr_vs_M82Ir	-15	-3.91404	down	1e-20	1e-20	6435	3033.8	6429	426.3	6429	DE
gene:Solyc02g069620.4	Solyc02g069620.4	M82Dr_vs_M82Ir	-15	-3.91271	down	1e-20	1e-20	1702	807.8	1756.3	116.4	1756.3	DE
gene:Solyc05g024430.3	Solyc05g024430.3	M82Dr_vs_M82Ir	-15	-3.90835	down	1e-20	1e-20	1333	660.4	1473.3	97.8	1473.3	DE
gene:Solyc07g006000.3	Solyc07g006000.3	M82Dr_vs_M82Ir	-15	-3.903	down	1e-20	1e-20	7059	2683.4	6105.3	408.1	6105.3	DE
gene:Solyc06g008590.3	Solyc06g008590.3	M82Dr_vs_M82Ir	-15	-3.90201	down	1e-20	1e-20	718	202.7	435.5	29.1	435.5	DE
gene:Solyc01g098570.2	Solyc01g098570.2	M82Dr_vs_M82Ir	-15	-3.90164	down	1e-20	1e-20	1081	514.5	1015.4	67.8	1015.4	DE
gene:Solyc07g052240.3	Solyc07g052240.3	M82Dr_vs_M82Ir	-15	-3.8993	down	6.73802e-15	3.48343e-14	275	83.2	171.7	11.5	171.7	DE
gene:Solyc12g042180.1	Solyc12g042180.1	M82Dr_vs_M82Ir	-15	-3.89487	down	1e-20	6.51776e-20	169	80.4	153.1	10.2	153.1	DE
gene:Solyc11g066930.1	Solyc11g066930.1	M82Dr_vs_M82Ir	-15	-3.89436	down	6.38903e-13	2.87756e-12	81	38	76.4	5.1	76.4	DE
gene:Solyc06g061070.3	Solyc06g061070.3	M82Dr_vs_M82Ir	-15	-3.89039	down	1e-20	1e-20	24501	11843.3	27151.3	1830.6	27151.3	DE
gene:Solyc05g053300.3	Solyc05g053300.3	M82Dr_vs_M82Ir	-15	-3.88698	down	1e-20	1e-20	22423	8432.1	19896.8	1345	19896.8	DE
gene:Solyc09g009900.4	Solyc09g009900.4	M82Dr_vs_M82Ir	-15	-3.88149	down	2.65956e-09	9.03119e-09	81	27.6	68.6	4.7	68.6	DE
gene:Solyc11g066820.2	Solyc11g066820.2	M82Dr_vs_M82Ir	-15	-3.8813	down	1e-20	1e-20	6151	2371.6	4535.1	307.7	4535.1	DE
gene:Solyc03g118130.3	Solyc03g118130.3	M82Dr_vs_M82Ir	-15	-3.88063	down	1e-20	1e-20	15953	6293.5	14693.2	997.4	14693.2	DE
gene:Solyc03g097580.4	Solyc03g097580.4	M82Dr_vs_M82Ir	-15	-3.87668	down	1.59332e-09	5.52714e-09	1845	897.8	1805.3	122.8	1805.3	DE
gene:Solyc03g117740.3	Solyc03g117740.3	M82Dr_vs_M82Ir	-15	-3.87556	down	1e-20	1e-20	5863	2148.9	4937.3	336.3	4937.3	DE
gene:Solyc04g058150.3	Solyc04g058150.3	M82Dr_vs_M82Ir	-15	-3.87512	down	1e-20	1e-20	13658	6321.6	14644.4	997.8	14644.4	DE
gene:Solyc04g074770.2	Solyc04g074770.2	M82Dr_vs_M82Ir	-15	-3.87381	down	0.000362665	0.000716654	104	68	72.8	4.9	72.8	DE
gene:Solyc10g009365.1	Solyc10g009365.1	M82Dr_vs_M82Ir	-15	-3.87358	down	1.38661e-10	5.23307e-10	61	34	56.5	3.8	56.5	DE
gene:Solyc10g081810.3	Solyc10g081810.3	M82Dr_vs_M82Ir	-15	-3.86603	down	1e-20	1e-20	167	87.8	155.5	10.7	155.5	DE
gene:Solyc09g007750.4	Solyc09g007750.4	M82Dr_vs_M82Ir	-15	-3.86573	down	1e-20	1e-20	153	59.6	116.3	8	116.3	DE
gene:Solyc10g005960.1	Solyc10g005960.1	M82Dr_vs_M82Ir	-15	-3.86481	down	1e-20	1e-20	6681	2864.1	5164.8	354.4	5164.8	DE
gene:Solyc10g082030.2	Solyc10g082030.2	M82Dr_vs_M82Ir	-15	-3.8636	down	1e-20	1e-20	29560	11336.6	25149.4	1727.7	25149.4	DE
gene:Solyc02g089250.4	Solyc02g089250.4	M82Dr_vs_M82Ir	-15	-3.85827	down	1e-20	1e-20	10410	6127.6	9393.8	647.6	9393.8	DE
gene:Solyc12g011450.2	Solyc12g011450.2	M82Dr_vs_M82Ir	-14	-3.85672	down	1e-20	1e-20	65135	41496.2	64142.7	4427.3	64142.7	DE
gene:Solyc01g108390.3	Solyc01g108390.3	M82Dr_vs_M82Ir	-14	-3.85252	down	1e-20	1e-20	277	132.3	307.7	21.1	307.7	DE
gene:Solyc01g079410.3	Solyc01g079410.3	M82Dr_vs_M82Ir	-14	-3.85001	down	1e-20	1e-20	542	263.7	483.7	33.5	483.7	DE
gene:Solyc04g081320.4	Solyc04g081320.4	M82Dr_vs_M82Ir	-14	-3.84978	down	1e-20	1e-20	5294	2537	5399.8	374.3	5399.8	DE
gene:Solyc03g118090.3	Solyc03g118090.3	M82Dr_vs_M82Ir	-14	-3.84959	down	3.03768e-14	1.50128e-13	120	61.5	119	8.3	119	DE
gene:Solyc12g089210.2	Solyc12g089210.2	M82Dr_vs_M82Ir	-14	-3.84622	down	1e-20	1e-20	1960	771.5	1619.9	112.7	1619.9	DE
gene:Solyc09g057630.3	Solyc09g057630.3	M82Dr_vs_M82Ir	-14	-3.84554	down	3.14188e-17	1.89456e-16	212	86	152.6	10.6	152.6	DE
gene:Solyc01g087540.4	Solyc01g087540.4	M82Dr_vs_M82Ir	-14	-3.84364	down	1e-20	1e-20	1386	473	933.9	65.1	933.9	DE
gene:Solyc07g065860.3	Solyc07g065860.3	M82Dr_vs_M82Ir	-14	-3.84313	down	0.000220993	0.000449773	339	187.4	349.2	24.3	349.2	DE
gene:Solyc07g009380.4	Solyc07g009380.4	M82Dr_vs_M82Ir	-14	-3.83752	down	1e-20	1e-20	2608	864.2	1916.4	134	1916.4	DE
gene:Solyc11g007690.3	Solyc11g007690.3	M82Dr_vs_M82Ir	-14	-3.83676	down	1e-20	1e-20	4108	1594.5	3322.5	232.6	3322.5	DE
gene:Solyc06g083650.3	Solyc06g083650.3	M82Dr_vs_M82Ir	-14	-3.83508	down	9.26236e-20	6.48158e-19	414	102.9	277.7	19.5	277.7	DE
gene:Solyc08g079240.4	Solyc08g079240.4	M82Dr_vs_M82Ir	-14	-3.83434	down	1e-20	1e-20	8631	3642	8122.1	569.2	8122.1	DE
gene:Solyc05g008980.2	Solyc05g008980.2	M82Dr_vs_M82Ir	-14	-3.83048	down	7.2493e-14	3.48288e-13	133	93.3	149.3	10.4	149.3	DE
gene:Solyc10g081100.3	Solyc10g081100.3	M82Dr_vs_M82Ir	-14	-3.82901	down	1e-20	1e-20	3131	1168.7	2692.6	189.4	2692.6	DE
gene:Solyc08g063000.4	Solyc08g063000.4	M82Dr_vs_M82Ir	-14	-3.82684	down	1e-20	1e-20	256	98.8	180.7	12.7	180.7	DE
gene:Solyc07g006020.3	Solyc07g006020.3	M82Dr_vs_M82Ir	-14	-3.82496	down	1e-20	1e-20	682	301.6	613.2	43.2	613.2	DE
gene:Solyc04g005130.3	Solyc04g005130.3	M82Dr_vs_M82Ir	-14	-3.82435	down	1.11275e-10	4.23377e-10	61	26.5	58.1	4.1	58.1	DE
gene:Solyc01g108610.3	Solyc01g108610.3	M82Dr_vs_M82Ir	-14	-3.82239	down	2.25177e-16	1.28726e-15	123	78.9	109.8	7.8	109.8	DE
gene:Solyc11g068820.3	Solyc11g068820.3	M82Dr_vs_M82Ir	-14	-3.81632	down	1e-20	1e-20	12702	5104.3	11325.4	803.8	11325.4	DE
gene:Solyc01g094020.3	Solyc01g094020.3	M82Dr_vs_M82Ir	-14	-3.81625	down	1e-20	1e-20	295	153.5	246.4	17.4	246.4	DE
gene:Solyc04g008110.3	Solyc04g008110.3	M82Dr_vs_M82Ir	-14	-3.814	down	1e-20	1e-20	473	211.8	433.9	30.8	433.9	DE
gene:Solyc09g047900.2	Solyc09g047900.2	M82Dr_vs_M82Ir	-14	-3.81259	down	1e-20	1e-20	4258	1747.7	4159.4	295.9	4159.4	DE
gene:Solyc10g007320.3	Solyc10g007320.3	M82Dr_vs_M82Ir	-14	-3.81015	down	1e-20	1e-20	5252	1748.7	4140.5	295.2	4140.5	DE
gene:Solyc03g120790.1	Solyc03g120790.1	M82Dr_vs_M82Ir	-14	-3.80843	down	5.05244e-10	1.82677e-09	131	63.2	118	8.4	118	DE
gene:Solyc02g083810.4	Solyc02g083810.4	M82Dr_vs_M82Ir	-14	-3.80785	down	1e-20	1e-20	86795	36556.6	79571.1	5681.6	79571.1	DE
gene:Solyc09g075680.1	Solyc09g075680.1	M82Dr_vs_M82Ir	-14	-3.80622	down	2.55061e-12	1.10116e-11	37	24.4	37.3	2.6	37.3	DE
gene:Solyc08g082990.3	Solyc08g082990.3	M82Dr_vs_M82Ir	-14	-3.80604	down	1e-20	1e-20	2551	1462.6	2411	172.4	2411	DE
gene:Solyc04g057940.4	Solyc04g057940.4	M82Dr_vs_M82Ir	-14	-3.8052	down	5.41407e-17	3.21423e-16	137	55.8	90.3	6.5	90.3	DE
gene:Solyc12g055920.3	Solyc12g055920.3	M82Dr_vs_M82Ir	-14	-3.80205	down	1e-20	1e-20	332	142.1	316.3	22.6	316.3	DE
gene:Solyc09g010840.1	Solyc09g010840.1	M82Dr_vs_M82Ir	-14	-3.8015	down	1e-20	1e-20	965	490.5	923.9	66.2	923.9	DE
gene:Solyc01g091530.4	Solyc01g091530.4	M82Dr_vs_M82Ir	-14	-3.80004	down	1e-20	1e-20	8868	3697.8	6699.5	480.9	6699.5	DE
gene:Solyc07g052430.3	Solyc07g052430.3	M82Dr_vs_M82Ir	-14	-3.79966	down	1.30522e-12	5.75774e-12	144	76.6	126.7	9	126.7	DE
gene:Solyc01g098740.4	Solyc01g098740.4	M82Dr_vs_M82Ir	-14	-3.7994	down	1e-20	1e-20	536	321.1	492.6	35.3	492.6	DE
gene:Solyc12g008980.3	Solyc12g008980.3	M82Dr_vs_M82Ir	-14	-3.79687	down	1e-20	1e-20	3785	1786.7	3385.4	243.5	3385.4	DE
gene:Solyc08g080590.3	Solyc08g080590.3	M82Dr_vs_M82Ir	-14	-3.79635	down	1e-20	1e-20	2106	646.2	1324.4	95.5	1324.4	DE
gene:Solyc04g015040.3	Solyc04g015040.3	M82Dr_vs_M82Ir	-14	-3.7956	down	1e-20	1e-20	2880	1104.6	2504	180.3	2504	DE
gene:Solyc01g028803.1	Solyc01g028803.1	M82Dr_vs_M82Ir	-14	-3.79417	down	1e-20	1e-20	1629	846.3	1841.1	132.6	1841.1	DE
gene:Solyc02g091080.2	Solyc02g091080.2	M82Dr_vs_M82Ir	-14	-3.79141	down	2.50034e-17	1.51817e-16	207	93.9	186.7	13.4	186.7	DE
gene:Solyc10g008160.3	Solyc10g008160.3	M82Dr_vs_M82Ir	-14	-3.78974	down	1e-20	1e-20	514	292.8	497	35.9	497	DE
gene:Solyc11g069093.1	Solyc11g069093.1	M82Dr_vs_M82Ir	-14	-3.7896	down	1.41061e-07	4.10104e-07	51	15.8	33.6	2.5	33.6	DE
gene:Solyc01g094230.4	Solyc01g094230.4	M82Dr_vs_M82Ir	-14	-3.78666	down	8.76381e-19	5.81482e-18	108	49.5	110	7.9	110	DE
gene:Solyc09g011040.1	Solyc09g011040.1	M82Dr_vs_M82Ir	-14	-3.78371	down	1e-20	1.66749e-20	194	78.5	168.1	12.1	168.1	DE
gene:Solyc12g005300.2	Solyc12g005300.2	M82Dr_vs_M82Ir	-14	-3.78341	down	1e-20	1e-20	2583	868.8	1859.7	134.9	1859.7	DE
gene:Solyc07g053120.4	Solyc07g053120.4	M82Dr_vs_M82Ir	-14	-3.78193	down	3.20412e-16	1.81321e-15	205	74	140.8	10.3	140.8	DE
gene:Solyc03g117250.4	Solyc03g117250.4	M82Dr_vs_M82Ir	-14	-3.78112	down	3.5549e-18	2.27324e-17	4260	1322.6	2660.6	193.5	2660.6	DE
gene:Solyc06g008500.3	Solyc06g008500.3	M82Dr_vs_M82Ir	-14	-3.78047	down	1e-20	1e-20	662	342.1	627.6	45.6	627.6	DE
gene:Solyc01g095240.3	Solyc01g095240.3	M82Dr_vs_M82Ir	-14	-3.77481	down	3.06045e-12	1.31173e-11	770	269.5	462.1	33.8	462.1	DE
gene:Solyc06g071790.3	Solyc06g071790.3	M82Dr_vs_M82Ir	-14	-3.76632	down	1e-20	1e-20	37697	14471.8	32111.6	2359.9	32111.6	DE
gene:Solyc04g071650.4	Solyc04g071650.4	M82Dr_vs_M82Ir	-14	-3.76349	down	1e-20	1e-20	10830	4607.4	8433.3	621	8433.3	DE
gene:Solyc01g091240.4	Solyc01g091240.4	M82Dr_vs_M82Ir	-14	-3.76277	down	1e-20	1e-20	445	194.9	392.5	28.9	392.5	DE
gene:Solyc01g106330.3	Solyc01g106330.3	M82Dr_vs_M82Ir	-14	-3.76086	down	6.41367e-20	4.53306e-19	328	129.6	260.2	19.1	260.2	DE
gene:Solyc04g079560.3	Solyc04g079560.3	M82Dr_vs_M82Ir	-14	-3.7565	down	1e-20	1e-20	390	143.2	280.8	20.7	280.8	DE
gene:Solyc12g089310.2	Solyc12g089310.2	M82Dr_vs_M82Ir	-13	-3.75276	down	1.0169e-11	4.20855e-11	60	27.1	51.7	3.8	51.7	DE
gene:Solyc12g094500.3	Solyc12g094500.3	M82Dr_vs_M82Ir	-13	-3.75175	down	1e-20	1e-20	1380	694.3	1335.8	99.1	1335.8	DE
gene:Solyc07g053950.1	Solyc07g053950.1	M82Dr_vs_M82Ir	-13	-3.7508	down	1e-20	1e-20	151	58.5	123.8	9.2	123.8	DE
gene:Solyc08g079280.3	Solyc08g079280.3	M82Dr_vs_M82Ir	-13	-3.7506	down	1e-20	1e-20	1621	923.2	1574.8	116.9	1574.8	DE
gene:Solyc02g078450.3	Solyc02g078450.3	M82Dr_vs_M82Ir	-13	-3.74891	down	1e-20	1e-20	282	104.5	223.7	16.6	223.7	DE
gene:Solyc02g080080.3	Solyc02g080080.3	M82Dr_vs_M82Ir	-13	-3.74692	down	1e-20	1e-20	219	125.4	220.2	16.3	220.2	DE
gene:Solyc12g089050.3	Solyc12g089050.3	M82Dr_vs_M82Ir	-13	-3.74687	down	3.71444e-11	1.46708e-10	131	63.1	125.8	9.3	125.8	DE
gene:Solyc07g064820.1	Solyc07g064820.1	M82Dr_vs_M82Ir	-13	-3.74591	down	1e-20	1e-20	240	109.4	225.8	16.9	225.8	DE
gene:Solyc03g120430.3	Solyc03g120430.3	M82Dr_vs_M82Ir	-13	-3.74423	down	1e-20	1e-20	7299	2776.3	6321.9	471.9	6321.9	DE
gene:Solyc09g065780.3	Solyc09g065780.3	M82Dr_vs_M82Ir	-13	-3.74311	down	9.35169e-10	3.3064e-09	118	72.6	97	7.3	97	DE
gene:Solyc01g096240.4	Solyc01g096240.4	M82Dr_vs_M82Ir	-13	-3.74043	down	1e-20	1e-20	10790	4494.9	9852.2	737	9852.2	DE
gene:Solyc04g015340.3	Solyc04g015340.3	M82Dr_vs_M82Ir	-13	-3.74025	down	1e-20	1e-20	625	362.9	505.1	37.7	505.1	DE
gene:Solyc09g064500.3	Solyc09g064500.3	M82Dr_vs_M82Ir	-13	-3.7391	down	1e-20	1e-20	7832	3226.7	7126.8	533.6	7126.8	DE
gene:Solyc01g086640.2	Solyc01g086640.2	M82Dr_vs_M82Ir	-13	-3.73762	down	1e-20	1.44075e-20	405	183.5	361.9	27.1	361.9	DE
gene:Solyc07g063860.4	Solyc07g063860.4	M82Dr_vs_M82Ir	-13	-3.73642	down	1e-20	2.00144e-20	185	64.7	134.7	10.1	134.7	DE
gene:Solyc01g096940.4	Solyc01g096940.4	M82Dr_vs_M82Ir	-13	-3.73641	down	1e-20	1e-20	668	265.3	468.6	35.3	468.6	DE
gene:Solyc02g079520.3	Solyc02g079520.3	M82Dr_vs_M82Ir	-13	-3.73621	down	2.19805e-20	1.59315e-19	151	64.3	124.5	9.5	124.5	DE
gene:Solyc07g047940.4	Solyc07g047940.4	M82Dr_vs_M82Ir	-13	-3.73568	down	1e-20	1e-20	3812	1640.7	2824.1	212	2824.1	DE
gene:Solyc12g010230.2	Solyc12g010230.2	M82Dr_vs_M82Ir	-13	-3.73027	down	1e-20	1e-20	1038	553.7	1107.5	83.2	1107.5	DE
gene:Solyc05g007000.4	Solyc05g007000.4	M82Dr_vs_M82Ir	-13	-3.72752	down	1e-20	1e-20	244	103.6	223.6	16.9	223.6	DE
gene:Solyc03g006590.3	Solyc03g006590.3	M82Dr_vs_M82Ir	-13	-3.72601	down	2.15594e-12	9.35222e-12	66	32.5	57.9	4.4	57.9	DE
gene:Solyc05g050550.4	Solyc05g050550.4	M82Dr_vs_M82Ir	-13	-3.72558	down	1e-20	1e-20	1324	586.3	1175.2	88.8	1175.2	DE
gene:Solyc12g088530.2	Solyc12g088530.2	M82Dr_vs_M82Ir	-13	-3.7233	down	8.56287e-16	4.71766e-15	152	50.1	129.8	9.8	129.8	DE
gene:Solyc02g092570.1	Solyc02g092570.1	M82Dr_vs_M82Ir	-13	-3.717	down	1.21412e-17	7.52217e-17	97	60.5	97.8	7.3	97.8	DE
gene:Solyc06g060620.4	Solyc06g060620.4	M82Dr_vs_M82Ir	-13	-3.71527	down	1e-20	1e-20	6724	3768.8	6562.7	499.6	6562.7	DE
gene:Solyc06g066690.4	Solyc06g066690.4	M82Dr_vs_M82Ir	-13	-3.71519	down	5.50901e-09	1.8188e-08	45	18.6	44.8	3.4	44.8	DE
gene:Solyc05g012370.3	Solyc05g012370.3	M82Dr_vs_M82Ir	-13	-3.71393	down	1e-20	1e-20	2010	1024.5	2186.1	166.4	2186.1	DE
gene:Solyc01g109370.3	Solyc01g109370.3	M82Dr_vs_M82Ir	-13	-3.71381	down	2.11198e-17	1.29024e-16	280	127.1	217.4	16.5	217.4	DE
gene:Solyc12g042170.3	Solyc12g042170.3	M82Dr_vs_M82Ir	-13	-3.71372	down	1e-20	1e-20	211	140.7	244.8	18.6	244.8	DE
gene:Solyc12g088760.1	Solyc12g088760.1	M82Dr_vs_M82Ir	-13	-3.71357	down	1e-20	1e-20	994	470.6	811.4	61.8	811.4	DE
gene:Solyc08g080730.3	Solyc08g080730.3	M82Dr_vs_M82Ir	-13	-3.71292	down	1e-20	2.92636e-20	109	50	95.3	7.3	95.3	DE
gene:Solyc05g050110.3	Solyc05g050110.3	M82Dr_vs_M82Ir	-13	-3.71144	down	1e-20	1e-20	4631	2041.8	4103.1	313.1	4103.1	DE
gene:Solyc05g013150.4	Solyc05g013150.4	M82Dr_vs_M82Ir	-13	-3.71071	down	1e-20	1e-20	2340	1062.3	2417	184.5	2417	DE
gene:Solyc08g007130.4	Solyc08g007130.4	M82Dr_vs_M82Ir	-13	-3.70931	down	1e-20	1e-20	13157	5415	12117	926.2	12117	DE
gene:Solyc01g009245.1	Solyc01g009245.1	M82Dr_vs_M82Ir	-13	-3.70632	down	1e-20	1e-20	581	331.4	645	49.3	645	DE
gene:Solyc04g054520.3	Solyc04g054520.3	M82Dr_vs_M82Ir	-13	-3.70513	down	1e-20	1e-20	6157	2508.6	5860.3	449.1	5860.3	DE
gene:Solyc05g006770.4	Solyc05g006770.4	M82Dr_vs_M82Ir	-13	-3.69872	down	1e-20	1e-20	118	69.1	110	8.4	110	DE
gene:Solyc11g006710.2	Solyc11g006710.2	M82Dr_vs_M82Ir	-13	-3.69862	down	1.72017e-07	4.96216e-07	234	77.1	167.9	13	167.9	DE
gene:Solyc05g032660.4	Solyc05g032660.4	M82Dr_vs_M82Ir	-13	-3.6936	down	1e-20	1e-20	4126	1783.1	3692	285.3	3692	DE
gene:Solyc04g082500.4	Solyc04g082500.4	M82Dr_vs_M82Ir	-13	-3.6926	down	1e-20	1e-20	436	235.1	451.4	35.1	451.4	DE
gene:Solyc01g097860.4	Solyc01g097860.4	M82Dr_vs_M82Ir	-13	-3.69239	down	1e-20	1e-20	5355	2760.3	5509	426.1	5509	DE
gene:Solyc06g060770.3	Solyc06g060770.3	M82Dr_vs_M82Ir	-13	-3.69198	down	1e-20	1e-20	979	441.8	945.3	73.1	945.3	DE
gene:Solyc05g054040.4	Solyc05g054040.4	M82Dr_vs_M82Ir	-13	-3.69089	down	7.36412e-20	5.18806e-19	138	55.2	108.5	8.3	108.5	DE
gene:Solyc04g079960.1	Solyc04g079960.1	M82Dr_vs_M82Ir	-13	-3.69021	down	1e-20	1e-20	990	339.1	915.1	70.9	915.1	DE
gene:Solyc07g014690.3	Solyc07g014690.3	M82Dr_vs_M82Ir	-13	-3.68985	down	3.64172e-08	1.12384e-07	169	76.8	159	12.3	159	DE
gene:Solyc06g060310.3	Solyc06g060310.3	M82Dr_vs_M82Ir	-13	-3.68893	down	1e-20	1e-20	10464	4836.7	8903.7	690.4	8903.7	DE
gene:Solyc07g041920.4	Solyc07g041920.4	M82Dr_vs_M82Ir	-13	-3.68743	down	0.000133503	0.000279694	6627	5562.4	6439.8	499.8	6439.8	DE
gene:Solyc03g007030.3	Solyc03g007030.3	M82Dr_vs_M82Ir	-13	-3.68582	down	1e-20	1e-20	5073	2474.6	5107.2	396.5	5107.2	DE
gene:Solyc07g066430.3	Solyc07g066430.3	M82Dr_vs_M82Ir	-13	-3.68469	down	1e-20	1e-20	4515	1732.4	3980.7	309.7	3980.7	DE
gene:Solyc07g065660.4	Solyc07g065660.4	M82Dr_vs_M82Ir	-13	-3.68425	down	6.85402e-16	3.80202e-15	254	104.4	192.3	15	192.3	DE
gene:Solyc06g064640.3	Solyc06g064640.3	M82Dr_vs_M82Ir	-13	-3.68009	down	1e-20	1e-20	710	304.9	636.1	49.7	636.1	DE
gene:Solyc07g006320.4	Solyc07g006320.4	M82Dr_vs_M82Ir	-13	-3.67927	down	1e-20	1e-20	200	80.2	142.2	11.2	142.2	DE
gene:Solyc06g074000.1	Solyc06g074000.1	M82Dr_vs_M82Ir	-13	-3.67863	down	1e-20	1e-20	1158	389.8	791.8	61.9	791.8	DE
gene:Solyc08g078950.3	Solyc08g078950.3	M82Dr_vs_M82Ir	-13	-3.6786	down	1e-20	1e-20	2912	1414.8	3013.9	235.2	3013.9	DE
gene:Solyc07g065160.4	Solyc07g065160.4	M82Dr_vs_M82Ir	-13	-3.67719	down	3.60349e-11	1.42557e-10	85	43.7	89.9	7.2	89.9	DE
gene:Solyc02g076820.4	Solyc02g076820.4	M82Dr_vs_M82Ir	-13	-3.67663	down	4.00001e-11	1.57617e-10	64	27.6	58.9	4.6	58.9	DE
gene:Solyc01g150101.1	Solyc01g150101.1	M82Dr_vs_M82Ir	-13	-3.67579	down	1e-20	1e-20	118	50.4	102.3	8	102.3	DE
gene:Solyc04g008260.3	Solyc04g008260.3	M82Dr_vs_M82Ir	-13	-3.67447	down	1e-20	1e-20	1558	879.3	1442.7	113	1442.7	DE
gene:Solyc08g075680.4	Solyc08g075680.4	M82Dr_vs_M82Ir	-13	-3.67346	down	1e-20	1e-20	359	197.3	374	29.2	374	DE
gene:Solyc03g005320.3	Solyc03g005320.3	M82Dr_vs_M82Ir	-13	-3.67329	down	1e-20	1e-20	863	447.1	879.5	69.1	879.5	DE
gene:Solyc06g071330.4	Solyc06g071330.4	M82Dr_vs_M82Ir	-13	-3.67283	down	1e-20	1e-20	279	114.7	196.3	15.4	196.3	DE
gene:Solyc09g065910.3	Solyc09g065910.3	M82Dr_vs_M82Ir	-13	-3.67209	down	1e-20	1e-20	6619	3314.4	6710	526.1	6710	DE
gene:Solyc02g087150.3	Solyc02g087150.3	M82Dr_vs_M82Ir	-13	-3.67037	down	1e-20	1e-20	4084	1580.3	3484.5	273.7	3484.5	DE
gene:Solyc06g068290.1	Solyc06g068290.1	M82Dr_vs_M82Ir	-13	-3.6685	down	1e-20	1e-20	160	66.7	134.3	10.5	134.3	DE
gene:Solyc02g087440.4	Solyc02g087440.4	M82Dr_vs_M82Ir	-13	-3.66846	down	1.75866e-12	7.67604e-12	125	49.9	100.3	7.8	100.3	DE
gene:Solyc05g007150.4	Solyc05g007150.4	M82Dr_vs_M82Ir	-13	-3.66784	down	1e-20	1e-20	277	135.6	247	19.5	247	DE
gene:Solyc07g049370.2	Solyc07g049370.2	M82Dr_vs_M82Ir	-13	-3.66777	down	1.22339e-18	8.04406e-18	733	378.6	592.4	46.6	592.4	DE
gene:Solyc11g008780.3	Solyc11g008780.3	M82Dr_vs_M82Ir	-13	-3.6645	down	1e-20	1e-20	863	395.9	688	54.3	688	DE
gene:Solyc12g005630.2	Solyc12g005630.2	M82Dr_vs_M82Ir	-13	-3.66267	down	1e-20	1e-20	55567	23863.4	50922.8	4020.8	50922.8	DE
gene:Solyc09g075940.3	Solyc09g075940.3	M82Dr_vs_M82Ir	-13	-3.66237	down	1e-20	1e-20	439	231.9	423.2	33.3	423.2	DE
gene:Solyc12g044820.3	Solyc12g044820.3	M82Dr_vs_M82Ir	-13	-3.65567	down	1e-20	1e-20	1924	1034.4	1632.8	129.6	1632.8	DE
gene:Solyc01g111930.4	Solyc01g111930.4	M82Dr_vs_M82Ir	-13	-3.65481	down	1e-20	1e-20	783	413.7	718.5	57	718.5	DE
gene:Solyc01g095090.3	Solyc01g095090.3	M82Dr_vs_M82Ir	-13	-3.65268	down	1e-20	1e-20	133	61.7	128.5	10.3	128.5	DE
gene:Solyc10g007290.4	Solyc10g007290.4	M82Dr_vs_M82Ir	-13	-3.65237	down	1e-20	1e-20	1906	612.6	1199	95.3	1199	DE
gene:Solyc07g006630.4	Solyc07g006630.4	M82Dr_vs_M82Ir	-13	-3.65205	down	1e-20	1e-20	1485	1034.4	1413	112.3	1413	DE
gene:Solyc03g121180.4	Solyc03g121180.4	M82Dr_vs_M82Ir	-13	-3.65175	down	1e-20	1e-20	7104	3130.6	6005.1	477.7	6005.1	DE
gene:Solyc06g059800.3	Solyc06g059800.3	M82Dr_vs_M82Ir	-13	-3.65077	down	1e-20	1e-20	6313	3043.1	6441.9	512.7	6441.9	DE
gene:Solyc02g083760.4	Solyc02g083760.4	M82Dr_vs_M82Ir	-13	-3.64814	down	7.98654e-12	3.32986e-11	1159	456.2	867.4	69.2	867.4	DE
gene:Solyc01g099560.3	Solyc01g099560.3	M82Dr_vs_M82Ir	-13	-3.64805	down	1e-20	1e-20	442	206.3	424.4	33.7	424.4	DE
gene:Solyc02g092550.3	Solyc02g092550.3	M82Dr_vs_M82Ir	-13	-3.64739	down	2.75191e-19	1.87361e-18	602	427.6	591.9	47.2	591.9	DE
gene:Solyc02g086350.3	Solyc02g086350.3	M82Dr_vs_M82Ir	-13	-3.64706	down	1e-20	1e-20	2880	1560.5	2927	233.5	2927	DE
gene:Solyc06g083580.4	Solyc06g083580.4	M82Dr_vs_M82Ir	-13	-3.6445	down	1e-20	1e-20	2531	938.2	1949.4	155.9	1949.4	DE
gene:Solyc02g088820.4	Solyc02g088820.4	M82Dr_vs_M82Ir	-12	-3.64336	down	1e-20	1e-20	1039	570.4	982.6	78.6	982.6	DE
gene:Solyc08g080890.3	Solyc08g080890.3	M82Dr_vs_M82Ir	-12	-3.64186	down	2.17408e-17	1.32521e-16	174	78.9	159.8	12.8	159.8	DE
gene:Solyc06g054260.1	Solyc06g054260.1	M82Dr_vs_M82Ir	-12	-3.64147	down	1e-20	1e-20	65354	31372.1	56963	4564.5	56963	DE
gene:Solyc06g065440.1	Solyc06g065440.1	M82Dr_vs_M82Ir	-12	-3.63851	down	1e-20	1e-20	575	388	592.5	47.5	592.5	DE
gene:Solyc04g074350.3	Solyc04g074350.3	M82Dr_vs_M82Ir	-12	-3.63736	down	1e-20	1e-20	2608	1345.5	2517.8	202.2	2517.8	DE
gene:Solyc10g012410.3	Solyc10g012410.3	M82Dr_vs_M82Ir	-12	-3.63733	down	1e-20	1e-20	1378	674.8	1355.5	108.9	1355.5	DE
gene:Solyc11g012690.3	Solyc11g012690.3	M82Dr_vs_M82Ir	-12	-3.63569	down	1e-20	1e-20	453	250.9	534.4	42.8	534.4	DE
gene:Solyc10g051110.1	Solyc10g051110.1	M82Dr_vs_M82Ir	-12	-3.63336	down	1e-20	1e-20	18999	9188.6	17627.2	1420.4	17627.2	DE
gene:Solyc04g076040.3	Solyc04g076040.3	M82Dr_vs_M82Ir	-12	-3.63275	down	1e-20	1e-20	560	248	516.9	41.5	516.9	DE
gene:Solyc10g078680.3	Solyc10g078680.3	M82Dr_vs_M82Ir	-12	-3.63012	down	7.15408e-19	4.76844e-18	208	72.5	131	10.7	131	DE
gene:Solyc08g067000.3	Solyc08g067000.3	M82Dr_vs_M82Ir	-12	-3.62932	down	0.00152728	0.00277918	150	106.6	129.2	10.4	129.2	DE
gene:Solyc03g117850.4	Solyc03g117850.4	M82Dr_vs_M82Ir	-12	-3.62796	down	1e-20	1e-20	4633	2087.4	4334.9	350.6	4334.9	DE
gene:Solyc03g007485.1	Solyc03g007485.1	M82Dr_vs_M82Ir	-12	-3.62503	down	1e-20	1e-20	632	270	499.5	40.5	499.5	DE
gene:Solyc03g110940.3	Solyc03g110940.3	M82Dr_vs_M82Ir	-12	-3.62475	down	1e-20	1e-20	3328	1593.5	3216.3	260.7	3216.3	DE
gene:Solyc08g076610.4	Solyc08g076610.4	M82Dr_vs_M82Ir	-12	-3.62112	down	3.8234e-14	1.87353e-13	91	36.6	70.6	5.7	70.6	DE
gene:Solyc02g068760.4	Solyc02g068760.4	M82Dr_vs_M82Ir	-12	-3.6195	down	3.58223e-11	1.41921e-10	53	20.9	44.7	3.6	44.7	DE
gene:Solyc05g055750.3	Solyc05g055750.3	M82Dr_vs_M82Ir	-12	-3.61774	down	1e-20	2.18465e-20	581	253.4	512.2	41.7	512.2	DE
gene:Solyc04g016230.4	Solyc04g016230.4	M82Dr_vs_M82Ir	-12	-3.61707	down	4.37041e-10	1.58752e-09	260	121.1	246.6	20.1	246.6	DE
gene:Solyc02g092210.1	Solyc02g092210.1	M82Dr_vs_M82Ir	-12	-3.61565	down	1e-20	1e-20	443	250.4	413.3	33.6	413.3	DE
gene:Solyc07g056530.3	Solyc07g056530.3	M82Dr_vs_M82Ir	-12	-3.61504	down	4.15939e-14	2.03271e-13	51	32.6	50.8	4.1	50.8	DE
gene:Solyc01g106430.3	Solyc01g106430.3	M82Dr_vs_M82Ir	-12	-3.61339	down	1e-20	1e-20	13206	5217	11246.5	918.7	11246.5	DE
gene:Solyc12g006760.1	Solyc12g006760.1	M82Dr_vs_M82Ir	-12	-3.61139	down	1.36563e-08	4.36384e-08	40	12.7	38.4	3.1	38.4	DE
gene:Solyc07g043480.1	Solyc07g043480.1	M82Dr_vs_M82Ir	-12	-3.61108	down	0.000101457	0.000215905	1575	951.8	1099.9	90	1099.9	DE
gene:Solyc03g120640.3	Solyc03g120640.3	M82Dr_vs_M82Ir	-12	-3.60939	down	1e-20	1e-20	29832	16737.3	29165.4	2389.5	29165.4	DE
gene:Solyc02g077050.3	Solyc02g077050.3	M82Dr_vs_M82Ir	-12	-3.60863	down	1.70249e-18	1.10844e-17	497	391.6	457.9	37.5	457.9	DE
gene:Solyc09g007760.4	Solyc09g007760.4	M82Dr_vs_M82Ir	-12	-3.60385	down	1e-20	1e-20	2640	769	1792.5	147.4	1792.5	DE
gene:Solyc01g105540.4	Solyc01g105540.4	M82Dr_vs_M82Ir	-12	-3.60337	down	1e-20	1e-20	6931	2639.5	5976.2	491.8	5976.2	DE
gene:Solyc09g076030.4	Solyc09g076030.4	M82Dr_vs_M82Ir	-12	-3.60253	down	1e-20	1e-20	1255	517.7	1114	91.7	1114	DE
gene:Solyc07g061900.3	Solyc07g061900.3	M82Dr_vs_M82Ir	-12	-3.60139	down	1e-20	1e-20	11539	4253.3	9465	779.8	9465	DE
gene:Solyc08g079730.2	Solyc08g079730.2	M82Dr_vs_M82Ir	-12	-3.6013	down	1e-20	1e-20	140	75.2	162.5	13.4	162.5	DE
gene:Solyc03g120890.3	Solyc03g120890.3	M82Dr_vs_M82Ir	-12	-3.60068	down	1.10394e-20	8.17188e-20	347	173.7	283	23.3	283	DE
gene:Solyc08g150105.1	Solyc08g150105.1	M82Dr_vs_M82Ir	-12	-3.60008	down	1e-20	1e-20	131	71.4	141.5	11.6	141.5	DE
gene:Solyc09g090670.3	Solyc09g090670.3	M82Dr_vs_M82Ir	-12	-3.59971	down	1e-20	1e-20	225	96.7	189.6	15.6	189.6	DE
gene:Solyc03g118780.3	Solyc03g118780.3	M82Dr_vs_M82Ir	-12	-3.59886	down	1.05688e-15	5.7922e-15	354	131.2	257.2	21.3	257.2	DE
gene:Solyc07g150147.1	Solyc07g150147.1	M82Dr_vs_M82Ir	-12	-3.59765	down	2.44313e-07	6.95237e-07	140	53	112.2	9.2	112.2	DE
gene:Solyc10g084950.3	Solyc10g084950.3	M82Dr_vs_M82Ir	-12	-3.59545	down	3.54758e-17	2.13157e-16	198	108.7	197.5	16.2	197.5	DE
gene:Solyc09g089720.3	Solyc09g089720.3	M82Dr_vs_M82Ir	-12	-3.59491	down	1e-20	1e-20	147	72.9	169.9	14	169.9	DE
gene:Solyc08g075470.3	Solyc08g075470.3	M82Dr_vs_M82Ir	-12	-3.59403	down	1e-20	1e-20	2269	1252.4	2396.4	198.2	2396.4	DE
gene:Solyc01g097570.2	Solyc01g097570.2	M82Dr_vs_M82Ir	-12	-3.59388	down	8.86587e-15	4.55338e-14	48	26.1	53	4.4	53	DE
gene:Solyc12g015860.2	Solyc12g015860.2	M82Dr_vs_M82Ir	-12	-3.59293	down	1e-20	1e-20	1752	928.2	1381.5	114.5	1381.5	DE
gene:Solyc04g016490.4	Solyc04g016490.4	M82Dr_vs_M82Ir	-12	-3.59286	down	1.44361e-18	9.44108e-18	285	126.8	275.1	22.7	275.1	DE
gene:Solyc03g006540.3	Solyc03g006540.3	M82Dr_vs_M82Ir	-12	-3.59241	down	1e-20	1e-20	791	481.2	879.1	72.6	879.1	DE
gene:Solyc10g011960.3	Solyc10g011960.3	M82Dr_vs_M82Ir	-12	-3.59175	down	1.23936e-13	5.87016e-13	119	57.1	107.3	8.8	107.3	DE
gene:Solyc12g044260.2	Solyc12g044260.2	M82Dr_vs_M82Ir	-12	-3.59171	down	1e-20	1e-20	928	431.5	873.3	72.3	873.3	DE
gene:Solyc08g066530.4	Solyc08g066530.4	M82Dr_vs_M82Ir	-12	-3.59129	down	1e-20	1e-20	291	117.4	251.9	20.8	251.9	DE
gene:Solyc09g008650.3	Solyc09g008650.3	M82Dr_vs_M82Ir	-12	-3.58829	down	1e-20	1e-20	2485	1161.8	2385.2	198.2	2385.2	DE
gene:Solyc02g071610.3	Solyc02g071610.3	M82Dr_vs_M82Ir	-12	-3.58775	down	3.63263e-08	1.12119e-07	1742	892.5	1694.3	140.9	1694.3	DE
gene:Solyc04g078650.4	Solyc04g078650.4	M82Dr_vs_M82Ir	-12	-3.58768	down	1e-20	1e-20	221	102.3	179.8	14.9	179.8	DE
gene:Solyc02g084410.3	Solyc02g084410.3	M82Dr_vs_M82Ir	-12	-3.58703	down	1.11061e-19	7.74456e-19	4276	1388.2	3366.6	280	3366.6	DE
gene:Solyc03g096850.4	Solyc03g096850.4	M82Dr_vs_M82Ir	-12	-3.58462	down	1e-20	1e-20	14711	6081	13369.9	1114.4	13369.9	DE
gene:Solyc01g079580.3	Solyc01g079580.3	M82Dr_vs_M82Ir	-12	-3.58322	down	1e-20	1e-20	1985	1205.9	2009.7	167.5	2009.7	DE
gene:Solyc10g079860.2	Solyc10g079860.2	M82Dr_vs_M82Ir	-12	-3.58297	down	1e-20	1e-20	1990	687.4	1341.9	112.1	1341.9	DE
gene:Solyc06g051200.3	Solyc06g051200.3	M82Dr_vs_M82Ir	-12	-3.58266	down	1e-20	1e-20	7718	2750.5	6117.7	510.7	6117.7	DE
gene:Solyc12g055980.1	Solyc12g055980.1	M82Dr_vs_M82Ir	-12	-3.58129	down	6.93262e-17	4.08144e-16	227	67.6	135.2	11.4	135.2	DE
gene:Solyc10g080400.2	Solyc10g080400.2	M82Dr_vs_M82Ir	-12	-3.5795	down	1.78433e-05	4.16077e-05	48	15.5	31.6	2.6	31.6	DE
gene:Solyc04g150161.1	Solyc04g150161.1	M82Dr_vs_M82Ir	-12	-3.5793	down	1e-20	1e-20	4546	1710.1	3872.8	324.2	3872.8	DE
gene:Solyc07g042390.3	Solyc07g042390.3	M82Dr_vs_M82Ir	-12	-3.57909	down	1.24142e-20	9.16471e-20	184	66.7	129.4	10.8	129.4	DE
gene:Solyc01g106580.3	Solyc01g106580.3	M82Dr_vs_M82Ir	-12	-3.57754	down	1e-20	1e-20	836	354.2	676.6	56.6	676.6	DE
gene:Solyc02g069430.4	Solyc02g069430.4	M82Dr_vs_M82Ir	-12	-3.57492	down	1.84159e-09	6.34913e-09	39	20	37.8	3.2	37.8	DE
gene:Solyc03g112390.3	Solyc03g112390.3	M82Dr_vs_M82Ir	-12	-3.57477	down	1e-20	1.36883e-20	405	174	348.5	29.1	348.5	DE
gene:Solyc01g097280.2	Solyc01g097280.2	M82Dr_vs_M82Ir	-12	-3.56826	down	1e-20	1e-20	674	337.9	575.7	48.6	575.7	DE
gene:Solyc10g039290.2	Solyc10g039290.2	M82Dr_vs_M82Ir	-12	-3.56764	down	1e-20	1e-20	2164	964.5	1815.2	153.1	1815.2	DE
gene:Solyc04g009200.3	Solyc04g009200.3	M82Dr_vs_M82Ir	-12	-3.56733	down	1e-20	1e-20	9840	3718.5	7410.2	625.2	7410.2	DE
gene:Solyc11g069640.2	Solyc11g069640.2	M82Dr_vs_M82Ir	-12	-3.56333	down	4.4027e-16	2.46662e-15	144	59.4	121.7	10.2	121.7	DE
gene:Solyc11g010200.3	Solyc11g010200.3	M82Dr_vs_M82Ir	-12	-3.56147	down	1e-20	1e-20	2513	1232.4	2168.8	183.5	2168.8	DE
gene:Solyc12g006980.2	Solyc12g006980.2	M82Dr_vs_M82Ir	-12	-3.56003	down	1e-20	1e-20	451	254	475.2	40.4	475.2	DE
gene:Solyc02g089550.3	Solyc02g089550.3	M82Dr_vs_M82Ir	-12	-3.55887	down	1e-20	1e-20	1051	590.3	992.2	84.1	992.2	DE
gene:Solyc06g009150.1	Solyc06g009150.1	M82Dr_vs_M82Ir	-12	-3.5575	down	2.04753e-20	1.48868e-19	220	68.1	160.5	13.6	160.5	DE
gene:Solyc01g010390.3	Solyc01g010390.3	M82Dr_vs_M82Ir	-12	-3.55717	down	1e-20	1e-20	593	267.9	568.2	48.4	568.2	DE
gene:Solyc07g039310.1	Solyc07g039310.1	M82Dr_vs_M82Ir	-12	-3.55206	down	1e-20	1e-20	563	241	464.9	39.5	464.9	DE
gene:Solyc08g007540.3	Solyc08g007540.3	M82Dr_vs_M82Ir	-12	-3.54885	down	2.26359e-15	1.21114e-14	739	311.7	595	50.8	595	DE
gene:Solyc01g079940.4	Solyc01g079940.4	M82Dr_vs_M82Ir	-12	-3.54825	down	8.41193e-08	2.50311e-07	38	26.7	37.2	3.2	37.2	DE
gene:Solyc10g080390.2	Solyc10g080390.2	M82Dr_vs_M82Ir	-12	-3.54642	down	1e-20	1e-20	1228	578.2	1010.3	86.4	1010.3	DE
gene:Solyc12g098410.2	Solyc12g098410.2	M82Dr_vs_M82Ir	-12	-3.54551	down	2.79659e-11	1.11706e-10	60	22.6	47.7	4.1	47.7	DE
gene:Solyc08g067180.4	Solyc08g067180.4	M82Dr_vs_M82Ir	-12	-3.5454	down	3.60612e-15	1.89928e-14	299	148.1	288.5	24.7	288.5	DE
gene:Solyc03g007550.4	Solyc03g007550.4	M82Dr_vs_M82Ir	-12	-3.53834	down	1.55166e-10	5.82979e-10	87	28.1	66.6	5.7	66.6	DE
gene:Solyc03g006870.3	Solyc03g006870.3	M82Dr_vs_M82Ir	-12	-3.53668	down	1e-20	1e-20	4674	1850.2	3815	328.9	3815	DE
gene:Solyc08g082570.4	Solyc08g082570.4	M82Dr_vs_M82Ir	-12	-3.53484	down	1e-20	1e-20	2772	1554	3122.5	269.1	3122.5	DE
gene:Solyc12g011020.2	Solyc12g011020.2	M82Dr_vs_M82Ir	-12	-3.53435	down	1e-20	1e-20	936	411.7	874.2	75.4	874.2	DE
gene:Solyc10g049870.1	Solyc10g049870.1	M82Dr_vs_M82Ir	-12	-3.53323	down	1e-20	4.05547e-20	137	55.6	111.7	9.7	111.7	DE
gene:Solyc03g062710.4	Solyc03g062710.4	M82Dr_vs_M82Ir	-12	-3.53318	down	1e-20	1e-20	652	347.8	603.4	52	603.4	DE
gene:Solyc03g093140.3	Solyc03g093140.3	M82Dr_vs_M82Ir	-12	-3.53028	down	9.08553e-07	2.43628e-06	17267	6264.2	12226.8	1058.2	12226.8	DE
gene:Solyc10g075020.3	Solyc10g075020.3	M82Dr_vs_M82Ir	-12	-3.52863	down	1e-20	1e-20	2766	1032.6	2272.1	196.8	2272.1	DE
gene:Solyc01g094210.2	Solyc01g094210.2	M82Dr_vs_M82Ir	-12	-3.52426	down	1e-20	1e-20	1868	1076.3	1950.5	169.3	1950.5	DE
gene:Solyc01g096220.3	Solyc01g096220.3	M82Dr_vs_M82Ir	-11	-3.52336	down	1e-20	1e-20	559	211.5	451.6	39.2	451.6	DE
gene:Solyc06g068960.1	Solyc06g068960.1	M82Dr_vs_M82Ir	-11	-3.52168	down	0.000213674	0.000435729	355	277.4	376.6	32.8	376.6	DE
gene:Solyc02g081440.4	Solyc02g081440.4	M82Dr_vs_M82Ir	-11	-3.52127	down	1.38288e-10	5.22075e-10	95	40.5	75.8	6.6	75.8	DE
gene:Solyc02g076680.3	Solyc02g076680.3	M82Dr_vs_M82Ir	-11	-3.52106	down	1e-20	1e-20	3289	1556.8	3053.5	265.9	3053.5	DE
gene:Solyc02g091840.3	Solyc02g091840.3	M82Dr_vs_M82Ir	-11	-3.52017	down	1e-20	1e-20	4069	2219.5	3927.4	342.2	3927.4	DE
gene:Solyc02g067180.3	Solyc02g067180.3	M82Dr_vs_M82Ir	-11	-3.51612	down	1e-20	1e-20	17864	7204.3	15277.8	1335.6	15277.8	DE
gene:Solyc07g054740.3	Solyc07g054740.3	M82Dr_vs_M82Ir	-11	-3.51517	down	8.52721e-10	3.02222e-09	216	126.2	208.4	18.2	208.4	DE
gene:Solyc02g023950.3	Solyc02g023950.3	M82Dr_vs_M82Ir	-11	-3.51492	down	1e-20	1e-20	560	275.1	538.6	47.1	538.6	DE
gene:Solyc03g121610.3	Solyc03g121610.3	M82Dr_vs_M82Ir	-11	-3.50932	down	1e-20	1e-20	495	184.6	334.9	29.4	334.9	DE
gene:Solyc05g010710.3	Solyc05g010710.3	M82Dr_vs_M82Ir	-11	-3.50898	down	1.94168e-09	6.67945e-09	83	43.4	83.8	7.4	83.8	DE
gene:Solyc11g044360.3	Solyc11g044360.3	M82Dr_vs_M82Ir	-11	-3.50541	down	1e-20	1e-20	501	237.9	470.4	41.3	470.4	DE
gene:Solyc02g083570.3	Solyc02g083570.3	M82Dr_vs_M82Ir	-11	-3.5038	down	1e-20	1e-20	2449	1256.9	2544.4	224.2	2544.4	DE
gene:Solyc11g071550.2	Solyc11g071550.2	M82Dr_vs_M82Ir	-11	-3.50021	down	9.55975e-15	4.8994e-14	201	124.4	141.6	12.5	141.6	DE
gene:Solyc03g031620.3	Solyc03g031620.3	M82Dr_vs_M82Ir	-11	-3.49739	down	1e-20	1e-20	233	136.9	257.6	22.7	257.6	DE
gene:Solyc01g105300.4	Solyc01g105300.4	M82Dr_vs_M82Ir	-11	-3.49726	down	9.2599e-09	2.99926e-08	46	16	32.8	3	32.8	DE
gene:Solyc02g091990.3	Solyc02g091990.3	M82Dr_vs_M82Ir	-11	-3.49421	down	1.02871e-05	2.46132e-05	187	43.8	99.7	8.9	99.7	DE
gene:Solyc07g006490.3	Solyc07g006490.3	M82Dr_vs_M82Ir	-11	-3.4924	down	1e-20	1e-20	1756	768.5	1701.4	151	1701.4	DE
gene:Solyc11g072820.3	Solyc11g072820.3	M82Dr_vs_M82Ir	-11	-3.49214	down	1e-20	1e-20	399	203.3	313.2	27.7	313.2	DE
gene:Solyc04g080630.4	Solyc04g080630.4	M82Dr_vs_M82Ir	-11	-3.4913	down	1e-20	1e-20	5645	2733.8	5415	481.2	5415	DE
gene:Solyc10g086500.1	Solyc10g086500.1	M82Dr_vs_M82Ir	-11	-3.49102	down	2.82849e-15	1.50019e-14	321	162.9	174	15.6	174	DE
gene:Solyc02g021430.1	Solyc02g021430.1	M82Dr_vs_M82Ir	-11	-3.48851	down	1e-20	1e-20	969	548.9	941.1	83.7	941.1	DE
gene:Solyc09g047910.4	Solyc09g047910.4	M82Dr_vs_M82Ir	-11	-3.48849	down	1e-20	1e-20	225	108.3	250.3	22.2	250.3	DE
gene:Solyc09g007110.3	Solyc09g007110.3	M82Dr_vs_M82Ir	-11	-3.48794	down	1e-20	1e-20	626	294	481	42.9	481	DE
gene:Solyc10g006030.3	Solyc10g006030.3	M82Dr_vs_M82Ir	-11	-3.4848	down	1e-20	1e-20	9694	3824.6	8372.4	747.9	8372.4	DE
gene:Solyc03g123590.4	Solyc03g123590.4	M82Dr_vs_M82Ir	-11	-3.48263	down	4.89685e-09	1.62429e-08	212	120.6	185.4	16.7	185.4	DE
gene:Solyc10g080340.3	Solyc10g080340.3	M82Dr_vs_M82Ir	-11	-3.48258	down	1e-20	1e-20	376	175.5	380.7	34	380.7	DE
gene:Solyc08g077180.3	Solyc08g077180.3	M82Dr_vs_M82Ir	-11	-3.48224	down	1e-20	1e-20	3007	1124.9	2193.6	196.4	2193.6	DE
gene:Solyc05g052950.4	Solyc05g052950.4	M82Dr_vs_M82Ir	-11	-3.48203	down	1e-20	1e-20	4654	2259.8	4816.4	430.8	4816.4	DE
gene:Solyc12g099500.2	Solyc12g099500.2	M82Dr_vs_M82Ir	-11	-3.48183	down	4.26147e-18	2.71003e-17	204	102.4	200.6	18	200.6	DE
gene:Solyc01g057320.3	Solyc01g057320.3	M82Dr_vs_M82Ir	-11	-3.4815	down	2.99756e-08	9.30424e-08	33	16.6	35	3.1	35	DE
gene:Solyc09g007980.1	Solyc09g007980.1	M82Dr_vs_M82Ir	-11	-3.48069	down	1.00067e-05	2.39882e-05	87	25.5	56.2	5	56.2	DE
gene:Solyc09g008260.3	Solyc09g008260.3	M82Dr_vs_M82Ir	-11	-3.47972	down	1e-20	1e-20	1269	558.1	1155.5	103.8	1155.5	DE
gene:Solyc02g069410.4	Solyc02g069410.4	M82Dr_vs_M82Ir	-11	-3.47842	down	1e-20	1e-20	1153	452.7	1015.6	91.2	1015.6	DE
gene:Solyc03g007775.2	Solyc03g007775.2	M82Dr_vs_M82Ir	-11	-3.47841	down	1e-20	1e-20	1425	742.9	1469.6	131.7	1469.6	DE
gene:Solyc03g095600.1	Solyc03g095600.1	M82Dr_vs_M82Ir	-11	-3.47786	down	1e-20	1e-20	638	207.5	500.1	44.9	500.1	DE
gene:Solyc03g059170.2	Solyc03g059170.2	M82Dr_vs_M82Ir	-11	-3.47766	down	1e-20	1e-20	4346	2422.1	4582.5	411.1	4582.5	DE
gene:Solyc05g056120.3	Solyc05g056120.3	M82Dr_vs_M82Ir	-11	-3.47689	down	1e-20	1e-20	2424	1194.7	2211	198.5	2211	DE
gene:Solyc05g008270.3	Solyc05g008270.3	M82Dr_vs_M82Ir	-11	-3.46876	down	1e-20	1e-20	1031	377.2	810.4	73.3	810.4	DE
gene:Solyc04g078460.3	Solyc04g078460.3	M82Dr_vs_M82Ir	-11	-3.46808	down	7.80937e-12	3.25909e-11	1221	430.3	965	87.2	965	DE
gene:Solyc12g098510.1	Solyc12g098510.1	M82Dr_vs_M82Ir	-11	-3.46705	down	6.75972e-15	3.49383e-14	113	48.1	100.5	9	100.5	DE
gene:Solyc06g068480.3	Solyc06g068480.3	M82Dr_vs_M82Ir	-11	-3.46675	down	1e-20	1e-20	4638	1831.3	4021.4	363.6	4021.4	DE
gene:Solyc03g005260.3	Solyc03g005260.3	M82Dr_vs_M82Ir	-11	-3.46429	down	1e-20	1e-20	10588	4314.9	9922.3	899.1	9922.3	DE
gene:Solyc02g093170.4	Solyc02g093170.4	M82Dr_vs_M82Ir	-11	-3.46324	down	1e-20	1e-20	3256	1335.5	3037.8	275.6	3037.8	DE
gene:Solyc03g096460.4	Solyc03g096460.4	M82Dr_vs_M82Ir	-11	-3.46196	down	8.19818e-17	4.80455e-16	100	96.2	115.7	10.5	115.7	DE
gene:Solyc06g007170.4	Solyc06g007170.4	M82Dr_vs_M82Ir	-11	-3.46137	down	1e-20	1e-20	881	441.5	840.1	76.1	840.1	DE
gene:Solyc08g076530.3	Solyc08g076530.3	M82Dr_vs_M82Ir	-11	-3.46094	down	1e-20	1e-20	465	210.5	395.3	35.8	395.3	DE
gene:Solyc09g065880.4	Solyc09g065880.4	M82Dr_vs_M82Ir	-11	-3.45871	down	1e-20	1e-20	227	89.7	195.3	17.7	195.3	DE
gene:Solyc03g119990.4	Solyc03g119990.4	M82Dr_vs_M82Ir	-11	-3.45783	down	3.11563e-11	1.23996e-10	76	30.8	52.3	4.7	52.3	DE
gene:Solyc05g012030.1	Solyc05g012030.1	M82Dr_vs_M82Ir	-11	-3.45466	down	1e-20	1e-20	191	150.3	201	18.1	201	DE
gene:Solyc04g009250.1	Solyc04g009250.1	M82Dr_vs_M82Ir	-11	-3.4531	down	2.82284e-11	1.12713e-10	44	22.4	42.3	3.9	42.3	DE
gene:Solyc08g007970.3	Solyc08g007970.3	M82Dr_vs_M82Ir	-11	-3.45158	down	1e-20	1e-20	1259	758.7	1259	114.8	1259	DE
gene:Solyc02g065190.3	Solyc02g065190.3	M82Dr_vs_M82Ir	-11	-3.45048	down	7.5408e-06	1.82953e-05	128	34.6	85.2	7.8	85.2	DE
gene:Solyc05g054480.3	Solyc05g054480.3	M82Dr_vs_M82Ir	-11	-3.45041	down	1e-20	1e-20	851	276.7	625.5	57.3	625.5	DE
gene:Solyc08g082690.2	Solyc08g082690.2	M82Dr_vs_M82Ir	-11	-3.4493	down	1e-20	1e-20	4736	1776.6	3947.9	361.5	3947.9	DE
gene:Solyc09g083380.4	Solyc09g083380.4	M82Dr_vs_M82Ir	-11	-3.44894	down	1e-20	1.48242e-20	1066	450.7	871.7	79.8	871.7	DE
gene:Solyc01g005280.3	Solyc01g005280.3	M82Dr_vs_M82Ir	-11	-3.44847	down	1.43013e-16	8.26401e-16	85	46.3	87	7.9	87	DE
gene:Solyc01g081480.3	Solyc01g081480.3	M82Dr_vs_M82Ir	-11	-3.44797	down	1e-20	1e-20	3074	1676.3	3210.6	294	3210.6	DE
gene:Solyc10g008020.3	Solyc10g008020.3	M82Dr_vs_M82Ir	-11	-3.44787	down	1e-20	1e-20	3312	1736.1	3207.9	293.9	3207.9	DE
gene:Solyc02g094160.1	Solyc02g094160.1	M82Dr_vs_M82Ir	-11	-3.44465	down	1e-20	1e-20	460	132.6	299.5	27.6	299.5	DE
gene:Solyc05g026360.4	Solyc05g026360.4	M82Dr_vs_M82Ir	-11	-3.44323	down	1e-20	1e-20	212	96.7	225.3	20.7	225.3	DE
gene:Solyc10g081730.2	Solyc10g081730.2	M82Dr_vs_M82Ir	-11	-3.44285	down	3.53786e-14	1.73792e-13	552	198.5	435.2	40	435.2	DE
gene:Solyc03g083060.3	Solyc03g083060.3	M82Dr_vs_M82Ir	-11	-3.44214	down	1e-20	1e-20	1273	650.9	1264.1	116.3	1264.1	DE
gene:Solyc07g063690.1	Solyc07g063690.1	M82Dr_vs_M82Ir	-11	-3.44164	down	4.9229e-19	3.31255e-18	421	191.6	398.7	36.6	398.7	DE
gene:Solyc06g074530.1	Solyc06g074530.1	M82Dr_vs_M82Ir	-11	-3.43868	down	1e-20	1e-20	813	480.8	746.6	68.8	746.6	DE
gene:Solyc03g005280.4	Solyc03g005280.4	M82Dr_vs_M82Ir	-11	-3.43387	down	9.46714e-13	4.21448e-12	1135	293.8	671.7	62.1	671.7	DE
gene:Solyc01g094790.3	Solyc01g094790.3	M82Dr_vs_M82Ir	-11	-3.43249	down	1e-20	1e-20	1837	721.7	1495.1	138.5	1495.1	DE
gene:Solyc03g123700.4	Solyc03g123700.4	M82Dr_vs_M82Ir	-11	-3.43215	down	1e-20	1e-20	2112	945.1	1870	173.3	1870	DE
gene:Solyc04g080620.3	Solyc04g080620.3	M82Dr_vs_M82Ir	-11	-3.43056	down	1.73801e-10	6.50982e-10	79	36.9	76.3	7	76.3	DE
gene:Solyc07g006030.4	Solyc07g006030.4	M82Dr_vs_M82Ir	-11	-3.4304	down	1e-20	1e-20	35514	16372	32255.1	2991.9	32255.1	DE
gene:Solyc10g080500.2	Solyc10g080500.2	M82Dr_vs_M82Ir	-11	-3.43034	down	1e-20	1e-20	7996	3171.2	6705.6	622.1	6705.6	DE
gene:Solyc10g085120.3	Solyc10g085120.3	M82Dr_vs_M82Ir	-11	-3.43027	down	8.39245e-12	3.4951e-11	135	67.3	113.7	10.5	113.7	DE
gene:Solyc10g084670.3	Solyc10g084670.3	M82Dr_vs_M82Ir	-11	-3.42909	down	1e-20	1e-20	512	169	335.6	31.3	335.6	DE
gene:Solyc03g005760.1	Solyc03g005760.1	M82Dr_vs_M82Ir	-11	-3.42907	down	1e-20	1e-20	30396	18748.2	29081.2	2699.8	29081.2	DE
gene:Solyc03g019670.3	Solyc03g019670.3	M82Dr_vs_M82Ir	-11	-3.42841	down	1e-20	1e-20	1457	716.8	1309.7	121.6	1309.7	DE
gene:Solyc09g010450.1	Solyc09g010450.1	M82Dr_vs_M82Ir	-11	-3.42788	down	1e-20	1e-20	846	314	711.7	66.2	711.7	DE
gene:Solyc03g033360.3	Solyc03g033360.3	M82Dr_vs_M82Ir	-11	-3.42662	down	1e-20	1e-20	440	221.9	415.8	38.6	415.8	DE
gene:Solyc01g097000.3	Solyc01g097000.3	M82Dr_vs_M82Ir	-11	-3.42658	down	4.94028e-15	2.5741e-14	144	50.9	90.7	8.5	90.7	DE
gene:Solyc04g081590.4	Solyc04g081590.4	M82Dr_vs_M82Ir	-11	-3.42651	down	1e-20	1e-20	1316	560.9	1240.9	115.6	1240.9	DE
gene:Solyc12g095980.2	Solyc12g095980.2	M82Dr_vs_M82Ir	-11	-3.42554	down	1.32112e-19	9.1716e-19	219	89.5	168.9	15.7	168.9	DE
gene:Solyc04g015490.4	Solyc04g015490.4	M82Dr_vs_M82Ir	-11	-3.42385	down	1e-20	1e-20	8371	3172.5	6495.7	605.3	6495.7	DE
gene:Solyc02g069510.1	Solyc02g069510.1	M82Dr_vs_M82Ir	-11	-3.42382	down	1.33458e-17	8.25683e-17	128	58.1	106.7	9.9	106.7	DE
gene:Solyc03g078090.4	Solyc03g078090.4	M82Dr_vs_M82Ir	-11	-3.42144	down	3.36887e-09	1.13413e-08	48	22.5	38.9	3.6	38.9	DE
gene:Solyc09g007660.1	Solyc09g007660.1	M82Dr_vs_M82Ir	-11	-3.42015	down	9.07158e-16	4.99416e-15	360	141.8	302.7	28.1	302.7	DE
gene:Solyc09g011300.3	Solyc09g011300.3	M82Dr_vs_M82Ir	-11	-3.42001	down	1e-20	1e-20	2252	936	1937.2	180.9	1937.2	DE
gene:Solyc03g007800.3	Solyc03g007800.3	M82Dr_vs_M82Ir	-11	-3.41893	down	1e-20	1e-20	220	84.6	200.1	18.8	200.1	DE
gene:Solyc11g011020.2	Solyc11g011020.2	M82Dr_vs_M82Ir	-11	-3.41575	down	1e-20	1e-20	1698	690.3	1317.2	123.6	1317.2	DE
gene:Solyc03g032190.3	Solyc03g032190.3	M82Dr_vs_M82Ir	-11	-3.41536	down	5.98622e-10	2.14983e-09	105	39.1	71.4	6.7	71.4	DE
gene:Solyc01g107890.3	Solyc01g107890.3	M82Dr_vs_M82Ir	-11	-3.41513	down	5.52379e-17	3.27759e-16	1022	382.6	764.9	71.6	764.9	DE
gene:Solyc09g098190.3	Solyc09g098190.3	M82Dr_vs_M82Ir	-11	-3.41502	down	2.01347e-19	1.38289e-18	97	46.7	95.2	8.9	95.2	DE
gene:Solyc02g037490.1	Solyc02g037490.1	M82Dr_vs_M82Ir	-11	-3.41458	down	8.1372e-15	4.18742e-14	66	39.3	59.6	5.6	59.6	DE
gene:Solyc09g091960.3	Solyc09g091960.3	M82Dr_vs_M82Ir	-11	-3.41418	down	1e-20	1e-20	2509	1430.9	2596.3	243.3	2596.3	DE
gene:Solyc07g065900.3	Solyc07g065900.3	M82Dr_vs_M82Ir	-11	-3.4131	down	1e-20	1e-20	19636	7491.4	15973.8	1499.4	15973.8	DE
gene:Solyc06g075580.4	Solyc06g075580.4	M82Dr_vs_M82Ir	-11	-3.41214	down	7.40222e-18	4.64928e-17	1329	706.5	1173.8	110.3	1173.8	DE
gene:Solyc02g066920.3	Solyc02g066920.3	M82Dr_vs_M82Ir	-11	-3.40841	down	1e-20	1e-20	927	510.1	977.6	91.8	977.6	DE
gene:Solyc01g110520.3	Solyc01g110520.3	M82Dr_vs_M82Ir	-11	-3.40822	down	1e-20	1e-20	11322	4880	10408.2	980.2	10408.2	DE
gene:Solyc05g056420.4	Solyc05g056420.4	M82Dr_vs_M82Ir	-11	-3.40476	down	1.54562e-08	4.91531e-08	114	54.7	112.6	10.6	112.6	DE
gene:Solyc12g049280.3	Solyc12g049280.3	M82Dr_vs_M82Ir	-11	-3.40458	down	1e-20	1e-20	1742	690.9	1526.4	144	1526.4	DE
gene:Solyc10g018300.3	Solyc10g018300.3	M82Dr_vs_M82Ir	-11	-3.40349	down	1e-20	1e-20	87908	34048.5	74110.7	7003.8	74110.7	DE
gene:Solyc03g059180.4	Solyc03g059180.4	M82Dr_vs_M82Ir	-11	-3.40223	down	1e-20	1e-20	9309	4113.9	8267.3	782	8267.3	DE
gene:Solyc01g095430.3	Solyc01g095430.3	M82Dr_vs_M82Ir	-11	-3.40141	down	1e-20	1e-20	30737	16065.5	30951	2929	30951	DE
gene:Solyc08g082710.3	Solyc08g082710.3	M82Dr_vs_M82Ir	-11	-3.39924	down	1e-20	1e-20	286	140.7	279.1	26.3	279.1	DE
gene:Solyc04g071500.4	Solyc04g071500.4	M82Dr_vs_M82Ir	-11	-3.39888	down	7.62324e-11	2.93518e-10	104	49.6	94.1	8.9	94.1	DE
gene:Solyc07g066470.3	Solyc07g066470.3	M82Dr_vs_M82Ir	-11	-3.39883	down	1e-20	1e-20	9136	3785.5	7642.6	724.6	7642.6	DE
gene:Solyc08g082160.3	Solyc08g082160.3	M82Dr_vs_M82Ir	-11	-3.3985	down	1e-20	1e-20	627	295.6	599.1	56.6	599.1	DE
gene:Solyc07g006520.3	Solyc07g006520.3	M82Dr_vs_M82Ir	-11	-3.39708	down	1e-20	1e-20	5699	2281.1	4990	473.7	4990	DE
gene:Solyc08g069230.3	Solyc08g069230.3	M82Dr_vs_M82Ir	-11	-3.39674	down	1e-20	1e-20	663	378.8	765.4	72.5	765.4	DE
gene:Solyc05g014540.3	Solyc05g014540.3	M82Dr_vs_M82Ir	-11	-3.39299	down	1e-20	1e-20	210	73.4	162.9	15.7	162.9	DE
gene:Solyc11g068530.1	Solyc11g068530.1	M82Dr_vs_M82Ir	-10	-3.38953	down	1e-20	1e-20	1259	735.2	1334.4	127.1	1334.4	DE
gene:Solyc02g083720.4	Solyc02g083720.4	M82Dr_vs_M82Ir	-10	-3.38838	down	2.7777e-17	1.67959e-16	229	82.9	161.6	15.4	161.6	DE
gene:Solyc12g099790.3	Solyc12g099790.3	M82Dr_vs_M82Ir	-10	-3.38752	down	4.50695e-08	1.37821e-07	206	98.9	179.9	17.2	179.9	DE
gene:Solyc10g005740.3	Solyc10g005740.3	M82Dr_vs_M82Ir	-10	-3.38663	down	4.01543e-17	2.40213e-16	88	40.7	80	7.5	80	DE
gene:Solyc08g060970.4	Solyc08g060970.4	M82Dr_vs_M82Ir	-10	-3.38539	down	1e-20	1e-20	317	167.4	315.4	30	315.4	DE
gene:Solyc12g005250.2	Solyc12g005250.2	M82Dr_vs_M82Ir	-10	-3.38512	down	5.9812e-09	1.97054e-08	88	25.7	55.3	5.3	55.3	DE
gene:Solyc08g079680.3	Solyc08g079680.3	M82Dr_vs_M82Ir	-10	-3.38429	down	1e-20	1e-20	389	197	399.3	38.1	399.3	DE
gene:Solyc09g014490.4	Solyc09g014490.4	M82Dr_vs_M82Ir	-10	-3.38318	down	6.75607e-17	3.98179e-16	170	70.8	126.9	12.2	126.9	DE
gene:Solyc01g060410.4	Solyc01g060410.4	M82Dr_vs_M82Ir	-10	-3.38243	down	1.09289e-16	6.36233e-16	114	53.7	105.5	10.1	105.5	DE
gene:Solyc08g014130.3	Solyc08g014130.3	M82Dr_vs_M82Ir	-10	-3.38202	down	1e-20	1e-20	1016	366.9	860.6	82.6	860.6	DE
gene:Solyc09g007260.4	Solyc09g007260.4	M82Dr_vs_M82Ir	-10	-3.38199	down	3.17598e-20	2.28456e-19	124	79	87.3	8.4	87.3	DE
gene:Solyc09g082190.1	Solyc09g082190.1	M82Dr_vs_M82Ir	-10	-3.38195	down	2.40334e-15	1.28215e-14	101	51.3	112.7	10.7	112.7	DE
gene:Solyc04g008830.1	Solyc04g008830.1	M82Dr_vs_M82Ir	-10	-3.38151	down	8.08109e-10	2.87061e-09	122	46.3	76.3	7.3	76.3	DE
gene:Solyc02g093100.3	Solyc02g093100.3	M82Dr_vs_M82Ir	-10	-3.38075	down	1e-20	1e-20	666	336.5	587.2	56.3	587.2	DE
gene:Solyc10g038130.3	Solyc10g038130.3	M82Dr_vs_M82Ir	-10	-3.38017	down	1e-20	1e-20	2116	983.4	1877.2	180.1	1877.2	DE
gene:Solyc12g042580.2	Solyc12g042580.2	M82Dr_vs_M82Ir	-10	-3.37911	down	4.74886e-14	2.31201e-13	216	78.6	149.3	14.3	149.3	DE
gene:Solyc03g082890.3	Solyc03g082890.3	M82Dr_vs_M82Ir	-10	-3.37871	down	1e-20	1e-20	4167	1811.7	3930.6	377.7	3930.6	DE
gene:Solyc03g051810.4	Solyc03g051810.4	M82Dr_vs_M82Ir	-10	-3.37273	down	1e-20	1e-20	3992	1650.1	3722.5	359.3	3722.5	DE
gene:Solyc05g009570.3	Solyc05g009570.3	M82Dr_vs_M82Ir	-10	-3.36943	down	1e-20	1e-20	3339	1546	3315.1	320.6	3315.1	DE
gene:Solyc03g112150.1	Solyc03g112150.1	M82Dr_vs_M82Ir	-10	-3.36601	down	1e-20	1e-20	23463	8565.1	18490.1	1793.4	18490.1	DE
gene:Solyc01g105020.3	Solyc01g105020.3	M82Dr_vs_M82Ir	-10	-3.36288	down	1e-20	1e-20	3736	1757	3454.3	335.7	3454.3	DE
gene:Solyc06g008160.4	Solyc06g008160.4	M82Dr_vs_M82Ir	-10	-3.36215	down	1e-20	1e-20	2532	915.9	2012.9	195.9	2012.9	DE
gene:Solyc08g007800.3	Solyc08g007800.3	M82Dr_vs_M82Ir	-10	-3.36139	down	4.91756e-14	2.39201e-13	276	74.4	173	16.9	173	DE
gene:Solyc02g070800.2	Solyc02g070800.2	M82Dr_vs_M82Ir	-10	-3.36075	down	1e-20	1e-20	6017	2176.1	4968.2	483.5	4968.2	DE
gene:Solyc01g107660.3	Solyc01g107660.3	M82Dr_vs_M82Ir	-10	-3.36056	down	1e-20	1e-20	4055	1895.7	3969.4	386.3	3969.4	DE
gene:Solyc05g012790.4	Solyc05g012790.4	M82Dr_vs_M82Ir	-10	-3.36012	down	1e-20	1e-20	1452	727.1	1269.3	123.5	1269.3	DE
gene:Solyc01g057830.3	Solyc01g057830.3	M82Dr_vs_M82Ir	-10	-3.35311	down	1e-20	1e-20	12507	4876.9	10080.8	986.6	10080.8	DE
gene:Solyc11g071890.3	Solyc11g071890.3	M82Dr_vs_M82Ir	-10	-3.35111	down	1e-20	1e-20	1171	589.7	1211.6	118.6	1211.6	DE
gene:Solyc11g011210.2	Solyc11g011210.2	M82Dr_vs_M82Ir	-10	-3.35068	down	6.29406e-07	1.71634e-06	121	42.8	88	8.6	88	DE
gene:Solyc10g007690.3	Solyc10g007690.3	M82Dr_vs_M82Ir	-10	-3.34842	down	1e-20	1e-20	60565	33196.8	56918.4	5588.2	56918.4	DE
gene:Solyc07g006550.2	Solyc07g006550.2	M82Dr_vs_M82Ir	-10	-3.34631	down	4.78235e-08	1.45856e-07	57	33	53.8	5.2	53.8	DE
gene:Solyc10g012050.3	Solyc10g012050.3	M82Dr_vs_M82Ir	-10	-3.34609	down	1e-20	5.13321e-20	340	137.5	304.7	30.1	304.7	DE
gene:Solyc09g008270.3	Solyc09g008270.3	M82Dr_vs_M82Ir	-10	-3.34218	down	1e-20	1e-20	1793	686.8	1710.9	168.7	1710.9	DE
gene:Solyc02g085390.4	Solyc02g085390.4	M82Dr_vs_M82Ir	-10	-3.34206	down	1e-20	1e-20	166	66.9	125	12.4	125	DE
gene:Solyc05g026570.3	Solyc05g026570.3	M82Dr_vs_M82Ir	-10	-3.33952	down	1e-20	1e-20	929	475	985.4	97.3	985.4	DE
gene:Solyc10g079240.2	Solyc10g079240.2	M82Dr_vs_M82Ir	-10	-3.33889	down	4.55531e-11	1.78694e-10	64	23.4	48.6	4.8	48.6	DE
gene:Solyc04g058080.3	Solyc04g058080.3	M82Dr_vs_M82Ir	-10	-3.33865	down	7.06544e-09	2.31139e-08	65	30.3	56.9	5.6	56.9	DE
gene:Solyc05g015800.3	Solyc05g015800.3	M82Dr_vs_M82Ir	-10	-3.33791	down	7.15687e-08	2.14716e-07	3830	2213.4	1976.2	195.4	1976.2	DE
gene:Solyc03g118740.3	Solyc03g118740.3	M82Dr_vs_M82Ir	-10	-3.3363	down	1e-20	1e-20	426	172.3	292.1	29	292.1	DE
gene:Solyc11g066670.1	Solyc11g066670.1	M82Dr_vs_M82Ir	-10	-3.33613	down	8.40636e-18	5.26034e-17	2687	1447.6	1901.5	188.3	1901.5	DE
gene:Solyc06g007350.4	Solyc06g007350.4	M82Dr_vs_M82Ir	-10	-3.33258	down	1e-20	1e-20	1456	646.8	1332.2	132.2	1332.2	DE
gene:Solyc06g060340.3	Solyc06g060340.3	M82Dr_vs_M82Ir	-10	-3.33227	down	1e-20	1e-20	79383	33090.7	68163	6767.5	68163	DE
gene:Solyc09g074630.3	Solyc09g074630.3	M82Dr_vs_M82Ir	-10	-3.33018	down	1.05209e-11	4.34924e-11	100	49.7	80.3	8	80.3	DE
gene:Solyc01g060180.4	Solyc01g060180.4	M82Dr_vs_M82Ir	-10	-3.32932	down	1e-20	1e-20	8298	3686.8	7319.6	728.2	7319.6	DE
gene:Solyc03g113240.3	Solyc03g113240.3	M82Dr_vs_M82Ir	-10	-3.32733	down	1e-20	1e-20	9505	4621.4	9274.7	923.8	9274.7	DE
gene:Solyc07g064760.2	Solyc07g064760.2	M82Dr_vs_M82Ir	-10	-3.32699	down	3.44107e-17	2.06928e-16	68	30.6	63.3	6.3	63.3	DE
gene:Solyc02g083890.4	Solyc02g083890.4	M82Dr_vs_M82Ir	-10	-3.32655	down	1.59559e-12	6.99077e-12	124	48.8	87.3	8.8	87.3	DE
gene:Solyc07g065530.1	Solyc07g065530.1	M82Dr_vs_M82Ir	-10	-3.32626	down	1e-20	1e-20	360	143.5	261.2	26.1	261.2	DE
gene:Solyc07g063740.2	Solyc07g063740.2	M82Dr_vs_M82Ir	-10	-3.32622	down	1e-20	1e-20	297	106.5	210.9	21.1	210.9	DE
gene:Solyc01g098640.3	Solyc01g098640.3	M82Dr_vs_M82Ir	-10	-3.32551	down	1e-20	1e-20	12862	5235.8	11206.9	1117.8	11206.9	DE
gene:Solyc12g100330.2	Solyc12g100330.2	M82Dr_vs_M82Ir	-10	-3.32473	down	1e-20	1e-20	612	187.6	419.2	41.9	419.2	DE
gene:Solyc07g049550.3	Solyc07g049550.3	M82Dr_vs_M82Ir	-10	-3.32129	down	2.27852e-15	1.21853e-14	310	122.3	222.7	22.2	222.7	DE
gene:Solyc01g007010.2	Solyc01g007010.2	M82Dr_vs_M82Ir	-10	-3.3195	down	5.99759e-12	2.514e-11	272	151.1	289.5	29	289.5	DE
gene:Solyc07g006075.1	Solyc07g006075.1	M82Dr_vs_M82Ir	-10	-3.31931	down	3.73577e-07	1.04275e-06	36	17.6	34.1	3.4	34.1	DE
gene:Solyc01g006940.4	Solyc01g006940.4	M82Dr_vs_M82Ir	-10	-3.31896	down	1e-20	1e-20	4224	1781	3766.9	377.3	3766.9	DE
gene:Solyc01g103760.3	Solyc01g103760.3	M82Dr_vs_M82Ir	-10	-3.31865	down	1e-20	1e-20	2108	1029.8	1952.9	195.7	1952.9	DE
gene:Solyc11g008910.2	Solyc11g008910.2	M82Dr_vs_M82Ir	-10	-3.31856	down	1.25347e-19	8.71297e-19	889	503.6	951	95.2	951	DE
gene:Solyc07g020800.3	Solyc07g020800.3	M82Dr_vs_M82Ir	-10	-3.3181	down	1e-20	1e-20	493	241.1	468.6	46.9	468.6	DE
gene:Solyc06g074390.3	Solyc06g074390.3	M82Dr_vs_M82Ir	-10	-3.31681	down	1.56112e-15	8.46035e-15	325	129.9	280.6	28.1	280.6	DE
gene:Solyc01g107800.4	Solyc01g107800.4	M82Dr_vs_M82Ir	-9.9	-3.31319	down	1e-20	1e-20	817	356.3	630.4	63.4	630.4	DE
gene:Solyc03g122360.3	Solyc03g122360.3	M82Dr_vs_M82Ir	-9.9	-3.31204	down	5.2982e-13	2.40158e-12	93	46.7	82	8.2	82	DE
gene:Solyc01g102340.3	Solyc01g102340.3	M82Dr_vs_M82Ir	-9.9	-3.31063	down	2.35645e-09	8.04436e-09	178	72.8	144.7	14.5	144.7	DE
gene:Solyc05g007420.2	Solyc05g007420.2	M82Dr_vs_M82Ir	-9.9	-3.31062	down	1e-20	1e-20	309	166.7	254.9	25.6	254.9	DE
gene:Solyc03g033330.3	Solyc03g033330.3	M82Dr_vs_M82Ir	-9.9	-3.31052	down	1e-20	1e-20	690	350.3	716.5	72	716.5	DE
gene:Solyc06g051400.3	Solyc06g051400.3	M82Dr_vs_M82Ir	-9.9	-3.31042	down	1e-20	1e-20	26429	12697.9	25038.4	2523.8	25038.4	DE
gene:Solyc08g005130.1	Solyc08g005130.1	M82Dr_vs_M82Ir	-9.9	-3.30589	down	1e-20	1e-20	224	146.1	237.4	23.9	237.4	DE
gene:Solyc01g005540.4	Solyc01g005540.4	M82Dr_vs_M82Ir	-9.9	-3.3049	down	1e-20	1e-20	2727	950.1	2131.4	215.9	2131.4	DE
gene:Solyc11g071940.1	Solyc11g071940.1	M82Dr_vs_M82Ir	-9.9	-3.30458	down	2.30318e-18	1.48627e-17	127	45.3	115.7	11.6	115.7	DE
gene:Solyc09g065270.3	Solyc09g065270.3	M82Dr_vs_M82Ir	-9.9	-3.30286	down	1e-20	1e-20	8024	3270.2	7180.5	727.6	7180.5	DE
gene:Solyc05g006570.1	Solyc05g006570.1	M82Dr_vs_M82Ir	-9.9	-3.30244	down	1.98147e-14	9.94552e-14	75	41.5	74	7.5	74	DE
gene:Solyc03g120850.4	Solyc03g120850.4	M82Dr_vs_M82Ir	-9.8	-3.29975	down	1e-20	1e-20	12262	4293.9	8971.3	911.2	8971.3	DE
gene:Solyc01g017600.3	Solyc01g017600.3	M82Dr_vs_M82Ir	-9.8	-3.29927	down	1e-20	1e-20	3777	1691.6	3155.6	320.4	3155.6	DE
gene:Solyc02g089730.1	Solyc02g089730.1	M82Dr_vs_M82Ir	-9.8	-3.29714	down	4.75617e-10	1.72278e-09	90	24.9	51.8	5.3	51.8	DE
gene:Solyc08g007670.1	Solyc08g007670.1	M82Dr_vs_M82Ir	-9.8	-3.29684	down	9.34157e-09	3.02347e-08	42	19.8	32.7	3.3	32.7	DE
gene:Solyc06g082960.3	Solyc06g082960.3	M82Dr_vs_M82Ir	-9.8	-3.29393	down	3.84309e-12	1.63153e-11	83	44.1	79	8	79	DE
gene:Solyc03g081260.4	Solyc03g081260.4	M82Dr_vs_M82Ir	-9.8	-3.29329	down	1e-20	1e-20	1181	606.5	999.2	102	999.2	DE
gene:Solyc02g079870.4	Solyc02g079870.4	M82Dr_vs_M82Ir	-9.8	-3.29242	down	1e-20	1e-20	234	168.2	270.6	27.5	270.6	DE
gene:Solyc01g111160.3	Solyc01g111160.3	M82Dr_vs_M82Ir	-9.8	-3.28974	down	1e-20	1e-20	26096	10293.8	20461.7	2092.4	20461.7	DE
gene:Solyc10g086570.3	Solyc10g086570.3	M82Dr_vs_M82Ir	-9.8	-3.28913	down	1e-20	1e-20	8291	4094.4	6994.7	715.4	6994.7	DE
gene:Solyc10g006040.1	Solyc10g006040.1	M82Dr_vs_M82Ir	-9.8	-3.28858	down	1e-20	1e-20	1051	542.3	1040.9	106.3	1040.9	DE
gene:Solyc11g065830.2	Solyc11g065830.2	M82Dr_vs_M82Ir	-9.8	-3.28832	down	1e-20	1e-20	19679	9092.5	18951.5	1939.9	18951.5	DE
gene:Solyc11g073260.2	Solyc11g073260.2	M82Dr_vs_M82Ir	-9.8	-3.28756	down	4.7311e-20	3.36887e-19	245	112	229.7	23.4	229.7	DE
gene:Solyc06g008580.3	Solyc06g008580.3	M82Dr_vs_M82Ir	-9.7	-3.28492	down	1e-20	1e-20	249	106.7	192.3	19.8	192.3	DE
gene:Solyc03g063560.3	Solyc03g063560.3	M82Dr_vs_M82Ir	-9.7	-3.28489	down	1e-20	1e-20	66763	27636.9	60848.7	6243.1	60848.7	DE
gene:Solyc04g074750.3	Solyc04g074750.3	M82Dr_vs_M82Ir	-9.7	-3.28361	down	1e-20	1e-20	1244	411.6	964.9	99.3	964.9	DE
gene:Solyc03g025390.3	Solyc03g025390.3	M82Dr_vs_M82Ir	-9.7	-3.28333	down	1.11909e-12	4.95766e-12	1164	906.9	828.9	85.1	828.9	DE
gene:Solyc04g009540.1	Solyc04g009540.1	M82Dr_vs_M82Ir	-9.7	-3.28287	down	1e-20	1e-20	7101	2675.1	5764.8	592.3	5764.8	DE
gene:Solyc08g077880.3	Solyc08g077880.3	M82Dr_vs_M82Ir	-9.7	-3.28168	down	1e-20	1e-20	19698	8918.8	17886.8	1839	17886.8	DE
gene:Solyc01g111660.4	Solyc01g111660.4	M82Dr_vs_M82Ir	-9.7	-3.27885	down	1e-20	1e-20	7771	3698.8	7201.5	742.1	7201.5	DE
gene:Solyc02g091400.1	Solyc02g091400.1	M82Dr_vs_M82Ir	-9.7	-3.27662	down	2.15752e-11	8.70204e-11	59	28.7	54.1	5.6	54.1	DE
gene:Solyc06g010030.4	Solyc06g010030.4	M82Dr_vs_M82Ir	-9.7	-3.27553	down	1e-20	1e-20	671	328.8	699.6	72.1	699.6	DE
gene:Solyc06g049040.4	Solyc06g049040.4	M82Dr_vs_M82Ir	-9.7	-3.27346	down	1e-20	1e-20	875	494.3	980.1	101.2	980.1	DE
gene:Solyc01g067890.4	Solyc01g067890.4	M82Dr_vs_M82Ir	-9.7	-3.27178	down	1e-20	1e-20	13645	7556.4	11773	1219	11773	DE
gene:Solyc10g083310.2	Solyc10g083310.2	M82Dr_vs_M82Ir	-9.7	-3.27104	down	1.63417e-06	4.26243e-06	83	24.2	55.6	5.8	55.6	DE
gene:Solyc06g051320.3	Solyc06g051320.3	M82Dr_vs_M82Ir	-9.6	-3.26924	down	9.76915e-08	2.88618e-07	47	36.9	34.9	3.6	34.9	DE
gene:Solyc12g056350.2	Solyc12g056350.2	M82Dr_vs_M82Ir	-9.6	-3.26697	down	1e-20	1e-20	490	241.4	469.5	48.6	469.5	DE
gene:Solyc03g121680.3	Solyc03g121680.3	M82Dr_vs_M82Ir	-9.6	-3.26296	down	1.14256e-16	6.64088e-16	80	43.3	72	7.6	72	DE
gene:Solyc07g056310.3	Solyc07g056310.3	M82Dr_vs_M82Ir	-9.6	-3.26283	down	1e-20	1e-20	394	171.4	342.8	35.6	342.8	DE
gene:Solyc08g077380.4	Solyc08g077380.4	M82Dr_vs_M82Ir	-9.6	-3.26115	down	2.52014e-13	1.16847e-12	427	185	357.9	37.3	357.9	DE
gene:Solyc11g069070.3	Solyc11g069070.3	M82Dr_vs_M82Ir	-9.6	-3.26106	down	1e-20	1e-20	629	280.8	522.5	54.5	522.5	DE
gene:Solyc03g097230.1	Solyc03g097230.1	M82Dr_vs_M82Ir	-9.6	-3.26084	down	1e-20	1e-20	547	235.3	518.4	54.2	518.4	DE
gene:Solyc04g014800.3	Solyc04g014800.3	M82Dr_vs_M82Ir	-9.6	-3.26038	down	1e-20	1e-20	305	126.6	311.7	32.5	311.7	DE
gene:Solyc02g083040.1	Solyc02g083040.1	M82Dr_vs_M82Ir	-9.6	-3.26029	down	0.000825919	0.00155595	39	13.9	31.9	3.4	31.9	DE
gene:Solyc01g094720.3	Solyc01g094720.3	M82Dr_vs_M82Ir	-9.6	-3.25942	down	1e-20	1e-20	4684	1929.5	4176	436.2	4176	DE
gene:Solyc01g106090.3	Solyc01g106090.3	M82Dr_vs_M82Ir	-9.6	-3.25901	down	1e-20	1e-20	1202	513.8	1076.1	112.4	1076.1	DE
gene:Solyc10g009320.3	Solyc10g009320.3	M82Dr_vs_M82Ir	-9.6	-3.25738	down	1.15586e-15	6.31886e-15	518	219.9	392.8	41	392.8	DE
gene:Solyc01g087850.2	Solyc01g087850.2	M82Dr_vs_M82Ir	-9.5	-3.25122	down	1e-20	1e-20	569	235.3	434.3	45.6	434.3	DE
gene:Solyc05g055730.4	Solyc05g055730.4	M82Dr_vs_M82Ir	-9.5	-3.25078	down	1e-20	1e-20	441	212.5	402.8	42.4	402.8	DE
gene:Solyc09g084450.3	Solyc09g084450.3	M82Dr_vs_M82Ir	-9.5	-3.24793	down	0.000445696	0.000871135	205	909	191.5	20.1	191.5	DE
gene:Solyc08g081770.3	Solyc08g081770.3	M82Dr_vs_M82Ir	-9.5	-3.24634	down	1e-20	1e-20	2486	1047.4	2232.8	235.3	2232.8	DE
gene:Solyc05g008300.3	Solyc05g008300.3	M82Dr_vs_M82Ir	-9.5	-3.24354	down	9.59239e-11	3.66756e-10	260	107.2	183.3	19.3	183.3	DE
gene:Solyc12g100010.1	Solyc12g100010.1	M82Dr_vs_M82Ir	-9.5	-3.24133	down	9.36788e-09	3.0311e-08	70	81.9	62.6	6.6	62.6	DE
gene:Solyc06g084420.1	Solyc06g084420.1	M82Dr_vs_M82Ir	-9.4	-3.23916	down	1e-20	1e-20	1187	575.2	1062.6	112.4	1062.6	DE
gene:Solyc03g005160.4	Solyc03g005160.4	M82Dr_vs_M82Ir	-9.4	-3.23914	down	1.40966e-08	4.49927e-08	76	27.7	58.2	6.1	58.2	DE
gene:Solyc08g069040.3	Solyc08g069040.3	M82Dr_vs_M82Ir	-9.4	-3.23803	down	5.31067e-07	1.45927e-06	96	44.9	68.6	7.3	68.6	DE
gene:Solyc08g066180.3	Solyc08g066180.3	M82Dr_vs_M82Ir	-9.4	-3.23781	down	1e-20	1e-20	3317	1539.8	2999	318	2999	DE
gene:Solyc04g074390.3	Solyc04g074390.3	M82Dr_vs_M82Ir	-9.4	-3.23727	down	1.27817e-09	4.47502e-09	39	17.9	31.7	3.4	31.7	DE
gene:Solyc03g064010.4	Solyc03g064010.4	M82Dr_vs_M82Ir	-9.4	-3.23633	down	1e-20	1e-20	532	250.3	528.4	56	528.4	DE
gene:Solyc12g009440.2	Solyc12g009440.2	M82Dr_vs_M82Ir	-9.4	-3.23555	down	1e-20	1e-20	5326	2298.9	5075.7	538.8	5075.7	DE
gene:Solyc09g072990.3	Solyc09g072990.3	M82Dr_vs_M82Ir	-9.4	-3.23436	down	1e-20	1e-20	14778	6761.4	14468.6	1537.1	14468.6	DE
gene:Solyc10g078410.2	Solyc10g078410.2	M82Dr_vs_M82Ir	-9.4	-3.23371	down	1e-20	1e-20	1152	574.6	1124.9	119.4	1124.9	DE
gene:Solyc04g064870.3	Solyc04g064870.3	M82Dr_vs_M82Ir	-9.4	-3.22879	down	9.51623e-06	2.28676e-05	38	20.8	36	3.8	36	DE
gene:Solyc01g101100.4	Solyc01g101100.4	M82Dr_vs_M82Ir	-9.4	-3.22869	down	1e-20	1e-20	3099	1674.7	3064.9	326.6	3064.9	DE
gene:Solyc11g066080.2	Solyc11g066080.2	M82Dr_vs_M82Ir	-9.4	-3.22797	down	1e-20	1e-20	647	370.5	702.1	74.9	702.1	DE
gene:Solyc02g024070.3	Solyc02g024070.3	M82Dr_vs_M82Ir	-9.4	-3.22698	down	1e-20	1e-20	1069	534.4	887	94.6	887	DE
gene:Solyc07g006700.1	Solyc07g006700.1	M82Dr_vs_M82Ir	-9.4	-3.22668	down	1e-20	1e-20	1045	509.4	966.8	103.2	966.8	DE
gene:Solyc04g008230.3	Solyc04g008230.3	M82Dr_vs_M82Ir	-9.4	-3.22652	down	1e-20	1e-20	1686	968.5	1528.1	163.3	1528.1	DE
gene:Solyc01g100980.4	Solyc01g100980.4	M82Dr_vs_M82Ir	-9.4	-3.22639	down	6.013e-17	3.55822e-16	141	66.3	137.6	14.7	137.6	DE
gene:Solyc01g111550.3	Solyc01g111550.3	M82Dr_vs_M82Ir	-9.3	-3.22339	down	1.6096e-13	7.57036e-13	79	27.9	60.8	6.5	60.8	DE
gene:Solyc06g076140.4	Solyc06g076140.4	M82Dr_vs_M82Ir	-9.3	-3.2227	down	1e-20	1e-20	19352	9575.1	19710.9	2111.2	19710.9	DE
gene:Solyc08g076470.4	Solyc08g076470.4	M82Dr_vs_M82Ir	-9.3	-3.22269	down	1e-20	1e-20	8028	3508.4	7013.8	751.3	7013.8	DE
gene:Solyc03g114240.4	Solyc03g114240.4	M82Dr_vs_M82Ir	-9.3	-3.22132	down	1e-20	1e-20	530	210.3	401.6	42.9	401.6	DE
gene:Solyc12g088700.1	Solyc12g088700.1	M82Dr_vs_M82Ir	-9.3	-3.22025	down	7.08542e-11	2.73532e-10	272	150.1	265.9	28.5	265.9	DE
gene:Solyc02g080620.3	Solyc02g080620.3	M82Dr_vs_M82Ir	-9.3	-3.22001	down	1e-20	1e-20	396	202.4	402.8	43.1	402.8	DE
gene:Solyc10g086150.2	Solyc10g086150.2	M82Dr_vs_M82Ir	-9.3	-3.21905	down	1e-20	1e-20	9383	2437.9	5906.1	634.4	5906.1	DE
gene:Solyc07g053350.4	Solyc07g053350.4	M82Dr_vs_M82Ir	-9.3	-3.21876	down	8.00915e-17	4.69502e-16	715	292.4	558.6	59.9	558.6	DE
gene:Solyc04g049800.3	Solyc04g049800.3	M82Dr_vs_M82Ir	-9.3	-3.21745	down	1e-20	1e-20	1381	653.9	1264.4	135.8	1264.4	DE
gene:Solyc09g010430.1	Solyc09g010430.1	M82Dr_vs_M82Ir	-9.3	-3.21721	down	6.35671e-09	2.08953e-08	35	16.7	36.6	3.9	36.6	DE
gene:Solyc04g016210.4	Solyc04g016210.4	M82Dr_vs_M82Ir	-9.3	-3.21669	down	1.07952e-14	5.51448e-14	68	45.5	80.8	8.5	80.8	DE
gene:Solyc02g092790.3	Solyc02g092790.3	M82Dr_vs_M82Ir	-9.3	-3.21582	down	1.75306e-06	4.55788e-06	4249	2112.1	3087.7	332.4	3087.7	DE
gene:Solyc06g048820.1	Solyc06g048820.1	M82Dr_vs_M82Ir	-9.3	-3.21382	down	1e-20	1e-20	389	255	422.4	45.5	422.4	DE
gene:Solyc10g078340.2	Solyc10g078340.2	M82Dr_vs_M82Ir	-9.3	-3.21166	down	1e-20	1e-20	2123	1076.3	1924.4	207.7	1924.4	DE
gene:Solyc05g006820.4	Solyc05g006820.4	M82Dr_vs_M82Ir	-9.3	-3.21134	down	6.00307e-20	4.25109e-19	255	167.3	279.6	30.1	279.6	DE
gene:Solyc07g008670.3	Solyc07g008670.3	M82Dr_vs_M82Ir	-9.2	-3.20876	down	1e-20	1e-20	377	180.1	305.9	33	305.9	DE
gene:Solyc04g050470.4	Solyc04g050470.4	M82Dr_vs_M82Ir	-9.2	-3.20869	down	1e-20	1e-20	2776	1292	2616.6	283	2616.6	DE
gene:Solyc10g006440.3	Solyc10g006440.3	M82Dr_vs_M82Ir	-9.2	-3.20666	down	1e-20	1e-20	501	221.6	476.2	51.8	476.2	DE
gene:Solyc02g079500.4	Solyc02g079500.4	M82Dr_vs_M82Ir	-9.2	-3.20666	down	1.53612e-12	6.7383e-12	2043	533.6	1005.3	109	1005.3	DE
gene:Solyc02g087400.1	Solyc02g087400.1	M82Dr_vs_M82Ir	-9.2	-3.20638	down	1e-20	1e-20	4760	2481.7	4386.1	475.2	4386.1	DE
gene:Solyc06g075220.1	Solyc06g075220.1	M82Dr_vs_M82Ir	-9.2	-3.2063	down	1e-20	1e-20	599	262.2	536.1	57.9	536.1	DE
gene:Solyc02g030480.4	Solyc02g030480.4	M82Dr_vs_M82Ir	-9.2	-3.20519	down	1e-20	1e-20	660	364.6	507	55.1	507	DE
gene:Solyc01g090440.2	Solyc01g090440.2	M82Dr_vs_M82Ir	-9.2	-3.2035	down	1e-20	1e-20	675	341.6	591.9	64.1	591.9	DE
gene:Solyc08g081390.4	Solyc08g081390.4	M82Dr_vs_M82Ir	-9.2	-3.20294	down	1e-20	1e-20	1355	653.9	1346	146.1	1346	DE
gene:Solyc02g077990.3	Solyc02g077990.3	M82Dr_vs_M82Ir	-9.2	-3.20141	down	1e-20	1e-20	19337	7895.3	16060.1	1746	16060.1	DE
gene:Solyc02g092490.3	Solyc02g092490.3	M82Dr_vs_M82Ir	-9.2	-3.20055	down	1e-20	1e-20	437	229.6	412.5	44.7	412.5	DE
gene:Solyc06g051800.3	Solyc06g051800.3	M82Dr_vs_M82Ir	-9.2	-3.20012	down	3.26851e-05	7.40167e-05	103	43	88.7	9.6	88.7	DE
gene:Solyc02g085400.3	Solyc02g085400.3	M82Dr_vs_M82Ir	-9.2	-3.19976	down	9.53171e-11	3.645e-10	1321	484.7	900.2	97.9	900.2	DE
gene:Solyc02g065610.3	Solyc02g065610.3	M82Dr_vs_M82Ir	-9.2	-3.19915	down	1e-20	1e-20	535	244.3	472.9	51.5	472.9	DE
gene:Solyc09g065570.4	Solyc09g065570.4	M82Dr_vs_M82Ir	-9.2	-3.19886	down	1e-20	1e-20	188	81.3	172.3	18.6	172.3	DE
gene:Solyc08g081940.3	Solyc08g081940.3	M82Dr_vs_M82Ir	-9.2	-3.19668	down	1e-20	1e-20	1745	887	1609.5	175.5	1609.5	DE
gene:Solyc01g110190.4	Solyc01g110190.4	M82Dr_vs_M82Ir	-9.2	-3.19609	down	1e-20	1e-20	1136	561.7	1072.6	117.1	1072.6	DE
gene:Solyc02g086960.2	Solyc02g086960.2	M82Dr_vs_M82Ir	-9.1	-3.19197	down	5.29191e-06	1.30562e-05	37	14.1	34.1	3.8	34.1	DE
gene:Solyc03g058190.3	Solyc03g058190.3	M82Dr_vs_M82Ir	-9.1	-3.19125	down	1e-20	1e-20	23187	8990	20529	2247.7	20529	DE
gene:Solyc08g007500.3	Solyc08g007500.3	M82Dr_vs_M82Ir	-9.1	-3.18764	down	9.80466e-11	3.74414e-10	61	33.6	55.5	6.1	55.5	DE
gene:Solyc01g056690.4	Solyc01g056690.4	M82Dr_vs_M82Ir	-9.1	-3.18564	down	1e-20	1e-20	1743	858.4	1672.5	183.8	1672.5	DE
gene:Solyc04g079790.3	Solyc04g079790.3	M82Dr_vs_M82Ir	-9.1	-3.18554	down	1e-20	1e-20	7033	2645	5681.8	624.6	5681.8	DE
gene:Solyc03g111840.3	Solyc03g111840.3	M82Dr_vs_M82Ir	-9.1	-3.18431	down	1e-20	1e-20	21224	7898.8	17378.2	1911.9	17378.2	DE
gene:Solyc06g069790.4	Solyc06g069790.4	M82Dr_vs_M82Ir	-9.1	-3.18315	down	1e-20	1e-20	301	179.8	260.6	28.6	260.6	DE
gene:Solyc01g087560.3	Solyc01g087560.3	M82Dr_vs_M82Ir	-9.1	-3.18199	down	1e-20	1e-20	2037	1234	2381.5	262.3	2381.5	DE
gene:Solyc01g096680.4	Solyc01g096680.4	M82Dr_vs_M82Ir	-9.1	-3.18088	down	1.55579e-08	4.94694e-08	54	18.4	38.6	4.2	38.6	DE
gene:Solyc02g086730.3	Solyc02g086730.3	M82Dr_vs_M82Ir	-9.1	-3.18037	down	1e-20	1e-20	9962	4007.1	8246.5	909.7	8246.5	DE
gene:Solyc04g011900.4	Solyc04g011900.4	M82Dr_vs_M82Ir	-9.1	-3.18018	down	1e-20	1e-20	3026	1405.1	2892.8	319.1	2892.8	DE
gene:Solyc11g069270.2	Solyc11g069270.2	M82Dr_vs_M82Ir	-9.1	-3.17997	down	1e-20	1e-20	9441	4830.6	9069.1	1000.6	9069.1	DE
gene:Solyc06g082610.4	Solyc06g082610.4	M82Dr_vs_M82Ir	-9.1	-3.17958	down	1e-20	1e-20	1481	777.7	1347.7	148.7	1347.7	DE
gene:Solyc01g096190.3	Solyc01g096190.3	M82Dr_vs_M82Ir	-9.1	-3.17938	down	1e-20	1e-20	3728	1669.5	3089.5	341.1	3089.5	DE
gene:Solyc08g080780.4	Solyc08g080780.4	M82Dr_vs_M82Ir	-9.1	-3.17914	down	1e-20	1e-20	1572	714.8	1319.5	145.6	1319.5	DE
gene:Solyc05g050090.4	Solyc05g050090.4	M82Dr_vs_M82Ir	-9.1	-3.17892	down	1e-20	1e-20	858	340.6	723.1	79.7	723.1	DE
gene:Solyc11g011030.2	Solyc11g011030.2	M82Dr_vs_M82Ir	-9	-3.17344	down	2.56677e-15	1.36634e-14	3952	2050.3	2275.5	252.2	2275.5	DE
gene:Solyc10g011680.4	Solyc10g011680.4	M82Dr_vs_M82Ir	-9	-3.17327	down	7.56499e-10	2.69471e-09	55	36.1	60.5	6.6	60.5	DE
gene:Solyc06g083660.4	Solyc06g083660.4	M82Dr_vs_M82Ir	-9	-3.17221	down	1e-20	1e-20	2323	1299.2	2159.4	239.5	2159.4	DE
gene:Solyc03g111950.3	Solyc03g111950.3	M82Dr_vs_M82Ir	-9	-3.1694	down	1e-20	1e-20	202	117.4	209.7	23.2	209.7	DE
gene:Solyc03g060510.4	Solyc03g060510.4	M82Dr_vs_M82Ir	-9	-3.16637	down	1e-20	1e-20	849	351.3	792.3	88.2	792.3	DE
gene:Solyc10g084430.2	Solyc10g084430.2	M82Dr_vs_M82Ir	-9	-3.16596	down	1e-20	1e-20	1738	973	1728	192.3	1728	DE
gene:Solyc08g066750.3	Solyc08g066750.3	M82Dr_vs_M82Ir	-9	-3.16438	down	1e-20	1e-20	780	280.9	572.1	63.7	572.1	DE
gene:Solyc06g071590.3	Solyc06g071590.3	M82Dr_vs_M82Ir	-9	-3.16434	down	4.44804e-14	2.1699e-13	82	46.6	80.3	8.9	80.3	DE
gene:Solyc10g075160.1	Solyc10g075160.1	M82Dr_vs_M82Ir	-9	-3.1624	down	1e-20	1e-20	10806	7665.2	11117.7	1241.6	11117.7	DE
gene:Solyc03g096780.1	Solyc03g096780.1	M82Dr_vs_M82Ir	-9	-3.16239	down	6.57623e-14	3.16994e-13	621	311.3	562.4	62.6	562.4	DE
gene:Solyc07g044960.1	Solyc07g044960.1	M82Dr_vs_M82Ir	-9	-3.16235	down	3.81436e-10	1.3934e-09	74	29.6	58.5	6.6	58.5	DE
gene:Solyc10g084150.2	Solyc10g084150.2	M82Dr_vs_M82Ir	-8.9	-3.16165	down	1e-20	1e-20	1066	459.8	794.3	89	794.3	DE
gene:Solyc01g112060.4	Solyc01g112060.4	M82Dr_vs_M82Ir	-8.9	-3.15803	down	1e-20	1e-20	7616	3309.3	6607.9	740.2	6607.9	DE
gene:Solyc04g079210.3	Solyc04g079210.3	M82Dr_vs_M82Ir	-8.9	-3.15731	down	1.48723e-08	4.73858e-08	190	103.4	181.1	20.2	181.1	DE
gene:Solyc02g085750.4	Solyc02g085750.4	M82Dr_vs_M82Ir	-8.9	-3.15609	down	1.26746e-08	4.0614e-08	42	52	36.5	4.1	36.5	DE
gene:Solyc01g087150.3	Solyc01g087150.3	M82Dr_vs_M82Ir	-8.9	-3.15389	down	1.24702e-15	6.80191e-15	117	55.1	102.5	11.5	102.5	DE
gene:Solyc01g049810.4	Solyc01g049810.4	M82Dr_vs_M82Ir	-8.9	-3.15341	down	7.40627e-18	4.65048e-17	170	64.4	134.5	15.3	134.5	DE
gene:Solyc01g014373.1	Solyc01g014373.1	M82Dr_vs_M82Ir	-8.9	-3.15259	down	1e-20	1e-20	577	358.8	626	70.2	626	DE
gene:Solyc07g018290.4	Solyc07g018290.4	M82Dr_vs_M82Ir	-8.9	-3.1521	down	2.84708e-13	1.31504e-12	120	57.3	98.6	11.1	98.6	DE
gene:Solyc02g067660.4	Solyc02g067660.4	M82Dr_vs_M82Ir	-8.9	-3.15209	down	4.53528e-18	2.87914e-17	460	245.9	420.8	47.2	420.8	DE
gene:Solyc07g054210.3	Solyc07g054210.3	M82Dr_vs_M82Ir	-8.9	-3.15084	down	1e-20	1e-20	8424	3931.4	6968.9	784.5	6968.9	DE
gene:Solyc04g007950.4	Solyc04g007950.4	M82Dr_vs_M82Ir	-8.9	-3.15061	down	1e-20	1e-20	1481	793.2	1379.4	155.3	1379.4	DE
gene:Solyc04g079230.4	Solyc04g079230.4	M82Dr_vs_M82Ir	-8.9	-3.15007	down	1.39561e-07	4.06121e-07	66	36.5	59.2	6.6	59.2	DE
gene:Solyc02g092670.1	Solyc02g092670.1	M82Dr_vs_M82Ir	-8.8	-3.14559	down	1e-20	1e-20	1891	878.2	1592.1	179.8	1592.1	DE
gene:Solyc02g092720.1	Solyc02g092720.1	M82Dr_vs_M82Ir	-8.8	-3.14386	down	1e-20	1e-20	497	260.2	464.1	52.4	464.1	DE
gene:Solyc01g110060.3	Solyc01g110060.3	M82Dr_vs_M82Ir	-8.8	-3.14263	down	3.55463e-20	2.5496e-19	418	141.6	326.6	36.9	326.6	DE
gene:Solyc03g120570.3	Solyc03g120570.3	M82Dr_vs_M82Ir	-8.8	-3.14158	down	1.28339e-19	8.9153e-19	187	77.4	153.9	17.4	153.9	DE
gene:Solyc12g011070.3	Solyc12g011070.3	M82Dr_vs_M82Ir	-8.8	-3.14111	down	7.89855e-09	2.57509e-08	39	21.8	44.8	5	44.8	DE
gene:Solyc02g043940.1	Solyc02g043940.1	M82Dr_vs_M82Ir	-8.8	-3.13878	down	8.39784e-19	5.57877e-18	94	42.9	84.9	9.5	84.9	DE
gene:Solyc04g009530.4	Solyc04g009530.4	M82Dr_vs_M82Ir	-8.8	-3.13776	down	1e-20	1e-20	1489	546.4	1207.4	137.2	1207.4	DE
gene:Solyc08g013840.3	Solyc08g013840.3	M82Dr_vs_M82Ir	-8.8	-3.13751	down	1e-20	1e-20	1894	889.7	1768.5	200.9	1768.5	DE
gene:Solyc08g068490.3	Solyc08g068490.3	M82Dr_vs_M82Ir	-8.8	-3.13724	down	1e-20	1e-20	1174	650.6	959.5	109	959.5	DE
gene:Solyc08g079550.1	Solyc08g079550.1	M82Dr_vs_M82Ir	-8.8	-3.13579	down	1e-20	1e-20	799	310.5	552.8	62.8	552.8	DE
gene:Solyc02g070790.3	Solyc02g070790.3	M82Dr_vs_M82Ir	-8.8	-3.1335	down	1e-20	1e-20	1299	516.6	974.8	111.4	974.8	DE
gene:Solyc07g049560.3	Solyc07g049560.3	M82Dr_vs_M82Ir	-8.8	-3.13339	down	1e-20	5.2049e-20	1488	892.7	1505.8	171.5	1505.8	DE
gene:Solyc12g019320.2	Solyc12g019320.2	M82Dr_vs_M82Ir	-8.8	-3.13266	down	2.1249e-20	1.54217e-19	1307	762.2	973.1	110.9	973.1	DE
gene:Solyc03g097370.4	Solyc03g097370.4	M82Dr_vs_M82Ir	-8.8	-3.13248	down	1e-20	1e-20	22821	10345.4	20122.1	2294.5	20122.1	DE
gene:Solyc10g006970.3	Solyc10g006970.3	M82Dr_vs_M82Ir	-8.8	-3.13031	down	1e-20	1e-20	8058	3555.1	7215.5	823.9	7215.5	DE
gene:Solyc02g088900.3	Solyc02g088900.3	M82Dr_vs_M82Ir	-8.8	-3.12983	down	1e-20	1e-20	291	131.3	255	29	255	DE
gene:Solyc08g061930.4	Solyc08g061930.4	M82Dr_vs_M82Ir	-8.7	-3.12797	down	1e-20	1e-20	1127	613.2	1107.4	126.5	1107.4	DE
gene:Solyc03g120630.4	Solyc03g120630.4	M82Dr_vs_M82Ir	-8.7	-3.1277	down	1e-20	1e-20	10630	4463.4	8902.2	1018.6	8902.2	DE
gene:Solyc03g115950.3	Solyc03g115950.3	M82Dr_vs_M82Ir	-8.7	-3.12739	down	2.15585e-11	8.69691e-11	294	143.8	243.1	27.7	243.1	DE
gene:Solyc01g010470.2	Solyc01g010470.2	M82Dr_vs_M82Ir	-8.7	-3.1264	down	1e-20	1e-20	243	130.1	259.4	29.7	259.4	DE
gene:Solyc11g010460.3	Solyc11g010460.3	M82Dr_vs_M82Ir	-8.7	-3.12625	down	1.1856e-07	3.47132e-07	54	30.1	52.6	6	52.6	DE
gene:Solyc02g093210.3	Solyc02g093210.3	M82Dr_vs_M82Ir	-8.7	-3.1239	down	1e-20	1e-20	992	403.3	749.1	86	749.1	DE
gene:Solyc01g014105.1	Solyc01g014105.1	M82Dr_vs_M82Ir	-8.7	-3.12374	down	1e-20	1e-20	767	413.2	749	85.8	749	DE
gene:Solyc01g007020.4	Solyc01g007020.4	M82Dr_vs_M82Ir	-8.7	-3.12342	down	7.46663e-06	1.81254e-05	216	96.5	200.3	23	200.3	DE
gene:Solyc04g054800.3	Solyc04g054800.3	M82Dr_vs_M82Ir	-8.7	-3.12324	down	1.6814e-18	1.09569e-17	130	54.6	141.2	16.1	141.2	DE
gene:Solyc05g053060.1	Solyc05g053060.1	M82Dr_vs_M82Ir	-8.7	-3.12259	down	1e-20	1e-20	200	115.3	219.1	25.1	219.1	DE
gene:Solyc10g018530.2	Solyc10g018530.2	M82Dr_vs_M82Ir	-8.7	-3.12217	down	1e-20	1e-20	775	427.5	842	96.7	842	DE
gene:Solyc11g071620.3	Solyc11g071620.3	M82Dr_vs_M82Ir	-8.7	-3.12149	down	1e-20	1e-20	1026	377.7	773.6	89.2	773.6	DE
gene:Solyc01g073780.2	Solyc01g073780.2	M82Dr_vs_M82Ir	-8.7	-3.12116	down	1.57448e-07	4.55751e-07	57	19	33.1	3.9	33.1	DE
gene:Solyc01g080890.2	Solyc01g080890.2	M82Dr_vs_M82Ir	-8.7	-3.118	down	4.10525e-16	2.3041e-15	103	73.6	119.2	13.6	119.2	DE
gene:Solyc12g021360.3	Solyc12g021360.3	M82Dr_vs_M82Ir	-8.7	-3.11684	down	1e-20	1e-20	5624	2779.3	5612.6	646.8	5612.6	DE
gene:Solyc06g065390.4	Solyc06g065390.4	M82Dr_vs_M82Ir	-8.7	-3.11682	down	1e-20	1e-20	8323	3030.9	6471.1	746.2	6471.1	DE
gene:Solyc09g098510.3	Solyc09g098510.3	M82Dr_vs_M82Ir	-8.7	-3.11667	down	1e-20	1e-20	3114	2412	3482	401.1	3482	DE
gene:Solyc01g005760.3	Solyc01g005760.3	M82Dr_vs_M82Ir	-8.7	-3.11349	down	3.90102e-10	1.42316e-09	50	34.5	53.4	6.2	53.4	DE
gene:Solyc00g500062.1	Solyc00g500062.1	M82Dr_vs_M82Ir	-8.6	-3.11136	down	1e-20	1.0216e-20	143	74.5	138.4	16	138.4	DE
gene:Solyc12g099260.2	Solyc12g099260.2	M82Dr_vs_M82Ir	-8.6	-3.11068	down	1e-20	1e-20	1333	562.4	854.8	99	854.8	DE
gene:Solyc07g018070.4	Solyc07g018070.4	M82Dr_vs_M82Ir	-8.6	-3.10948	down	1.01486e-10	3.87142e-10	1042	511.5	940.6	108.9	940.6	DE
gene:Solyc10g039270.2	Solyc10g039270.2	M82Dr_vs_M82Ir	-8.6	-3.10825	down	1e-20	1e-20	511	225.4	449.2	52.1	449.2	DE
gene:Solyc03g053110.3	Solyc03g053110.3	M82Dr_vs_M82Ir	-8.6	-3.10675	down	1e-20	1e-20	8617	4317.3	8422.7	977.3	8422.7	DE
gene:Solyc10g047110.2	Solyc10g047110.2	M82Dr_vs_M82Ir	-8.6	-3.10638	down	1e-20	1e-20	154	103	169.3	19.5	169.3	DE
gene:Solyc01g103750.4	Solyc01g103750.4	M82Dr_vs_M82Ir	-8.6	-3.10434	down	1e-20	1e-20	5119	2222.9	4420.3	514	4420.3	DE
gene:Solyc02g089080.2	Solyc02g089080.2	M82Dr_vs_M82Ir	-8.6	-3.10379	down	1e-20	1e-20	4631	2975.8	5180.2	602.3	5180.2	DE
gene:Solyc02g091350.4	Solyc02g091350.4	M82Dr_vs_M82Ir	-8.6	-3.10323	down	1e-20	1e-20	811	390.4	794.5	92.5	794.5	DE
gene:Solyc09g056390.1	Solyc09g056390.1	M82Dr_vs_M82Ir	-8.6	-3.10322	down	1.34836e-07	3.92998e-07	73	28.6	54.3	6.3	54.3	DE
gene:Solyc11g008870.2	Solyc11g008870.2	M82Dr_vs_M82Ir	-8.6	-3.10319	down	1e-20	1e-20	7363	2876.8	5554	646.3	5554	DE
gene:Solyc06g048920.4	Solyc06g048920.4	M82Dr_vs_M82Ir	-8.6	-3.10194	down	1e-20	1e-20	494	205	427.6	50.1	427.6	DE
gene:Solyc06g083690.3	Solyc06g083690.3	M82Dr_vs_M82Ir	-8.6	-3.10048	down	1e-20	1e-20	1133	449.2	945.2	110.2	945.2	DE
gene:Solyc02g077550.4	Solyc02g077550.4	M82Dr_vs_M82Ir	-8.6	-3.10042	down	7.04234e-11	2.71965e-10	51	22.7	45.4	5.2	45.4	DE
gene:Solyc09g014970.4	Solyc09g014970.4	M82Dr_vs_M82Ir	-8.6	-3.10029	down	9.31581e-18	5.8062e-17	164	105.7	168.6	19.6	168.6	DE
gene:Solyc02g069600.3	Solyc02g069600.3	M82Dr_vs_M82Ir	-8.6	-3.1001	down	2.25663e-08	7.08075e-08	43	17.4	35	4.1	35	DE
gene:Solyc01g110160.4	Solyc01g110160.4	M82Dr_vs_M82Ir	-8.6	-3.09953	down	1e-20	1e-20	2456	941.9	2055.2	240	2055.2	DE
gene:Solyc01g087140.4	Solyc01g087140.4	M82Dr_vs_M82Ir	-8.6	-3.09839	down	6.70348e-11	2.59704e-10	80	29.3	57.4	6.7	57.4	DE
gene:Solyc06g084120.4	Solyc06g084120.4	M82Dr_vs_M82Ir	-8.6	-3.09717	down	3.98446e-17	2.38425e-16	228	127.2	233.7	27.3	233.7	DE
gene:Solyc09g062970.1	Solyc09g062970.1	M82Dr_vs_M82Ir	-8.5	-3.09402	down	2.63931e-07	7.48244e-07	55	54.7	53.2	6.1	53.2	DE
gene:Solyc05g051545.1	Solyc05g051545.1	M82Dr_vs_M82Ir	-8.5	-3.09286	down	9.87508e-15	5.05745e-14	297	205.2	335.2	39.2	335.2	DE
gene:Solyc01g067480.4	Solyc01g067480.4	M82Dr_vs_M82Ir	-8.5	-3.09249	down	1e-20	1e-20	501	237.5	404.8	47.6	404.8	DE
gene:Solyc07g056060.4	Solyc07g056060.4	M82Dr_vs_M82Ir	-8.5	-3.09114	down	6.56853e-14	3.16693e-13	80	31.6	68.3	8.1	68.3	DE
gene:Solyc05g008770.3	Solyc05g008770.3	M82Dr_vs_M82Ir	-8.5	-3.08931	down	1e-20	1e-20	1755	918.4	1699	199.4	1699	DE
gene:Solyc08g079790.1	Solyc08g079790.1	M82Dr_vs_M82Ir	-8.5	-3.08885	down	1e-20	1e-20	797	377.2	701.9	82.3	701.9	DE
gene:Solyc05g006550.4	Solyc05g006550.4	M82Dr_vs_M82Ir	-8.5	-3.08879	down	3.07067e-17	1.85264e-16	716	417.9	640	75.2	640	DE
gene:Solyc05g051850.3	Solyc05g051850.3	M82Dr_vs_M82Ir	-8.5	-3.08873	down	1.00377e-20	7.45305e-20	87761	34561.3	75032.9	8819.5	75032.9	DE
gene:Solyc06g084450.4	Solyc06g084450.4	M82Dr_vs_M82Ir	-8.5	-3.08853	down	4.27406e-07	1.18454e-06	59	20.8	38.5	4.5	38.5	DE
gene:Solyc09g015030.1	Solyc09g015030.1	M82Dr_vs_M82Ir	-8.5	-3.08452	down	1.07403e-07	3.15478e-07	29	19	31.2	3.7	31.2	not DE
gene:Solyc08g068480.1	Solyc08g068480.1	M82Dr_vs_M82Ir	-8.5	-3.08365	down	1.32725e-09	4.63722e-09	54	43.9	56	6.5	56	DE
gene:Solyc08g007120.3	Solyc08g007120.3	M82Dr_vs_M82Ir	-8.5	-3.0829	down	1e-20	1e-20	201	113.9	193.5	22.9	193.5	DE
gene:Solyc01g100030.5.1	Solyc01g100030.5.1	M82Dr_vs_M82Ir	-8.5	-3.08234	down	1e-20	1e-20	328	107.4	234.6	27.7	234.6	DE
gene:Solyc06g050170.4	Solyc06g050170.4	M82Dr_vs_M82Ir	-8.5	-3.08223	down	1e-20	1e-20	15392	7233.9	15673.1	1850.3	15673.1	DE
gene:Solyc01g088610.4	Solyc01g088610.4	M82Dr_vs_M82Ir	-8.5	-3.08108	down	1e-20	1e-20	3065	1236.1	2493.4	294.4	2493.4	DE
gene:Solyc07g042260.4	Solyc07g042260.4	M82Dr_vs_M82Ir	-8.5	-3.08008	down	1e-20	1e-20	997	497.3	925.1	109.5	925.1	DE
gene:Solyc02g081120.4	Solyc02g081120.4	M82Dr_vs_M82Ir	-8.4	-3.07865	down	1e-20	1e-20	354	140.3	260.8	30.8	260.8	DE
gene:Solyc03g031920.3	Solyc03g031920.3	M82Dr_vs_M82Ir	-8.4	-3.07471	down	1e-20	1e-20	1015	568.7	1033.6	122.5	1033.6	DE
gene:Solyc10g007120.4	Solyc10g007120.4	M82Dr_vs_M82Ir	-8.4	-3.07452	down	1e-20	1e-20	2234	870.5	1885.6	223.9	1885.6	DE
gene:Solyc03g005570.3	Solyc03g005570.3	M82Dr_vs_M82Ir	-8.4	-3.07171	down	1.14107e-11	4.70375e-11	592	281.2	491.5	58.4	491.5	DE
gene:Solyc01g100000.3	Solyc01g100000.3	M82Dr_vs_M82Ir	-8.4	-3.07153	down	1.29913e-16	7.5229e-16	143	53.8	107.3	12.8	107.3	DE
gene:Solyc08g014340.3	Solyc08g014340.3	M82Dr_vs_M82Ir	-8.4	-3.07002	down	1e-20	1e-20	19127	8231.8	17200.9	2048.4	17200.9	DE
gene:Solyc09g007830.3	Solyc09g007830.3	M82Dr_vs_M82Ir	-8.4	-3.06916	down	1e-20	1e-20	721	382.7	740.9	88.3	740.9	DE
gene:Solyc10g007600.3	Solyc10g007600.3	M82Dr_vs_M82Ir	-8.4	-3.06806	down	1e-20	4.22141e-20	18140	7075.1	15152.6	1806.6	15152.6	DE
gene:Solyc02g079160.2	Solyc02g079160.2	M82Dr_vs_M82Ir	-8.4	-3.06672	down	1e-20	1e-20	156	93.2	162.8	19.4	162.8	DE
gene:Solyc12g056960.2	Solyc12g056960.2	M82Dr_vs_M82Ir	-8.4	-3.06487	down	1e-20	1e-20	265	118.3	252.9	30.3	252.9	DE
gene:Solyc07g043460.3	Solyc07g043460.3	M82Dr_vs_M82Ir	-8.4	-3.06395	down	2.40132e-13	1.11503e-12	9206	5072.2	6636.5	793.6	6636.5	DE
gene:Solyc10g044840.2	Solyc10g044840.2	M82Dr_vs_M82Ir	-8.4	-3.06337	down	1e-20	1e-20	2094	1133.8	2156.2	257.8	2156.2	DE
gene:Solyc10g086280.2	Solyc10g086280.2	M82Dr_vs_M82Ir	-8.4	-3.06201	down	4.12596e-20	2.94563e-19	715	387	573	68.9	573	DE
gene:Solyc06g050760.1	Solyc06g050760.1	M82Dr_vs_M82Ir	-8.4	-3.06182	down	3.64517e-11	1.44102e-10	85	57.6	78.2	9.4	78.2	DE
gene:Solyc09g063130.3	Solyc09g063130.3	M82Dr_vs_M82Ir	-8.3	-3.05955	down	1e-20	1e-20	40493	22659.4	39512.5	4739.2	39512.5	DE
gene:Solyc05g015880.3	Solyc05g015880.3	M82Dr_vs_M82Ir	-8.3	-3.05803	down	6.5981e-08	1.98715e-07	519	183.9	334.3	40.1	334.3	DE
gene:Solyc08g075450.3	Solyc08g075450.3	M82Dr_vs_M82Ir	-8.3	-3.05722	down	1e-20	1e-20	1905	776	1711	205.4	1711	DE
gene:Solyc06g069530.3	Solyc06g069530.3	M82Dr_vs_M82Ir	-8.3	-3.05579	down	1e-20	1e-20	1288	525.1	978.3	117.8	978.3	DE
gene:Solyc01g106400.3	Solyc01g106400.3	M82Dr_vs_M82Ir	-8.3	-3.05455	down	1e-20	1e-20	344	159.2	337.5	40.6	337.5	DE
gene:Solyc07g005870.3	Solyc07g005870.3	M82Dr_vs_M82Ir	-8.3	-3.05239	down	8.5488e-16	4.7111e-15	422	107.5	251.6	30.4	251.6	DE
gene:Solyc06g050620.3	Solyc06g050620.3	M82Dr_vs_M82Ir	-8.3	-3.05217	down	1e-20	1e-20	8875	3561	7593.5	915.4	7593.5	DE
gene:Solyc05g013960.3	Solyc05g013960.3	M82Dr_vs_M82Ir	-8.3	-3.05095	down	1e-20	1e-20	1767	813.1	1459.4	176	1459.4	DE
gene:Solyc10g006290.3	Solyc10g006290.3	M82Dr_vs_M82Ir	-8.3	-3.05063	down	1e-20	1e-20	2572	1087.3	2222.6	268	2222.6	DE
gene:Solyc04g080940.4	Solyc04g080940.4	M82Dr_vs_M82Ir	-8.3	-3.0501	down	1e-20	1e-20	1885	653.5	1190.9	143.9	1190.9	DE
gene:Solyc12g006460.2	Solyc12g006460.2	M82Dr_vs_M82Ir	-8.3	-3.04965	down	2.18704e-06	5.62607e-06	4083	2167.5	2721.7	328.7	2721.7	DE
gene:Solyc01g106750.2	Solyc01g106750.2	M82Dr_vs_M82Ir	-8.3	-3.0487	down	1.272e-08	4.07536e-08	43	24.6	40.7	5	40.7	DE
gene:Solyc03g119280.3	Solyc03g119280.3	M82Dr_vs_M82Ir	-8.3	-3.04838	down	1e-20	1e-20	1892	737.3	1590.9	192.4	1590.9	DE
gene:Solyc01g010460.4	Solyc01g010460.4	M82Dr_vs_M82Ir	-8.3	-3.04815	down	1e-20	1e-20	577	236.3	481.6	58.3	481.6	DE
gene:Solyc07g043490.1	Solyc07g043490.1	M82Dr_vs_M82Ir	-8.3	-3.046	down	1e-20	4.44886e-20	1959	1026.6	1237.3	149.9	1237.3	DE
gene:Solyc04g063240.3	Solyc04g063240.3	M82Dr_vs_M82Ir	-8.3	-3.0446	down	1e-20	1e-20	7768	4392.3	8344.1	1010.9	8344.1	DE
gene:Solyc03g093180.1	Solyc03g093180.1	M82Dr_vs_M82Ir	-8.3	-3.04442	down	1e-20	1e-20	1560	760.9	1447.4	175.2	1447.4	DE
gene:Solyc01g110550.3	Solyc01g110550.3	M82Dr_vs_M82Ir	-8.2	-3.04079	down	1e-20	1e-20	1314	566.1	1165	141.6	1165	DE
gene:Solyc09g075180.3	Solyc09g075180.3	M82Dr_vs_M82Ir	-8.2	-3.04063	down	1e-20	1e-20	12748	4377.3	9799.6	1191.1	9799.6	DE
gene:Solyc08g066850.3	Solyc08g066850.3	M82Dr_vs_M82Ir	-8.2	-3.04052	down	1e-20	1e-20	1992	939.7	1918.5	233.3	1918.5	DE
gene:Solyc01g111270.3	Solyc01g111270.3	M82Dr_vs_M82Ir	-8.2	-3.04051	down	5.69876e-08	1.72627e-07	46	20	31.3	3.8	31.3	DE
gene:Solyc07g007980.3	Solyc07g007980.3	M82Dr_vs_M82Ir	-8.2	-3.04012	down	1e-20	1e-20	573	279.3	548.8	66.5	548.8	DE
gene:Solyc07g054420.2	Solyc07g054420.2	M82Dr_vs_M82Ir	-8.2	-3.04006	down	1e-20	1e-20	484	239.3	479.3	58.1	479.3	DE
gene:Solyc04g058160.2	Solyc04g058160.2	M82Dr_vs_M82Ir	-8.2	-3.03988	down	1.22772e-12	5.42574e-12	178	94.6	170.1	20.5	170.1	DE
gene:Solyc02g089510.3	Solyc02g089510.3	M82Dr_vs_M82Ir	-8.2	-3.03974	down	1.17219e-05	2.78469e-05	40	24.9	38.9	4.7	38.9	DE
gene:Solyc10g084320.3	Solyc10g084320.3	M82Dr_vs_M82Ir	-8.2	-3.03966	down	3.6848e-11	1.45616e-10	797	853.7	616	74.9	616	DE
gene:Solyc02g068350.1	Solyc02g068350.1	M82Dr_vs_M82Ir	-8.2	-3.03959	down	1e-20	1e-20	756	311.7	642.7	78.1	642.7	DE
gene:Solyc06g083370.3	Solyc06g083370.3	M82Dr_vs_M82Ir	-8.2	-3.0394	down	1.56523e-15	8.47635e-15	117	47.4	83.6	10.2	83.6	DE
gene:Solyc01g005550.3	Solyc01g005550.3	M82Dr_vs_M82Ir	-8.2	-3.039	down	1e-20	1e-20	5191	2838.8	5089.9	619.1	5089.9	DE
gene:Solyc06g069300.1	Solyc06g069300.1	M82Dr_vs_M82Ir	-8.2	-3.03612	down	3.64162e-11	1.43987e-10	89	46.8	79.4	9.7	79.4	DE
gene:Solyc02g068090.3	Solyc02g068090.3	M82Dr_vs_M82Ir	-8.2	-3.03259	down	1e-20	1e-20	16019	6663.5	13844.5	1691.9	13844.5	DE
gene:Solyc11g068780.1	Solyc11g068780.1	M82Dr_vs_M82Ir	-8.2	-3.02957	down	2.26026e-07	6.45379e-07	36	18.9	36.1	4.4	36.1	DE
gene:Solyc07g065460.1	Solyc07g065460.1	M82Dr_vs_M82Ir	-8.2	-3.02921	down	1.136e-06	3.01807e-06	78	39.6	70.8	8.6	70.8	DE
gene:Solyc06g064940.3	Solyc06g064940.3	M82Dr_vs_M82Ir	-8.2	-3.02714	down	1e-20	1e-20	4722	2104.7	3894.3	477.6	3894.3	DE
gene:Solyc06g084470.4	Solyc06g084470.4	M82Dr_vs_M82Ir	-8.1	-3.02656	down	1e-20	1e-20	969	523.3	993.3	121.7	993.3	DE
gene:Solyc09g091970.4	Solyc09g091970.4	M82Dr_vs_M82Ir	-8.1	-3.02575	down	1e-20	1e-20	2975	1297.9	2647.6	325	2647.6	DE
gene:Solyc03g095780.3	Solyc03g095780.3	M82Dr_vs_M82Ir	-8.1	-3.02525	down	7.97899e-07	2.15274e-06	47	26.5	47.4	5.8	47.4	DE
gene:Solyc08g013850.1	Solyc08g013850.1	M82Dr_vs_M82Ir	-8.1	-3.02363	down	1e-20	1e-20	295	122.3	226.8	27.9	226.8	DE
gene:Solyc07g009150.3	Solyc07g009150.3	M82Dr_vs_M82Ir	-8.1	-3.02295	down	1e-20	1e-20	3336	1899.1	3457.2	425.2	3457.2	DE
gene:Solyc05g005880.2	Solyc05g005880.2	M82Dr_vs_M82Ir	-8.1	-3.0221	down	1e-20	1e-20	5428	2300.7	4471.6	550.4	4471.6	DE
gene:Solyc06g083410.4	Solyc06g083410.4	M82Dr_vs_M82Ir	-8.1	-3.02068	down	1e-20	1e-20	351	213.5	368.8	45.3	368.8	DE
gene:Solyc01g091330.4	Solyc01g091330.4	M82Dr_vs_M82Ir	-8.1	-3.02005	down	7.11225e-10	2.53757e-09	169	78.7	130.5	16.1	130.5	DE
gene:Solyc02g038690.1	Solyc02g038690.1	M82Dr_vs_M82Ir	-8.1	-3.01895	down	7.42746e-06	1.80324e-05	47	19	41.1	5	41.1	DE
gene:Solyc03g097740.1	Solyc03g097740.1	M82Dr_vs_M82Ir	-8.1	-3.01853	down	1e-20	1e-20	1372	639.5	1222.7	150.7	1222.7	DE
gene:Solyc09g075960.1	Solyc09g075960.1	M82Dr_vs_M82Ir	-8.1	-3.01671	down	6.31622e-20	4.46707e-19	106	59.9	105.5	12.9	105.5	DE
gene:Solyc03g111670.3	Solyc03g111670.3	M82Dr_vs_M82Ir	-8.1	-3.01651	down	1e-20	1e-20	2773	1366	2380.2	294.1	2380.2	DE
gene:Solyc09g074450.1	Solyc09g074450.1	M82Dr_vs_M82Ir	-8.1	-3.01605	down	1e-20	1e-20	1583	772.1	1370.6	169.4	1370.6	DE
gene:Solyc06g082970.3	Solyc06g082970.3	M82Dr_vs_M82Ir	-8.1	-3.01508	down	1e-20	1e-20	4289	1995.9	4007.8	495.7	4007.8	DE
gene:Solyc07g056650.4	Solyc07g056650.4	M82Dr_vs_M82Ir	-8.1	-3.01435	down	1e-20	1e-20	646	246.9	473.6	58.7	473.6	DE
gene:Solyc05g006920.4	Solyc05g006920.4	M82Dr_vs_M82Ir	-8.1	-3.01196	down	1.46723e-16	8.47616e-16	1506	796	1536.1	190.5	1536.1	DE
gene:Solyc04g071940.3	Solyc04g071940.3	M82Dr_vs_M82Ir	-8.1	-3.01151	down	1e-20	1e-20	3352	1589	3316.5	411	3316.5	DE
gene:Solyc02g085480.4	Solyc02g085480.4	M82Dr_vs_M82Ir	-8.1	-3.00972	down	3.06791e-13	1.41316e-12	69	37.8	68.1	8.4	68.1	DE
gene:Solyc10g083340.3	Solyc10g083340.3	M82Dr_vs_M82Ir	-8.1	-3.00961	down	1e-20	1e-20	573	266.4	533.9	66.3	533.9	DE
gene:Solyc10g006000.4	Solyc10g006000.4	M82Dr_vs_M82Ir	-8.1	-3.00941	down	1e-20	1e-20	323	148	263.5	32.8	263.5	DE
gene:Solyc11g010130.3	Solyc11g010130.3	M82Dr_vs_M82Ir	-8.1	-3.00915	down	1e-20	1e-20	1032	480.7	1020.6	126.6	1020.6	DE
gene:Solyc11g068680.2	Solyc11g068680.2	M82Dr_vs_M82Ir	-8	-3.00863	down	1e-20	1e-20	422	130.5	283.5	35.4	283.5	DE
gene:Solyc08g066050.3	Solyc08g066050.3	M82Dr_vs_M82Ir	-8	-3.00677	down	3.28996e-10	1.2093e-09	78	35.2	58.7	7.4	58.7	DE
gene:Solyc07g052980.3	Solyc07g052980.3	M82Dr_vs_M82Ir	-8	-3.00646	down	1e-20	1e-20	759	558.8	683.9	85	683.9	DE
gene:Solyc05g025590.4	Solyc05g025590.4	M82Dr_vs_M82Ir	-8	-3.00622	down	1e-20	1e-20	7320	4273.5	7248.3	901.9	7248.3	DE
gene:Solyc06g084610.4	Solyc06g084610.4	M82Dr_vs_M82Ir	-8	-3.00592	down	1e-20	1e-20	1024	446.9	991.5	123.4	991.5	DE
gene:Solyc08g079110.4	Solyc08g079110.4	M82Dr_vs_M82Ir	-8	-3.005	down	1e-20	1e-20	2461	1026.7	2243.7	279.5	2243.7	DE
gene:Solyc06g082300.4	Solyc06g082300.4	M82Dr_vs_M82Ir	-8	-3.00389	down	1e-20	1e-20	418	260.9	417.2	52	417.2	DE
gene:Solyc02g088230.3	Solyc02g088230.3	M82Dr_vs_M82Ir	-8	-3.00194	down	1e-20	1e-20	1842	965.7	1625.1	202.9	1625.1	DE
gene:Solyc03g119540.3	Solyc03g119540.3	M82Dr_vs_M82Ir	-8	-3.0019	down	1e-20	1e-20	11796	6769.6	11064.3	1381.1	11064.3	DE
gene:Solyc11g012040.2	Solyc11g012040.2	M82Dr_vs_M82Ir	-8	-3.00109	down	9.13426e-10	3.23109e-09	248	114.4	198.2	24.7	198.2	DE
gene:Solyc02g069070.3	Solyc02g069070.3	M82Dr_vs_M82Ir	-8	-3.00068	down	1.27627e-10	4.83077e-10	60	24	50.4	6.3	50.4	DE
gene:Solyc02g076730.3	Solyc02g076730.3	M82Dr_vs_M82Ir	-8	-2.99971	down	1.12728e-12	4.99089e-12	116	62.5	115.2	14.4	115.2	DE
gene:Solyc10g074820.1	Solyc10g074820.1	M82Dr_vs_M82Ir	-8	-2.9996	down	1e-20	1e-20	560	310.5	564	70.5	564	DE
gene:Solyc11g005700.1	Solyc11g005700.1	M82Dr_vs_M82Ir	-8	-2.99685	down	3.36288e-17	2.02503e-16	136	79	141.8	17.7	141.8	DE
gene:Solyc02g089690.3	Solyc02g089690.3	M82Dr_vs_M82Ir	-8	-2.99484	down	1.05501e-16	6.14995e-16	284	120.9	212.5	26.7	212.5	DE
gene:Solyc01g107350.3	Solyc01g107350.3	M82Dr_vs_M82Ir	-8	-2.99399	down	4.37108e-18	2.77813e-17	1120	733.4	1150.5	144.3	1150.5	DE
gene:Solyc08g083280.3	Solyc08g083280.3	M82Dr_vs_M82Ir	-8	-2.99343	down	1e-20	1e-20	894	511.7	954.4	119.8	954.4	DE
gene:Solyc01g111010.4	Solyc01g111010.4	M82Dr_vs_M82Ir	-8	-2.9928	down	2.09248e-08	6.58458e-08	39	18.1	37	4.7	37	DE
gene:Solyc12g042760.1	Solyc12g042760.1	M82Dr_vs_M82Ir	-8	-2.9917	down	9.94726e-17	5.80783e-16	240	117.1	171.5	21.6	171.5	DE
gene:Solyc08g080050.4	Solyc08g080050.4	M82Dr_vs_M82Ir	-7.9	-2.99038	down	1e-20	1e-20	14282	7375.4	14221.5	1789.4	14221.5	DE
gene:Solyc08g006310.3	Solyc08g006310.3	M82Dr_vs_M82Ir	-7.9	-2.98987	down	1e-20	1e-20	1830	773.2	1424.5	179.6	1424.5	DE
gene:Solyc01g098990.4	Solyc01g098990.4	M82Dr_vs_M82Ir	-7.9	-2.98897	down	1e-20	1e-20	3922	1839.8	3712.1	467.5	3712.1	DE
gene:Solyc11g022590.1	Solyc11g022590.1	M82Dr_vs_M82Ir	-7.9	-2.9887	down	0.000320771	0.000638595	8584	6380.9	5818.8	733	5818.8	DE
gene:Solyc10g006010.3	Solyc10g006010.3	M82Dr_vs_M82Ir	-7.9	-2.98781	down	4.51515e-19	3.04361e-18	146	63.7	107.3	13.6	107.3	DE
gene:Solyc07g007440.1	Solyc07g007440.1	M82Dr_vs_M82Ir	-7.9	-2.98685	down	1.33138e-08	4.26062e-08	52	29.6	48.8	6.2	48.8	DE
gene:Solyc07g006680.1	Solyc07g006680.1	M82Dr_vs_M82Ir	-7.9	-2.9858	down	5.76061e-18	3.64118e-17	1254	620.7	1111.7	140.2	1111.7	DE
gene:Solyc01g096660.3	Solyc01g096660.3	M82Dr_vs_M82Ir	-7.9	-2.98468	down	1e-20	1e-20	17447	8184.3	16104.1	2034.3	16104.1	DE
gene:Solyc12g095850.2	Solyc12g095850.2	M82Dr_vs_M82Ir	-7.9	-2.98398	down	1e-20	1e-20	1100	411.8	872.8	110.5	872.8	DE
gene:Solyc11g031970.2	Solyc11g031970.2	M82Dr_vs_M82Ir	-7.9	-2.98298	down	1e-20	1e-20	797	403.9	823.7	103.9	823.7	DE
gene:Solyc08g067100.2	Solyc08g067100.2	M82Dr_vs_M82Ir	-7.9	-2.98265	down	1e-20	1e-20	5687	2689	5056.8	639.6	5056.8	DE
gene:Solyc05g053320.1	Solyc05g053320.1	M82Dr_vs_M82Ir	-7.9	-2.9823	down	4.89859e-06	1.21241e-05	29	16.3	32.4	4	32.4	not DE
gene:Solyc02g080660.3	Solyc02g080660.3	M82Dr_vs_M82Ir	-7.9	-2.98149	down	1e-20	1e-20	1005	480.8	885.1	112	885.1	DE
gene:Solyc01g100930.3	Solyc01g100930.3	M82Dr_vs_M82Ir	-7.9	-2.98086	down	1e-20	1e-20	852	385.7	672.2	85.1	672.2	DE
gene:Solyc03g118000.1	Solyc03g118000.1	M82Dr_vs_M82Ir	-7.9	-2.97999	down	4.68825e-18	2.97539e-17	76	38.3	74.8	9.4	74.8	DE
gene:Solyc06g071960.4	Solyc06g071960.4	M82Dr_vs_M82Ir	-7.9	-2.97662	down	1e-20	1e-20	2460	1064.6	2246	285.4	2246	DE
gene:Solyc12g098490.2	Solyc12g098490.2	M82Dr_vs_M82Ir	-7.9	-2.9757	down	1e-20	1e-20	830	277	631.3	80.4	631.3	DE
gene:Solyc06g072470.4	Solyc06g072470.4	M82Dr_vs_M82Ir	-7.9	-2.97515	down	1e-20	1e-20	7549	3855.7	7331	931.9	7331	DE
gene:Solyc06g062550.4	Solyc06g062550.4	M82Dr_vs_M82Ir	-7.9	-2.97488	down	6.76634e-08	2.03418e-07	289	112.3	213.6	27.1	213.6	DE
gene:Solyc11g067180.2	Solyc11g067180.2	M82Dr_vs_M82Ir	-7.9	-2.97376	down	2.54513e-05	5.83599e-05	64	23	52.7	6.7	52.7	DE
gene:Solyc12g088910.3	Solyc12g088910.3	M82Dr_vs_M82Ir	-7.8	-2.97106	down	1.69511e-13	7.96571e-13	133	73.9	130.8	16.7	130.8	DE
gene:Solyc07g008470.3	Solyc07g008470.3	M82Dr_vs_M82Ir	-7.8	-2.96939	down	1e-20	1e-20	776	435.6	851.8	108.4	851.8	DE
gene:Solyc01g110670.3	Solyc01g110670.3	M82Dr_vs_M82Ir	-7.8	-2.96854	down	2.33844e-09	7.98786e-09	99	40.6	79.6	10.1	79.6	DE
gene:Solyc06g069130.4	Solyc06g069130.4	M82Dr_vs_M82Ir	-7.8	-2.96744	down	9.61152e-08	2.84152e-07	46	17.3	34	4.4	34	DE
gene:Solyc04g007790.3	Solyc04g007790.3	M82Dr_vs_M82Ir	-7.8	-2.96677	down	2.53275e-13	1.17332e-12	6679	4396.6	6424.3	821.7	6424.3	DE
gene:Solyc01g110920.4	Solyc01g110920.4	M82Dr_vs_M82Ir	-7.8	-2.96636	down	1e-20	1e-20	579	347.4	615.4	78.6	615.4	DE
gene:Solyc06g068980.4	Solyc06g068980.4	M82Dr_vs_M82Ir	-7.8	-2.96371	down	1e-20	1e-20	3018	1607.1	2951.6	378.2	2951.6	DE
gene:Solyc01g090730.3	Solyc01g090730.3	M82Dr_vs_M82Ir	-7.8	-2.96002	down	1e-20	1e-20	202	81.6	151.3	19.5	151.3	DE
gene:Solyc07g054310.3	Solyc07g054310.3	M82Dr_vs_M82Ir	-7.8	-2.95892	down	0.00231896	0.00411509	202	124.9	177	22.7	177	DE
gene:Solyc03g020040.3	Solyc03g020040.3	M82Dr_vs_M82Ir	-7.8	-2.95605	down	0.00010785	0.000228663	1727	683	1148.6	148	1148.6	DE
gene:Solyc01g006820.2	Solyc01g006820.2	M82Dr_vs_M82Ir	-7.7	-2.95346	down	4.41019e-13	2.00947e-12	2307	1017.6	1685.4	217.6	1685.4	DE
gene:Solyc10g076790.2	Solyc10g076790.2	M82Dr_vs_M82Ir	-7.7	-2.95297	down	1.92549e-19	1.32496e-18	135	65.3	106.5	13.8	106.5	DE
gene:Solyc04g064930.3	Solyc04g064930.3	M82Dr_vs_M82Ir	-7.7	-2.95175	down	1e-20	1e-20	3845	1999.7	4092.6	528.9	4092.6	DE
gene:Solyc06g084290.3	Solyc06g084290.3	M82Dr_vs_M82Ir	-7.7	-2.94895	down	1e-20	1e-20	351	215.6	354.1	45.7	354.1	DE
gene:Solyc06g054070.3	Solyc06g054070.3	M82Dr_vs_M82Ir	-7.7	-2.94837	down	1.77129e-11	7.18662e-11	271	95.9	193.9	25.1	193.9	DE
gene:Solyc09g007470.2	Solyc09g007470.2	M82Dr_vs_M82Ir	-7.7	-2.94674	down	5.27714e-13	2.39302e-12	86	52.2	83.4	10.7	83.4	DE
gene:Solyc03g005730.4	Solyc03g005730.4	M82Dr_vs_M82Ir	-7.7	-2.94669	down	1e-20	1e-20	7505	3572.2	6824.4	885.1	6824.4	DE
gene:Solyc01g091770.4	Solyc01g091770.4	M82Dr_vs_M82Ir	-7.7	-2.94654	down	1e-20	1e-20	1270	690	1373.4	177.9	1373.4	DE
gene:Solyc01g079100.3	Solyc01g079100.3	M82Dr_vs_M82Ir	-7.7	-2.94541	down	4.01976e-06	1.00524e-05	36	19.1	31.8	4.1	31.8	DE
gene:Solyc04g081350.3	Solyc04g081350.3	M82Dr_vs_M82Ir	-7.7	-2.94444	down	2.62005e-11	1.04864e-10	90	37.5	85	11.2	85	DE
gene:Solyc09g008550.4	Solyc09g008550.4	M82Dr_vs_M82Ir	-7.7	-2.94335	down	1e-20	1e-20	1223	561.2	1241.7	161.2	1241.7	DE
gene:Solyc07g055180.3	Solyc07g055180.3	M82Dr_vs_M82Ir	-7.7	-2.94323	down	1.42169e-06	3.73268e-06	34	14.5	32.2	4.2	32.2	DE
gene:Solyc02g065050.1	Solyc02g065050.1	M82Dr_vs_M82Ir	-7.7	-2.94306	down	1e-20	1e-20	278	188.8	287	37.2	287	DE
gene:Solyc12g044840.2	Solyc12g044840.2	M82Dr_vs_M82Ir	-7.7	-2.94111	down	4.01698e-14	1.96443e-13	178	101.5	166.4	21.7	166.4	DE
gene:Solyc08g014450.4	Solyc08g014450.4	M82Dr_vs_M82Ir	-7.7	-2.94038	down	1e-20	1e-20	1202	616	1188.3	154.6	1188.3	DE
gene:Solyc04g009020.4	Solyc04g009020.4	M82Dr_vs_M82Ir	-7.7	-2.94033	down	1e-20	1e-20	3530	1983	3489.8	454.4	3489.8	DE
gene:Solyc03g007360.3	Solyc03g007360.3	M82Dr_vs_M82Ir	-7.7	-2.9403	down	7.52769e-18	4.72537e-17	283	164.4	287.5	37.2	287.5	DE
gene:Solyc09g092645.1	Solyc09g092645.1	M82Dr_vs_M82Ir	-7.7	-2.93987	down	4.53292e-08	1.38596e-07	39	27.2	38.7	4.9	38.7	DE
gene:Solyc03g082610.1	Solyc03g082610.1	M82Dr_vs_M82Ir	-7.7	-2.93825	down	1e-20	1e-20	1118	581.6	998.9	130.3	998.9	DE
gene:Solyc10g076710.3	Solyc10g076710.3	M82Dr_vs_M82Ir	-7.7	-2.93685	down	1.98332e-17	1.21468e-16	1000	567	838.3	109.4	838.3	DE
gene:Solyc02g067580.3	Solyc02g067580.3	M82Dr_vs_M82Ir	-7.7	-2.93603	down	3.56641e-15	1.87973e-14	203	102.6	187.7	24.5	187.7	DE
gene:Solyc02g021000.3	Solyc02g021000.3	M82Dr_vs_M82Ir	-7.7	-2.93562	down	1e-20	1e-20	1544	855.1	1565.8	204.5	1565.8	DE
gene:Solyc09g011990.1	Solyc09g011990.1	M82Dr_vs_M82Ir	-7.6	-2.93483	down	1.66308e-05	3.8884e-05	64	21.3	49.9	6.5	49.9	DE
gene:Solyc08g080070.1	Solyc08g080070.1	M82Dr_vs_M82Ir	-7.6	-2.93456	down	2.86791e-10	1.05719e-09	44	24	42.8	5.6	42.8	DE
gene:Solyc03g019660.4	Solyc03g019660.4	M82Dr_vs_M82Ir	-7.6	-2.93408	down	1e-20	1e-20	1573	771	1517.8	198.4	1517.8	DE
gene:Solyc02g093760.4	Solyc02g093760.4	M82Dr_vs_M82Ir	-7.6	-2.93368	down	3.60373e-08	1.11274e-07	33	18.9	31.3	4	31.3	DE
gene:Solyc05g012680.3	Solyc05g012680.3	M82Dr_vs_M82Ir	-7.6	-2.9317	down	2.19606e-17	1.33824e-16	126	71.1	111.8	14.5	111.8	DE
gene:Solyc05g009800.4	Solyc05g009800.4	M82Dr_vs_M82Ir	-7.6	-2.93164	down	1e-20	1e-20	1319	710.4	1307.9	171.3	1307.9	DE
gene:Solyc10g080940.3	Solyc10g080940.3	M82Dr_vs_M82Ir	-7.6	-2.93151	down	1e-20	1e-20	3644	1441.6	2744.4	359.7	2744.4	DE
gene:Solyc03g121760.3	Solyc03g121760.3	M82Dr_vs_M82Ir	-7.6	-2.92885	down	1.36672e-05	3.22442e-05	34	22.8	30.7	4	30.7	DE
gene:Solyc04g076090.3	Solyc04g076090.3	M82Dr_vs_M82Ir	-7.6	-2.92878	down	1e-20	1e-20	4201	1772	3289.8	432.1	3289.8	DE
gene:Solyc07g054820.4	Solyc07g054820.4	M82Dr_vs_M82Ir	-7.6	-2.9282	down	1e-20	1e-20	16398	7605.5	15287.9	2008.5	15287.9	DE
gene:Solyc02g014150.4	Solyc02g014150.4	M82Dr_vs_M82Ir	-7.6	-2.9275	down	1e-20	1e-20	11039	4642	9468.3	1244.6	9468.3	DE
gene:Solyc10g086180.2	Solyc10g086180.2	M82Dr_vs_M82Ir	-7.6	-2.927	down	1e-20	1e-20	36280	17351.1	31432.8	4133	31432.8	DE
gene:Solyc05g026550.3	Solyc05g026550.3	M82Dr_vs_M82Ir	-7.6	-2.92624	down	1e-20	1e-20	3619	1843.9	3794.5	498.8	3794.5	DE
gene:Solyc05g012325.1	Solyc05g012325.1	M82Dr_vs_M82Ir	-7.6	-2.92256	down	9.18747e-20	6.43123e-19	998	534.1	1002	132	1002	DE
gene:Solyc05g006000.3	Solyc05g006000.3	M82Dr_vs_M82Ir	-7.6	-2.92164	down	1e-20	1.0059e-20	285	115.2	231.2	30.5	231.2	DE
gene:Solyc10g047240.2	Solyc10g047240.2	M82Dr_vs_M82Ir	-7.6	-2.92125	down	3.66468e-15	1.92874e-14	222	112	189.5	25	189.5	DE
gene:Solyc06g072510.4	Solyc06g072510.4	M82Dr_vs_M82Ir	-7.6	-2.92088	down	5.92139e-10	2.12725e-09	66	19.1	51.5	6.9	51.5	DE
gene:Solyc01g008790.4	Solyc01g008790.4	M82Dr_vs_M82Ir	-7.6	-2.91944	down	1e-20	1e-20	209	109.5	196.7	25.9	196.7	DE
gene:Solyc08g079880.2	Solyc08g079880.2	M82Dr_vs_M82Ir	-7.6	-2.91737	down	4.965e-07	1.36823e-06	774	257.2	465.6	61.6	465.6	DE
gene:Solyc01g086900.4	Solyc01g086900.4	M82Dr_vs_M82Ir	-7.6	-2.91676	down	1e-20	1e-20	606	291.6	569.5	75.6	569.5	DE
gene:Solyc05g014310.3	Solyc05g014310.3	M82Dr_vs_M82Ir	-7.6	-2.91651	down	1e-20	1e-20	6896	3424.4	6644.9	879.9	6644.9	DE
gene:Solyc07g008180.4	Solyc07g008180.4	M82Dr_vs_M82Ir	-7.5	-2.91546	down	1e-20	1e-20	2158	915.8	1710.8	226.7	1710.8	DE
gene:Solyc04g074900.3	Solyc04g074900.3	M82Dr_vs_M82Ir	-7.5	-2.91535	down	7.58329e-10	2.70079e-09	54	20.5	47.2	6.2	47.2	DE
gene:Solyc05g056300.4	Solyc05g056300.4	M82Dr_vs_M82Ir	-7.5	-2.91157	down	1e-20	1e-20	10328	5582.6	10169.5	1351.3	10169.5	DE
gene:Solyc08g083060.3	Solyc08g083060.3	M82Dr_vs_M82Ir	-7.5	-2.91084	down	1e-20	1e-20	2398	1096.6	2211.7	294	2211.7	DE
gene:Solyc02g080310.2	Solyc02g080310.2	M82Dr_vs_M82Ir	-7.5	-2.90883	down	1e-20	1e-20	241	176.7	244.4	32.5	244.4	DE
gene:Solyc05g025730.2	Solyc05g025730.2	M82Dr_vs_M82Ir	-7.5	-2.90854	down	5.14721e-10	1.8592e-09	45	22.8	43.7	5.8	43.7	DE
gene:Solyc07g052590.1	Solyc07g052590.1	M82Dr_vs_M82Ir	-7.5	-2.90833	down	1e-20	1e-20	380	139	287	38.3	287	DE
gene:Solyc06g066800.2	Solyc06g066800.2	M82Dr_vs_M82Ir	-7.5	-2.90829	down	0.00225092	0.00400117	880	533.6	758.8	101.1	758.8	DE
gene:Solyc05g008895.1	Solyc05g008895.1	M82Dr_vs_M82Ir	-7.5	-2.90652	down	2.2184e-14	1.10889e-13	98	51.6	77.2	10.2	77.2	DE
gene:Solyc02g078500.2	Solyc02g078500.2	M82Dr_vs_M82Ir	-7.5	-2.90526	down	4.65723e-08	1.42258e-07	112	37.4	76.1	10.2	76.1	DE
gene:Solyc05g054600.3	Solyc05g054600.3	M82Dr_vs_M82Ir	-7.5	-2.90252	down	1e-20	1e-20	1313	528.6	1144.6	153.2	1144.6	DE
gene:Solyc01g111280.3	Solyc01g111280.3	M82Dr_vs_M82Ir	-7.5	-2.89995	down	1.00547e-19	7.02478e-19	162	74.9	161	21.4	161	DE
gene:Solyc12g013580.3	Solyc12g013580.3	M82Dr_vs_M82Ir	-7.5	-2.89972	down	1e-20	1e-20	2915	1222.5	2564.5	343.9	2564.5	DE
gene:Solyc05g009470.4	Solyc05g009470.4	M82Dr_vs_M82Ir	-7.5	-2.8997	down	1e-20	1e-20	7309	3224.7	5677.4	760.7	5677.4	DE
gene:Solyc03g114560.2	Solyc03g114560.2	M82Dr_vs_M82Ir	-7.5	-2.89963	down	1.15861e-16	6.73058e-16	1037	390.2	658.9	88.4	658.9	DE
gene:Solyc01g110530.3	Solyc01g110530.3	M82Dr_vs_M82Ir	-7.5	-2.8995	down	1e-20	1e-20	1623	926.4	1640.9	219.6	1640.9	DE
gene:Solyc03g096890.3	Solyc03g096890.3	M82Dr_vs_M82Ir	-7.5	-2.89814	down	7.83066e-08	2.34096e-07	79	22.1	50.6	6.9	50.6	DE
gene:Solyc10g081510.2	Solyc10g081510.2	M82Dr_vs_M82Ir	-7.4	-2.89636	down	1e-20	1e-20	57558	24280.9	45648.7	6131.3	45648.7	DE
gene:Solyc10g050890.2	Solyc10g050890.2	M82Dr_vs_M82Ir	-7.4	-2.89584	down	5.74259e-19	3.84755e-18	500	248.4	460.2	61.8	460.2	DE
gene:Solyc10g005540.4	Solyc10g005540.4	M82Dr_vs_M82Ir	-7.4	-2.89463	down	8.13264e-12	3.38948e-11	137	50.3	101.1	13.7	101.1	DE
gene:Solyc05g055980.4	Solyc05g055980.4	M82Dr_vs_M82Ir	-7.4	-2.89285	down	1e-20	1e-20	181	88.9	162.8	21.8	162.8	DE
gene:Solyc01g087500.3	Solyc01g087500.3	M82Dr_vs_M82Ir	-7.4	-2.89285	down	1.46673e-09	5.10416e-09	295	117.8	209	28.1	209	DE
gene:Solyc01g009990.3	Solyc01g009990.3	M82Dr_vs_M82Ir	-7.4	-2.89224	down	1e-20	1e-20	15792	5759.3	12810.6	1725.8	12810.6	DE
gene:Solyc05g008450.3	Solyc05g008450.3	M82Dr_vs_M82Ir	-7.4	-2.892	down	1e-20	1e-20	4752	1922	4090.6	551.2	4090.6	DE
gene:Solyc03g080190.3	Solyc03g080190.3	M82Dr_vs_M82Ir	-7.4	-2.89161	down	0.00224108	0.00398497	1436	827.3	1353.8	182.4	1353.8	DE
gene:Solyc07g025380.3	Solyc07g025380.3	M82Dr_vs_M82Ir	-7.4	-2.89144	down	8.82048e-18	5.51003e-17	225	66.2	150.2	20.3	150.2	DE
gene:Solyc01g105310.3	Solyc01g105310.3	M82Dr_vs_M82Ir	-7.4	-2.89093	down	6.30624e-12	2.64085e-11	475	154.3	412.4	55.6	412.4	DE
gene:Solyc10g080260.3	Solyc10g080260.3	M82Dr_vs_M82Ir	-7.4	-2.89039	down	1e-20	1e-20	2694	1323.2	2574.1	347	2574.1	DE
gene:Solyc06g060880.4	Solyc06g060880.4	M82Dr_vs_M82Ir	-7.4	-2.88947	down	1e-20	1e-20	2415	1206.3	2325.4	313.7	2325.4	DE
gene:Solyc01g005620.3	Solyc01g005620.3	M82Dr_vs_M82Ir	-7.4	-2.88913	down	1e-20	1e-20	19169	9684.6	18272.8	2466.3	18272.8	DE
gene:Solyc09g092760.2	Solyc09g092760.2	M82Dr_vs_M82Ir	-7.4	-2.88904	down	2.03598e-17	1.24589e-16	414	214.4	361.3	48.7	361.3	DE
gene:Solyc09g060100.3	Solyc09g060100.3	M82Dr_vs_M82Ir	-7.4	-2.88767	down	1e-20	1e-20	1483	719.5	1501.2	202.5	1501.2	DE
gene:Solyc05g008370.2	Solyc05g008370.2	M82Dr_vs_M82Ir	-7.4	-2.88647	down	1e-20	1e-20	3784	1747	3246.2	438.9	3246.2	DE
gene:Solyc09g090510.3	Solyc09g090510.3	M82Dr_vs_M82Ir	-7.4	-2.88625	down	1e-20	1.14603e-20	820	371	645.2	87.3	645.2	DE
gene:Solyc10g011810.4	Solyc10g011810.4	M82Dr_vs_M82Ir	-7.4	-2.88487	down	1e-20	1e-20	383	182.7	354.6	47.9	354.6	DE
gene:Solyc11g011880.2	Solyc11g011880.2	M82Dr_vs_M82Ir	-7.4	-2.88292	down	7.28562e-17	4.28236e-16	79	42.6	74.9	10.2	74.9	DE
gene:Solyc02g081600.4	Solyc02g081600.4	M82Dr_vs_M82Ir	-7.4	-2.8816	down	1.11915e-19	7.79916e-19	1287	663.2	1272.3	172.5	1272.3	DE
gene:Solyc04g014410.4	Solyc04g014410.4	M82Dr_vs_M82Ir	-7.4	-2.88052	down	1.80564e-08	5.7107e-08	79	67.3	85.4	11.5	85.4	DE
gene:Solyc01g081540.4	Solyc01g081540.4	M82Dr_vs_M82Ir	-7.4	-2.88042	down	1e-20	1e-20	1631	601.7	1206.3	164	1206.3	DE
gene:Solyc02g062650.3	Solyc02g062650.3	M82Dr_vs_M82Ir	-7.3	-2.87593	down	2.7046e-15	1.43622e-14	215	83.2	188.3	25.7	188.3	DE
gene:Solyc01g065510.3	Solyc01g065510.3	M82Dr_vs_M82Ir	-7.3	-2.87522	down	2.49105e-18	1.6042e-17	835	417.8	685.1	93.3	685.1	DE
gene:Solyc09g097860.4	Solyc09g097860.4	M82Dr_vs_M82Ir	-7.3	-2.87312	down	2.14034e-14	1.07061e-13	92	47.7	87.3	12	87.3	DE
gene:Solyc11g012520.1	Solyc11g012520.1	M82Dr_vs_M82Ir	-7.3	-2.87064	down	4.78879e-16	2.67676e-15	150	78	150	20.4	150	DE
gene:Solyc07g049320.4	Solyc07g049320.4	M82Dr_vs_M82Ir	-7.3	-2.86984	down	1e-20	1e-20	322	162.4	321.1	43.7	321.1	DE
gene:Solyc09g060110.4	Solyc09g060110.4	M82Dr_vs_M82Ir	-7.3	-2.86818	down	1e-20	1e-20	637	284	514.2	70.4	514.2	DE
gene:Solyc01g110720.2	Solyc01g110720.2	M82Dr_vs_M82Ir	-7.3	-2.868	down	4.69256e-09	1.55889e-08	117	52.4	100.5	13.8	100.5	DE
gene:Solyc01g100360.4	Solyc01g100360.4	M82Dr_vs_M82Ir	-7.3	-2.86533	down	1e-20	1e-20	1764	687	1341.3	184.4	1341.3	DE
gene:Solyc11g027830.2	Solyc11g027830.2	M82Dr_vs_M82Ir	-7.3	-2.86445	down	1e-20	1e-20	1191	561.9	1184.3	162.6	1184.3	DE
gene:Solyc05g010030.4	Solyc05g010030.4	M82Dr_vs_M82Ir	-7.3	-2.86437	down	6.6766e-05	0.000145446	47	21.1	34.3	4.6	34.3	DE
gene:Solyc04g009630.3	Solyc04g009630.3	M82Dr_vs_M82Ir	-7.3	-2.86354	down	6.79718e-18	4.28031e-17	2525	1349.3	2245.6	308.4	2245.6	DE
gene:Solyc11g012880.2	Solyc11g012880.2	M82Dr_vs_M82Ir	-7.3	-2.86328	down	1.24806e-15	6.8059e-15	139	61.1	113.2	15.5	113.2	DE
gene:Solyc03g044900.3	Solyc03g044900.3	M82Dr_vs_M82Ir	-7.3	-2.86309	down	3.26796e-17	1.96896e-16	225	135	227.7	31.2	227.7	DE
gene:Solyc11g007900.3	Solyc11g007900.3	M82Dr_vs_M82Ir	-7.3	-2.86291	down	1e-20	1e-20	599	310.9	493.8	67.8	493.8	DE
gene:Solyc04g015470.3	Solyc04g015470.3	M82Dr_vs_M82Ir	-7.3	-2.85994	down	1.48592e-15	8.06681e-15	244	120.8	211	29	211	DE
gene:Solyc02g079360.3	Solyc02g079360.3	M82Dr_vs_M82Ir	-7.2	-2.8576	down	1e-20	1e-20	1906	885	1697.2	234.2	1697.2	DE
gene:Solyc03g046580.1	Solyc03g046580.1	M82Dr_vs_M82Ir	-7.2	-2.85553	down	1.63825e-11	6.66662e-11	51	37.1	47.1	6.5	47.1	DE
gene:Solyc09g007200.4	Solyc09g007200.4	M82Dr_vs_M82Ir	-7.2	-2.85384	down	1e-20	1e-20	2234	1103.5	2108.9	291.7	2108.9	DE
gene:Solyc02g064940.1	Solyc02g064940.1	M82Dr_vs_M82Ir	-7.2	-2.85341	down	2.66925e-09	9.06129e-09	3713	2549.2	3649.4	504.8	3649.4	DE
[truncated: 1,188 more rows]

## Sheet: tDvstIr PJ<0.05 UP L2FC>2 GA>30
Gene		tiny1_23Dr_vs_tiny1_23Ir
[truncated: 1,199 more rows]

## Sheet: tDvstIr PJ<0.05 DN L2C<-2 GB>30
Gene		tiny1_23Dr_vs_tiny1_23Ir
[truncated: 2,413 more rows]
