# Supplementary material for: Tomato drought-responsive transcription factor TINY1 suppresses embryonic growth
Source: J Exp Bot. 2026 Feb 6;77(12):3700–11. doi: 10.1093/jxb/erag054 (PMC13293088; doi:10.1093/jxb/erag054)
Supplement: erag054_Supplementary_Data [file erag054_supplementary_data.zip › jexbot316968-file003.xlsx]

## Sheet: Explanation
		Gene Selection Process: Differential gene expression analysis was conducted to identify genes associated with drought response. First, genes with significant upregulation (padj < 0.05) in M82 under drought conditions (M82 Dr vs. M82 Ir) were selected. A subsequent comparison of tiny1#23 under drought conditions (tiny1#23 Dr vs. tiny1#23 Ir) identified genes with non-significant expression changes…

## Sheet: final list 
71 common elements in "M82_Drought _vs_M82_Irrigation padj<0.05 +up" and "tiny1_23_Drought_vs_tiny1_23_Irrigation not padj" and "tiny1_23_Drought_vs_M82_Drought_ padj<0.05+down":	Gene_name	Normalized Counts												Annotation	GO term
		M82						tiny1-23
		Irrigation			Drought			Irrigation			Drought
		rep1	rep2	rep3	rep1	rep2	rep3	rep1	rep2	rep3	rep1	rep2	rep3
		M82Ir4	M82Ir5	M82Ir6	M82Dr7	M82Dr8	M82Dr9	tiny1-23Ir16	tiny1-23Ir17	tiny1-23Ir19	tiny1-23Dr20	tiny1-23Dr22	tiny1-23Dr26
gene:Solyc07g055690.1	Solyc07g055690.1	0	0.89	0	39.06	154.27	86.3	0	0	0	0	1.61	1.1	Lectin-domain receptor-like kinase	GO:0048544
gene:Solyc03g071850.1	Solyc03g071850.1	0	0	2.97	2.13	15.02	39.59	1.19	1	0	0	0.8	2.19	Glycosyltransferase	GO:0016758
gene:Solyc10g007560.2	Solyc10g007560.2	1.24	0.89	0	9.23	8.19	9.5	3.57	2.01	2.47	1.14	0.8	0	Gibberellin 2 oxidase 2
gene:Solyc07g064370.1	Solyc07g064370.1	1.24	0	2.97	51.14	17.07	1.58	4.76	1	4.94	2.28	1.61	2.19	Aminotransferase-like, plant mobile domain-containing protein
gene:Solyc06g068130.3	Solyc06g068130.3	3.73	0.89	1.49	8.52	78.5	110.05	1.19	0	6.18	3.42	2.41	13.16	Tetratricopeptide repeat (TPR)-like superfamily protein
gene:Solyc05g023830.1	Solyc05g023830.1	1.24	1.79	0	11.36	48.47	75.21	0	5.02	2.47	7.97	6.44	2.19	Unknown protein
gene:Solyc09g066410.3	Solyc09g066410.3	14.92	4.47	2.97	16.34	82.6	67.3	16.66	7.03	3.71	20.5	7.24	6.58	Phosphate transporter	GO:0016021,GO:0022857,GO:0055085
gene:Solyc08g077740.1	Solyc08g077740.1	13.67	7.16	5.94	9.23	40.27	45.92	11.9	9.04	16.06	10.25	6.44	7.68	I-7	GO:0005515
gene:Solyc07g063880.4	Solyc07g063880.4	29.84	22.37	19.31	63.92	258.03	288.98	21.42	39.17	37.07	35.3	47.49	76.75	Beta-glucosidase 34	GO:0004553,GO:0005975
gene:Solyc03g113600.4	Solyc03g113600.4	9.95	5.37	8.91	20.6	22.53	24.54	7.14	14.06	8.65	7.97	7.24	2.19	Myosin-binding protein 2
gene:Solyc09g074210.3	Solyc09g074210.3	36.05	24.16	25.26	119.32	251.88	330.15	41.66	47.21	29.66	66.04	49.9	72.37	DNAse I-like superfamily protein
gene:Solyc04g082870.1	Solyc04g082870.1	1.24	0.89	5.94	26.28	34.13	39.59	3.57	6.03	1.24	10.25	8.85	10.96	Pentatricopeptide repeat-containing protein	GO:0008270
gene:Solyc08g023540.1	Solyc08g023540.1	6.22	8.05	10.4	22.73	26.62	22.17	10.71	9.04	9.89	4.55	12.07	6.58	Unknown protein
gene:Solyc10g080900.3	Solyc10g080900.3	65.89	102.03	90.62	215.92	521.52	510.66	198.77	142.63	106.27	157.13	121.53	155.7
gene:Solyc03g025700.2	Solyc03g025700.2	12.43	8.05	5.94	23.44	30.03	35.63	10.71	9.04	7.41	10.25	9.66	10.96	Pentatricopeptide repeat-containing protein, chloroplastic
gene:Solyc12g044320.2	Solyc12g044320.2	14.92	19.69	17.83	109.38	64.85	68.88	26.19	22.1	16.06	46.68	16.1	25.22	Transducin/WD40 repeat-like superfamily protein	GO:0005515
gene:Solyc09g092050.4	Solyc09g092050.4	14.92	20.58	16.34	39.06	31.4	30.88	13.09	18.08	16.06	10.25	10.46	17.54	Pentatricopeptide repeat-containing protein	GO:0008270
gene:Solyc07g006765.1	Solyc07g006765.1	18.65	14.32	8.91	36.93	51.2	49.09	13.09	18.08	14.83	6.83	24.95	20.83	Unknown protein
gene:Solyc06g069270.1	Solyc06g069270.1	12.43	9.84	20.8	24.15	30.72	40.38	7.14	8.04	6.18	10.25	12.07	14.25	Unknown protein
gene:Solyc01g109310.3	Solyc01g109310.3	18.65	20.58	29.71	55.4	51.2	50.67	26.19	20.09	23.48	20.5	28.17	13.16	Protein DETOXIFICATION	GO:0006855,GO:0015238,GO:0015297,GO:0016020,GO:0055085
gene:Solyc04g009220.2	Solyc04g009220.2	9.95	17.9	5.94	61.08	60.07	47.5	14.28	21.09	21.01	15.94	24.14	30.7	Pentatricopeptide repeat
gene:Solyc03g044300.3	Solyc03g044300.3	57.19	31.32	44.57	83.81	185.67	192.39	39.28	51.23	61.79	54.66	57.14	89.91	APETALA2a	GO:0003700,GO:0006355
gene:Solyc10g045490.2	Solyc10g045490.2	37.29	56.38	29.71	58.24	70.31	79.96	29.76	41.18	21.01	29.61	33	27.41	Plant organelle RNA recognition domain-containing protein
gene:Solyc04g016540.2	Solyc04g016540.2	49.73	74.28	50.51	224.44	163.14	188.43	121.41	74.33	70.44	103.62	72.43	87.72	Pentatricopeptide repeat
gene:Solyc05g024010.3	Solyc05g024010.3	19.89	25.06	13.37	62.5	62.8	58.59	25	20.09	23.48	21.63	30.58	35.09	Zinc finger protein CONSTANS-LIKE 15	GO:0005515
gene:Solyc10g008040.4	Solyc10g008040.4	203.88	245.23	114.39	461.67	425.95	421.2	191.63	189.84	254.56	240.26	209.26	160.09	Seed biotin-containing protein SBP65
gene:Solyc07g007800.3	Solyc07g007800.3	1801.34	1135.75	1684.69	2573.3	3119.54	3308.62	1009.33	1728.68	1092.39	1679.52	1057.55	1612.95	Heptahelical transmembrane protein 1	GO:0016021
gene:Solyc06g054220.2	Solyc06g054220.2	39.78	42.06	37.14	122.88	75.77	91.84	41.66	53.24	33.36	62.63	37.02	48.25	Unknown protein
gene:Solyc08g061270.1	Solyc08g061270.1	105.67	99.34	90.62	154.84	246.42	303.23	99.98	88.39	76.62	94.51	113.48	152.41	DUF1677 family protein (DUF1677)
gene:Solyc04g007470.3	Solyc04g007470.3	581.8	249.7	298.61	652.02	738.59	904.15	368.98	727.23	484.41	406.5	311.47	449.56	Drought responsive Zinc finger protein
gene:Solyc04g005060.3	Solyc04g005060.3	263.55	397.38	306.04	593.07	615.72	657.13	318.99	359.6	331.18	376.9	265.59	292.77	TPX2 domain-containing protein
gene:Solyc11g020300.2	Solyc11g020300.2	1990.3	2329.67	1380.14	2293.45	2816.46	2906.43	1655.64	1704.57	1292.58	1205.84	1567.81	1294.97	Protein TIC 40, chloroplastic
gene:Solyc01g006150.3	Solyc01g006150.3	319.49	343.68	366.95	441.79	1081.94	741.06	364.22	369.64	273.1	387.14	391.15	419.96	Cation efflux protein	GO:0006812,GO:0008324,GO:0016021,GO:0055085
gene:Solyc10g085610.2	Solyc10g085610.2	228.74	214.8	194.62	483.69	366.56	370.53	296.37	199.89	250.85	330.21	139.24	163.38	Calmodulin-binding family protein, putative, expressed
gene:Solyc11g008940.1	Solyc11g008940.1	103.18	103.82	71.31	140.63	169.97	187.64	71.42	88.39	65.49	68.32	111.07	87.72	Pentatricopeptide repeat-containing protein	GO:0008270
gene:Solyc04g072200.3	Solyc04g072200.3	121.83	120.82	86.17	218.76	155.64	198.72	99.98	129.58	102.57	97.92	113.48	89.91	FRIGIDA-like protein
gene:Solyc09g074050.3	Solyc09g074050.3	1680.75	1495.53	1485.62	2111.62	4717.54	4167.65	1540.19	1730.69	1397.62	2132.71	2056.34	1889.27	2-oxoglutarate (2OG) and Fe(II)-dependent oxygenase-like protein
gene:Solyc06g071440.4	Solyc06g071440.4	135.5	160.2	207.99	289.08	436.19	440.99	188.06	136.61	201.43	227.73	201.21	234.65	CASP-like protein
gene:Solyc08g044280.1	Solyc08g044280.1	34.81	49.22	32.68	85.23	77.14	91.84	30.95	47.21	35.84	45.55	44.27	48.25	Unknown protein
gene:Solyc09g083110.3	Solyc09g083110.3	88.26	124.4	59.42	184.67	170.65	235.14	94.03	118.53	95.15	94.51	115.9	114.04	Pentatricopeptide repeat-containing protein
gene:Solyc09g011070.1	Solyc09g011070.1	54.7	63.54	57.94	141.34	104.44	103.72	84.51	67.3	95.15	72.87	63.58	55.92	Lectin receptor kinase	GO:0004672,GO:0005524,GO:0006468
gene:Solyc02g087560.1	Solyc02g087560.1	89.51	121.72	108.45	193.9	213.66	226.43	123.79	101.45	97.62	100.2	118.31	125	Pentatricopeptide repeat
gene:Solyc10g047350.2	Solyc10g047350.2	87.02	103.82	59.42	156.26	134.47	182.1	108.31	94.42	90.21	66.04	101.41	96.49	Lysine-specific histone demethylase 1-like protein 1	GO:0005515
gene:Solyc02g079640.3	Solyc02g079640.3	801.84	743.74	705.67	1306.89	1322.9	1246.97	805.8	869.86	682.13	964.44	475.66	734.65	G-type lectin S-receptor-like serine/threonine-protein kinase	GO:0004672,GO:0006468
gene:Solyc04g009170.3	Solyc04g009170.3	68.37	47.43	57.94	83.1	74.4	106.88	49.99	50.22	56.84	50.1	45.07	49.34	RING/U-box superfamily protein	GO:0061630
gene:Solyc11g072990.1	Solyc11g072990.1	675.04	534.31	564.53	1041.25	1418.47	1412.44	708.2	623.77	444.87	782.26	587.53	911.19	3-ketoacyl-CoA synthase	GO:0006633,GO:0016020,GO:0016747
gene:Solyc08g059730.1	Solyc08g059730.1	177.77	136.93	136.68	390.65	239.6	312.73	145.21	203.91	206.37	170.8	179.48	208.33	G-type lectin S-receptor-like serine/threonine-protein kinase SD2-5	GO:0004672,GO:0005524,GO:0006468
gene:Solyc03g019760.4	Solyc03g019760.4	1273	1102.63	907.71	2331.81	2314.06	2004.65	1396.17	1204.35	1133.17	1525.8	1169.42	1303.74	ABC transporter G family member 11	GO:0016020
gene:Solyc06g076950.3	Solyc06g076950.3	104.43	115.45	115.88	187.51	203.42	243.85	136.88	138.62	111.22	105.9	137.63	129.39	Inositol 3-kinase
gene:Solyc03g026070.4	Solyc03g026070.4	221.28	202.27	158.96	407.69	319.46	355.48	260.67	260.16	239.73	202.68	241.45	203.95	Homeobox-leucine zipper protein ROC5	GO:0008289
gene:Solyc04g078870.4	Solyc04g078870.4	293.39	366.05	298.61	526.31	652.58	689.59	307.09	306.36	310.17	334.77	424.95	368.42	Non-specific serine/threonine protein kinase	GO:0004672,GO:0005524,GO:0006468
gene:Solyc10g008450.2	Solyc10g008450.2	84.53	136.93	90.62	172.59	161.1	146.47	85.7	84.37	101.33	94.51	82.9	99.78
gene:Solyc02g087640.3	Solyc02g087640.3	99.45	125.3	83.19	143.47	146.76	152.8	76.18	93.41	93.92	78.57	91.75	96.49	Protein arginine methyltransferase NDUFAF7
gene:Solyc04g050760.4	Solyc04g050760.4	375.43	358	268.9	806.86	641.66	862.19	371.36	416.85	390.49	499.87	412.88	501.1	U11/U12 small nuclear ribonucleoprotein 48 kDa protein
gene:Solyc05g051340.3	Solyc05g051340.3	140.48	134.25	103.99	246.46	245.74	317.48	134.5	135.6	135.93	148.03	181.89	182.02	Pentatricopeptide repeat-containing protein
gene:Solyc01g005560.3	Solyc01g005560.3	1943.06	2333.25	1754.51	2598.87	3191.9	3124.94	1869.89	1868.3	1491.54	1620.31	1678.88	2205.06	Isocitrate dehydrogenase [NADP]	GO:0016616,GO:0055114
gene:Solyc11g007340.2	Solyc11g007340.2	683.74	442.13	465	841.67	808.21	810.73	542.76	617.74	556.08	524.92	494.97	548.25	Plant tudor-like RNA-binding protein
gene:Solyc12g088310.3	Solyc12g088310.3	190.2	170.05	145.59	212.37	221.17	277.9	180.92	215.96	210.08	130.95	160.16	164.47
gene:Solyc03g026290.3	Solyc03g026290.3	317.01	336.52	334.26	456.7	520.15	383.99	339.22	338.5	446.1	300.61	275.25	297.15	Per1-like
gene:Solyc04g054930.3	Solyc04g054930.3	1020.64	979.12	839.37	1193.96	1470.35	1362.56	1002.19	914.06	746.39	942.81	775.05	851.98	Trehalose 6-phosphate phosphatase	GO:0003824,GO:0005992
gene:Solyc03g082540.4	Solyc03g082540.4	203.88	191.53	259.98	696.77	456.67	620.71	334.46	299.33	323.76	393.98	359.76	427.63
gene:Solyc03g097980.4	Solyc03g097980.4	353.06	314.14	254.04	621.48	675.79	736.31	364.22	397.77	329.94	442.94	416.9	453.95	Extra-large guanine nucleotide-binding protein 3	GO:0003924,GO:0007186,GO:0019001,GO:0031683
gene:Solyc07g042080.4	Solyc07g042080.4	113.13	153.04	118.85	238.65	290.11	289.77	145.21	141.63	155.7	157.13	189.14	185.31	Inter-alpha-trypsin inhibitor heavy chain-like protein
gene:Solyc11g065370.3	Solyc11g065370.3	591.74	539.68	447.17	865.81	787.74	852.69	529.66	590.62	505.42	589.83	649.5	478.07	Set1/Ash2 histone methyltransferase complex subunit ASH2	GO:0005515
gene:Solyc07g007360.3	Solyc07g007360.3	676.28	491.35	392.2	836.69	684.66	730.76	558.23	541.4	454.75	446.35	503.82	524.13
gene:Solyc08g081640.3	Solyc08g081640.3	246.15	273.87	212.44	377.86	378.85	444.16	228.53	239.06	205.13	289.22	292.96	266.45	Transducin/WD40 repeat-like superfamily protein	GO:0005515
gene:Solyc06g053230.4	Solyc06g053230.4	390.35	356.21	427.86	485.82	557.69	543.92	371.36	441.96	459.69	390.56	346.08	411.19	plasminogen activator inhibitor
gene:Solyc04g072290.3	Solyc04g072290.3	916.21	892.31	775.49	1367.26	1219.15	1364.14	952.2	937.16	884.79	912.07	1060.77	1083.34	Exocyst complex component SEC6	GO:0000145,GO:0006887
gene:Solyc09g074060.3	Solyc09g074060.3	931.13	1033.72	1008.73	1282.03	1333.14	1242.22	1033.14	1105.91	958.93	853.99	1074.45	953.95
gene:Solyc08g006940.4	Solyc08g006940.4	481.1	451.08	484.31	591.65	523.56	587.46	479.67	439.95	473.29	455.46	430.58	435.31	F-box protein SKIP19-like
gene:Solyc09g074510.3	Solyc09g074510.3	1469.42	1444.52	1408.36	2098.13	1877.19	1908.85	1530.67	1551.89	1625	1540.6	1723.95	1541.68	Tubby-like F-box protein	GO:0005515
